# Supplementary material for: Rare Earth Elements Alter Redox Balance in Methylomicrobium alcaliphilum 20ZR
Source: Front Microbiol. 2018 Nov 27;9:2735. doi: 10.3389/fmicb.2018.02735 (PMC6277846; doi:10.3389/fmicb.2018.02735)
Supplement: TABLE S1 — Complete list of differentially expressed genes. [file Data_Sheet_1.xlsx]

## Sheet: Index
Tab:
Index
File list	This tab contains the names of the files used for the shortnames with the longer comments for more information.
Raw data	This tab contains the raw spectral counts without any clustering or transformations.
Clustered Data	This tab contains transformed and clustered data (All empty cells filled with 0.5, Z-score transformation to scale proteins and support clustering, clustering using Hierarchical clustering)

## Sheet: Files List
Short name used in datafiles	Longer comment Comment
Calcium_20Z_withcop_ rep1	20Z culture growth on methane + copper + calcium media, replicate 1
Calcium_20Z_withcop_ rep2	20Z culture growth on methane + copper + calcium media, replicate 2
Lanthanum_20Z_withcop_rep1	20Z culture growth on methane + copper + lanthanum media, replicate 1
Lanthanum_20Z_withcop_rep2	20Z culture growth on methane + copper + lanthanum media, replicate 2

## Sheet: Raw Data
Protein	Description	Calcium_20Z_withcop_ rep1	Calcium_20Z_withcop_rep2	Lanthanum_20Z_withcop_rep1	Lanthanum_20Z_withcop_rep2
gi|122681664|sp|Q4JQJ5.1|ECTA_META2	RecName: Full=L-2,4-diaminobutyric acid acetyltransferase; Short=DABA acetyltransferase; Duplicate proteins: gi|351719239|emb|CCE24915.1|,gi|503915679|ref|WP_014149673.1|,gi|68366269|gb|AAY96770.1|			1
gi|351716055|emb|CCE21706.1|	DNA polymerase III subunit beta [Methylomicrobium alcaliphilum 20Z]; Duplicate proteins: gi|503912530|ref|WP_014146524.1|	6	3	1	3
gi|351716057|emb|CCE21708.1|	DNA gyrase subunit B [Methylomicrobium alcaliphilum 20Z]; Duplicate proteins: gi|503912532|ref|WP_014146526.1|	11	9	13	14
gi|351716060|emb|CCE21711.1|	conserved exported protein of unknown function [Methylomicrobium alcaliphilum 20Z]; Duplicate proteins: gi|503912535|ref|WP_014146529.1|
gi|351716063|emb|CCE21714.1|	conserved protein of unknown function [Methylomicrobium alcaliphilum 20Z]; Duplicate proteins: gi|503912538|ref|WP_014146532.1|	1		1
gi|351716064|emb|CCE21715.1|	Diguanylate cyclase/phosphodiesterase with PAS/PAC sensor(S) [Methylomicrobium alcaliphilum 20Z]; Duplicate proteins: gi|503912539|ref|WP_014146533.1|
gi|351716072|emb|CCE21723.1|	thymidylate synthetase [Methylomicrobium alcaliphilum 20Z]; Duplicate proteins: gi|503912547|ref|WP_014146541.1|				2
gi|351716074|emb|CCE21725.1|	conserved protein of unknown function [Methylomicrobium alcaliphilum 20Z]; Duplicate proteins: gi|503912549|ref|WP_014146543.1|	4	2	5	5
gi|351716078|emb|CCE21729.1|	S-adenosylmethionine decarboxylase proenzyme [Methylomicrobium alcaliphilum 20Z]; Duplicate proteins: gi|503912553|ref|WP_014146547.1|	4	5	5	6
gi|351716082|emb|CCE21733.1|	exported protein of unknown function [Methylomicrobium alcaliphilum 20Z]; Duplicate proteins: gi|503912557|ref|WP_014146551.1|
gi|351716084|emb|CCE21735.1|	conserved exported protein of unknown function [Methylomicrobium alcaliphilum 20Z]; Duplicate proteins: gi|503912559|ref|WP_014146553.1|	1	1		2
gi|351716085|emb|CCE21736.1|	conserved exported protein of unknown function [Methylomicrobium alcaliphilum 20Z]; Duplicate proteins: gi|503912560|ref|WP_014146554.1|	6	4	7	8
gi|351716086|emb|CCE21737.1|	conserved exported protein of unknown function [Methylomicrobium alcaliphilum 20Z]; Duplicate proteins: gi|503912561|ref|WP_014146555.1|		1	1	2
gi|351716089|emb|CCE21740.1|	protein of unknown function [Methylomicrobium alcaliphilum 20Z]	2
gi|351716097|emb|CCE21748.1|	conserved protein of unknown function [Methylomicrobium alcaliphilum 20Z]; Duplicate proteins: gi|503912572|ref|WP_014146566.1|	6	5	6	2
gi|351716098|emb|CCE21749.1|	putative cAMP-binding protein-catabolite gene activator and regulatory subunit of cAMP-dependent protein kinase [Methylomicrobium alcaliphilum 20Z]; Duplicate proteins: gi|503912573|ref|WP_014146567.1|	4	7	4	4
gi|351716099|emb|CCE21750.1|	protein of unknown function [Methylomicrobium alcaliphilum 20Z]; Duplicate proteins: gi|503912574|ref|WP_014146568.1|
gi|351716103|emb|CCE21754.1|	putative signal transduction histidine kinase [Methylomicrobium alcaliphilum 20Z]; Duplicate proteins: gi|503912578|ref|WP_014146572.1|
gi|351716107|emb|CCE21758.1|	conserved protein of unknown function [Methylomicrobium alcaliphilum 20Z]; Duplicate proteins: gi|503912582|ref|WP_014146576.1|				1
gi|351716109|emb|CCE21760.1|	protein of unknown function [Methylomicrobium alcaliphilum 20Z]; Duplicate proteins: gi|503912584|ref|WP_014146578.1|			2
gi|351716111|emb|CCE21762.1|	putative sulfotransferase [Methylomicrobium alcaliphilum 20Z]; Duplicate proteins: gi|503912586|ref|WP_014146580.1|		1	1	1
gi|351716113|emb|CCE21764.1|	Glycosyl transferase, group 1 [Methylomicrobium alcaliphilum 20Z]; Duplicate proteins: gi|503912588|ref|WP_014146582.1|
gi|351716114|emb|CCE21765.1|	conserved protein of unknown function [Methylomicrobium alcaliphilum 20Z]; Duplicate proteins: gi|503912589|ref|WP_014146583.1|
gi|351716116|emb|CCE21767.1|	putative exopolysaccharide biosynthesis glycosyltransferase [Methylomicrobium alcaliphilum 20Z]; Duplicate proteins: gi|503912591|ref|WP_014146585.1|
gi|351716117|emb|CCE21768.1|	UDP-glucose 4-epimerase (Galactowaldenase) (UDP-galactose 4-epimerase) CapN-like [Methylomicrobium alcaliphilum 20Z]; Duplicate proteins: gi|503912592|ref|WP_014146586.1|
gi|351716118|emb|CCE21769.1|	Glycosyl transferase, group 4 family protein [Methylomicrobium alcaliphilum 20Z]	1		1	1
gi|351716119|emb|CCE21770.1|	conserved protein of unknown function [Methylomicrobium alcaliphilum 20Z]; Duplicate proteins: gi|503912594|ref|WP_014146588.1|
gi|351716120|emb|CCE21771.1|	putative Polysaccharide biosynthesis protein CapD [Methylomicrobium alcaliphilum 20Z]
gi|351716122|emb|CCE21773.1|	Transcriptional regulator, LysR family [Methylomicrobium alcaliphilum 20Z]; Duplicate proteins: gi|503912597|ref|WP_014146591.1|		1	1	1
gi|351716123|emb|CCE21774.1|	Tellurite resistance methyltransferase, TehB, core [Methylomicrobium alcaliphilum 20Z]; Duplicate proteins: gi|503912598|ref|WP_014146592.1|
gi|351716124|emb|CCE21775.1|	Rhodanese domain protein [Methylomicrobium alcaliphilum 20Z]; Duplicate proteins: gi|503912599|ref|WP_014146593.1|	2	2	2	3
gi|351716126|emb|CCE21777.1|	Imidazoleglycerol-phosphate dehydratase (IGPD) [Methylomicrobium alcaliphilum 20Z]; Duplicate proteins: gi|503912601|ref|WP_014146595.1|	6	3	4	4
gi|351716130|emb|CCE21781.1|	Phosphoribosyl-AMP cyclohydrolase (PRA-CH) [Methylomicrobium alcaliphilum 20Z]; Duplicate proteins: gi|503912605|ref|WP_014146599.1|
gi|351716131|emb|CCE21782.1|	Phosphoribosyl-ATP pyrophosphatase (PRA-PH) [Methylomicrobium alcaliphilum 20Z]; Duplicate proteins: gi|503912606|ref|WP_014146600.1|			1	1
gi|351716136|emb|CCE21787.1|	Short-chain dehydrogenase/reductase SDR [Methylomicrobium alcaliphilum 20Z]; Duplicate proteins: gi|503912611|ref|WP_014146605.1|
gi|351716137|emb|CCE21788.1|	protein of unknown function [Methylomicrobium alcaliphilum 20Z]
gi|351716138|emb|CCE21789.1|	2-amino-4-hydroxy-6-hydroxymethyldihydropteridinepyrophosphokinase [Methylomicrobium alcaliphilum 20Z]; Duplicate proteins: gi|503912613|ref|WP_014146607.1|	1	2	2	1
gi|351716139|emb|CCE21790.1|	Dihydroneopterin aldolase [Methylomicrobium alcaliphilum 20Z]; Duplicate proteins: gi|503912614|ref|WP_014146608.1|	5	3	1	2
gi|351716140|emb|CCE21791.1|	conserved hypothetical protein; putative exported protein [Methylomicrobium alcaliphilum 20Z]; Duplicate proteins: gi|503912615|ref|WP_014146609.1|	1	1	1	1
gi|351716142|emb|CCE21793.1|	30S ribosomal subunit protein S21 [Methylomicrobium alcaliphilum 20Z]; Duplicate proteins: gi|503912617|ref|WP_014146611.1|	7	5	6	5
gi|351716143|emb|CCE21794.1|	conserved hypothetical protein; putative GatB/Yqey domain [Methylomicrobium alcaliphilum 20Z]; Duplicate proteins: gi|503912618|ref|WP_014146612.1|	2	4	4	2
gi|351716144|emb|CCE21795.1|	DNA primase [Methylomicrobium alcaliphilum 20Z]; Duplicate proteins: gi|503912619|ref|WP_014146613.1|			1
gi|351716145|emb|CCE21796.1|	sigma D (sigma 70) factor of RNA polymerase [Methylomicrobium alcaliphilum 20Z]; Duplicate proteins: gi|503912620|ref|WP_014146614.1|	10	6	14	15
gi|351716157|emb|CCE21808.1|	Glucose-6-phosphate isomerase (GPI) (Phosphoglucose isomerase) (PGI) (Phosphohexose isomerase) (PHI) [Methylomicrobium alcaliphilum 20Z]; Duplicate proteins: gi|503912632|ref|WP_014146626.1|	12	7	13	13
gi|351716158|emb|CCE21809.1|	conserved exported protein of unknown function [Methylomicrobium alcaliphilum 20Z]; Duplicate proteins: gi|503912633|ref|WP_014146627.1|	23	21	24	22
gi|351716162|emb|CCE21813.1|	YceI family protein [Methylomicrobium alcaliphilum 20Z]; Duplicate proteins: gi|503912637|ref|WP_014146631.1|	1	1	1	3
gi|351716166|emb|CCE21817.1|	Mammalian cell entry related domain protein [Methylomicrobium alcaliphilum 20Z]; Duplicate proteins: gi|503912641|ref|WP_014146635.1|	1	5	1	3
gi|351716167|emb|CCE21818.1|	putative lipoprotein [Methylomicrobium alcaliphilum 20Z]; Duplicate proteins: gi|503912642|ref|WP_014146636.1|	3	3	1	1
gi|351716168|emb|CCE21819.1|	protein of unknown function [Methylomicrobium alcaliphilum 20Z]; Duplicate proteins: gi|503912643|ref|WP_014146637.1|		1
gi|351716170|emb|CCE21821.1|	Selenium-binding family protein [Methylomicrobium alcaliphilum 20Z]; Duplicate proteins: gi|503912645|ref|WP_014146639.1|	11	7	11	7
gi|351716171|emb|CCE21822.1|	conserved protein of unknown function [Methylomicrobium alcaliphilum 20Z]; Duplicate proteins: gi|503912646|ref|WP_014146640.1|	1	2	3	2
gi|351716172|emb|CCE21823.1|	Transcriptional regulator, TetR family [Methylomicrobium alcaliphilum 20Z]; Duplicate proteins: gi|503912647|ref|WP_014146641.1|			1
gi|351716173|emb|CCE21824.1|	protein of unknown function [Methylomicrobium alcaliphilum 20Z]; Duplicate proteins: gi|503912648|ref|WP_014146642.1|	1	2	4	4
gi|351716176|emb|CCE21827.1|	Pilus retraction protein PilT [Methylomicrobium alcaliphilum 20Z]; Duplicate proteins: gi|503912651|ref|WP_014146645.1|	9	11	9	10
gi|351716179|emb|CCE21830.1|	DNA repair protein RadC homolog [Methylomicrobium alcaliphilum 20Z]; Duplicate proteins: gi|503912654|ref|WP_014146648.1|		1		1
gi|351716181|emb|CCE21832.1|	Deoxyuridine 5'-triphosphate nucleotidohydrolase (dUTPase) (dUTP pyrophosphatase) [Methylomicrobium alcaliphilum 20Z]; Duplicate proteins: gi|503912656|ref|WP_014146650.1|	1	1	2	3
gi|351716182|emb|CCE21833.1|	Phosphoglucomutase/phosphomannomutase alpha/beta/alpha domain I [Methylomicrobium alcaliphilum 20Z]; Duplicate proteins: gi|503912657|ref|WP_014146651.1|	4	6	12	12
gi|351716183|emb|CCE21834.1|	Acetylglutamate kinase (NAG kinase) (AGK) (N-acetyl-L-glutamate 5-phosphotransferase) [Methylomicrobium alcaliphilum 20Z]; Duplicate proteins: gi|503912658|ref|WP_014146652.1|	7	11	13	10
gi|351716186|emb|CCE21837.1|	Pyrroline-5-carboxylate reductase [Methylomicrobium alcaliphilum 20Z]; Duplicate proteins: gi|503912661|ref|WP_014146655.1|	9	6	7	6
gi|351716191|emb|CCE21842.1|	Primosomal protein N' [Methylomicrobium alcaliphilum 20Z]; Duplicate proteins: gi|503912666|ref|WP_014146660.1|
gi|351716194|emb|CCE21849.1|	indole-3-glycerol phosphate synthase (IGPS) [Methylomicrobium alcaliphilum 20Z]; Duplicate proteins: gi|503912669|ref|WP_014146663.1|	2	3	1	2
gi|351716195|emb|CCE21850.1|	Anthranilate phosphoribosyltransferase [Methylomicrobium alcaliphilum 20Z]; Duplicate proteins: gi|503912670|ref|WP_014146664.1|	1		1
gi|351716198|emb|CCE21853.1|	Fumarylacetoacetate hydrolase domain-containing protein 2 [Methylomicrobium alcaliphilum 20Z]; Duplicate proteins: gi|503912673|ref|WP_014146667.1|	1	4		2
gi|351716202|emb|CCE21857.1|	Orotate phosphoribosyltransferase (OPRT) (OPRTase) [Methylomicrobium alcaliphilum 20Z]; Duplicate proteins: gi|503912677|ref|WP_014146671.1|			1	3
gi|351716203|emb|CCE21858.1|	conserved protein of unknown function [Methylomicrobium alcaliphilum 20Z]; Duplicate proteins: gi|503912678|ref|WP_014146672.1|	22	13	16	20
gi|351716205|emb|CCE21860.1|	Thiazole synthase [Methylomicrobium alcaliphilum 20Z]; Duplicate proteins: gi|503912680|ref|WP_014146674.1|	4	2	4	4
gi|351716206|emb|CCE21861.1|	Phospho-2-dehydro-3-deoxyheptonate aldolase, Phe-sensitive (Phospho-2-keto-3-deoxyheptonate aldolase) (DAHP synthetase) (3-deoxy-D-arabino-heptulosonate 7-phosphate synthase) [Methylomicrobium alcaliphilum 20Z]; Duplicate proteins: gi|503912681|ref|WP_014	10	6	11	13
gi|351716208|emb|CCE21863.1|	conserved membrane protein of unknown function [Methylomicrobium alcaliphilum 20Z]; Duplicate proteins: gi|503912683|ref|WP_014146677.1|		1
gi|351716210|emb|CCE21865.1|	conserved protein of unknown function [Methylomicrobium alcaliphilum 20Z]; Duplicate proteins: gi|503912685|ref|WP_014146679.1|	4	2	3	3
gi|351716216|emb|CCE21871.1|	conserved protein of unknown function [Methylomicrobium alcaliphilum 20Z]; Duplicate proteins: gi|503912691|ref|WP_014146685.1|	5	7	7	7
gi|351716217|emb|CCE21872.1|	conserved protein of unknown function [Methylomicrobium alcaliphilum 20Z]; Duplicate proteins: gi|503912692|ref|WP_014146686.1|	1	2
gi|351716218|emb|CCE21873.1|	Copper-exporting P-type ATPase A [Methylomicrobium alcaliphilum 20Z]; Duplicate proteins: gi|503912693|ref|WP_014146687.1|	6	11	5	12
gi|351716220|emb|CCE21875.1|	Phospholipid/glycerol acyltransferase [Methylomicrobium alcaliphilum 20Z]; Duplicate proteins: gi|503912695|ref|WP_014146689.1|
gi|351716225|emb|CCE21883.1|	conserved exported protein of unknown function [Methylomicrobium alcaliphilum 20Z]; Duplicate proteins: gi|503912700|ref|WP_014146694.1|	3	2	2	2
gi|351716227|emb|CCE21885.1|	exported protein of unknown function [Methylomicrobium alcaliphilum 20Z]; Duplicate proteins: gi|503912702|ref|WP_014146696.1|
gi|351716236|emb|CCE21894.1|	conserved protein of unknown function [Methylomicrobium alcaliphilum 20Z]; Duplicate proteins: gi|503912711|ref|WP_014146705.1|	4	2	2	1
gi|351716237|emb|CCE21895.1|	putative plasmid addiction system, toxin protein [Methylomicrobium alcaliphilum 20Z]; Duplicate proteins: gi|503912712|ref|WP_014146706.1|			1	2
gi|351716246|emb|CCE21906.1|	Protein parD [Methylomicrobium alcaliphilum 20Z]; Duplicate proteins: gi|503912721|ref|WP_014146715.1|
gi|351716252|emb|CCE21912.1|	Alpha/beta fold family hydrolase [Methylomicrobium alcaliphilum 20Z]; Duplicate proteins: gi|503912727|ref|WP_014146721.1|	1		3	2
gi|351716255|emb|CCE21915.1|	NAD-linked formate dehydrogenase, molybdenum containing, delta subunit [Methylomicrobium alcaliphilum 20Z]; Duplicate proteins: gi|503912730|ref|WP_014146724.1|
gi|351716262|emb|CCE21922.1|	putative NAD(P)-binding domain enzyme [Methylomicrobium alcaliphilum 20Z]; Duplicate proteins: gi|503912737|ref|WP_014146731.1|
gi|351716264|emb|CCE21924.1|	Outer membrane efflux protein [Methylomicrobium alcaliphilum 20Z]; Duplicate proteins: gi|503912739|ref|WP_014146733.1|	1		2	2
gi|351716265|emb|CCE21925.1|	Secretion protein HlyD [Methylomicrobium alcaliphilum 20Z]; Duplicate proteins: gi|503912740|ref|WP_014146734.1|	3	2	4	4
gi|351716266|emb|CCE21926.1|	putative toxin secretion ABC transporter ATP-binding protein [Methylomicrobium alcaliphilum 20Z]; Duplicate proteins: gi|503912741|ref|WP_014146735.1|		1		3
gi|351716267|emb|CCE21927.1|	putative Bacterial type II secretion system protein E [Methylomicrobium alcaliphilum 20Z]; Duplicate proteins: gi|503912742|ref|WP_014146736.1|				1
gi|351716269|emb|CCE21929.1|	Inorganic pyrophosphatase [Methylomicrobium alcaliphilum 20Z]; Duplicate proteins: gi|503912744|ref|WP_014146738.1|	1	2	3	3
gi|351716273|emb|CCE21933.1|	conserved protein of unknown function [Methylomicrobium alcaliphilum 20Z]; Duplicate proteins: gi|503912748|ref|WP_014146742.1|
gi|351716277|emb|CCE21937.1|	conserved protein of unknown function [Methylomicrobium alcaliphilum 20Z]; Duplicate proteins: gi|503912752|ref|WP_014146746.1|	3	3	3	3
gi|351716281|emb|CCE21941.1|	conserved exported protein of unknown function [Methylomicrobium alcaliphilum 20Z]; Duplicate proteins: gi|503912756|ref|WP_014146750.1|	1	1	4	2
gi|351716287|emb|CCE21947.1|	conserved membrane protein of unknown function [Methylomicrobium alcaliphilum 20Z]; Duplicate proteins: gi|503912762|ref|WP_014146756.1|	4	3	6	5
gi|351716288|emb|CCE21948.1|	HTH-type transcriptional regulator CysB [Methylomicrobium alcaliphilum 20Z]; Duplicate proteins: gi|503912763|ref|WP_014146757.1|			1
gi|351716289|emb|CCE21949.1|	conserved protein of unknown function [Methylomicrobium alcaliphilum 20Z]; Duplicate proteins: gi|503912764|ref|WP_014146758.1|	1
gi|351716291|emb|CCE21951.1|	Sulfate/thiosulfate import ATP-binding protein CysA (Sulfate-transporting ATPase) [Methylomicrobium alcaliphilum 20Z]; Duplicate proteins: gi|503912766|ref|WP_014146760.1|	1		2	1
gi|351716294|emb|CCE21954.1|	Sulfate-binding protein precursor (Sulfate starvation-induced protein 2) (SSI2) [Methylomicrobium alcaliphilum 20Z]; Duplicate proteins: gi|503912769|ref|WP_014146763.1|	6	9	9	9
gi|351716295|emb|CCE21955.1|	conserved exported protein of unknown function [Methylomicrobium alcaliphilum 20Z]; Duplicate proteins: gi|503912770|ref|WP_014146764.1|
gi|351716297|emb|CCE21957.1|	Acyl-CoA dehydrogenase domain protein [Methylomicrobium alcaliphilum 20Z]; Duplicate proteins: gi|503912772|ref|WP_014146766.1|				1
gi|351716298|emb|CCE21958.1|	putative Amino acid adenyltransferase [Methylomicrobium alcaliphilum 20Z]; Duplicate proteins: gi|503912773|ref|WP_014146767.1|	1			1
gi|351716299|emb|CCE21959.1|	protein of unknown function [Methylomicrobium alcaliphilum 20Z]; Duplicate proteins: gi|503912774|ref|WP_014146768.1|	2	2		1
gi|351716301|emb|CCE21961.1|	Monooxygenase FAD-binding [Methylomicrobium alcaliphilum 20Z]; Duplicate proteins: gi|503912776|ref|WP_014146770.1|		1	1	1
gi|351716307|emb|CCE21967.1|	conserved protein of unknown function [Methylomicrobium alcaliphilum 20Z]; Duplicate proteins: gi|503912782|ref|WP_014146776.1|		2	3	2
gi|351716318|emb|CCE21978.1|	putative ATPase [Methylomicrobium alcaliphilum 20Z]; Duplicate proteins: gi|503912793|ref|WP_014146787.1|	2		4	4
gi|351716320|emb|CCE21980.1|	conserved protein of unknown function, DUF336 [Methylomicrobium alcaliphilum 20Z]; Duplicate proteins: gi|503912795|ref|WP_014146789.1|	4	5	5	5
gi|351716322|emb|CCE21982.1|	Ferritin Dps family protein [Methylomicrobium alcaliphilum 20Z]; Duplicate proteins: gi|503912797|ref|WP_014146791.1|	14	12	9	12
gi|351716324|emb|CCE21984.1|	conserved membrane protein of unknown function [Methylomicrobium alcaliphilum 20Z]; Duplicate proteins: gi|503912799|ref|WP_014146793.1|	3	2	3	1
gi|351716325|emb|CCE21985.1|	protein of unknown function [Methylomicrobium alcaliphilum 20Z]; Duplicate proteins: gi|503912800|ref|WP_014146794.1|	3	5	6	10
gi|351716327|emb|CCE21987.1|	putative 2-oxoglutarate ferredoxin oxidoreductase, beta subunit [Methylomicrobium alcaliphilum 20Z]; Duplicate proteins: gi|503912802|ref|WP_014146796.1|	1	1		1
gi|351716328|emb|CCE21988.1|	putative 2-oxoglutarate ferredoxin oxidoreductase, alpha subunit [Methylomicrobium alcaliphilum 20Z]; Duplicate proteins: gi|503912803|ref|WP_014146797.1|
gi|351716337|emb|CCE21997.1|	protein of unknown function [Methylomicrobium alcaliphilum 20Z]; Duplicate proteins: gi|503912812|ref|WP_014146806.1|	1	2	2	2
gi|351716342|emb|CCE22002.1|	Ribonucleoside-diphosphate reductase, adenosylcobalamin-dependent (modular protein) [Methylomicrobium alcaliphilum 20Z]	2	3	4	2
gi|351716343|emb|CCE22003.1|	Non-specific serine/threonine protein kinase [Methylomicrobium alcaliphilum 20Z]; Duplicate proteins: gi|503912818|ref|WP_014146812.1|	3	6	2	5
gi|351716344|emb|CCE22004.1|	membrane protein of unknown function [Methylomicrobium alcaliphilum 20Z]; Duplicate proteins: gi|503912819|ref|WP_014146813.1|
gi|351716345|emb|CCE22005.1|	conserved exported protein of unknown function [Methylomicrobium alcaliphilum 20Z]; Duplicate proteins: gi|503912820|ref|WP_014146814.1|	14	18	15	13
gi|351716346|emb|CCE22006.1|	Competence protein ComM [Methylomicrobium alcaliphilum 20Z]; Duplicate proteins: gi|503912821|ref|WP_014146815.1|			2	2
gi|351716347|emb|CCE22007.1|	conserved protein of unknown function [Methylomicrobium alcaliphilum 20Z]; Duplicate proteins: gi|503912822|ref|WP_014146816.1|	4	2	2	1
gi|351716349|emb|CCE22009.1|	protein of unknown function [Methylomicrobium alcaliphilum 20Z]; Duplicate proteins: gi|503912824|ref|WP_014146818.1|	5	5	5	6
gi|351716350|emb|CCE22010.1|	Aconitate hydratase (Citrate hydro-lyase) (Aconitase) [Methylomicrobium alcaliphilum 20Z]; Duplicate proteins: gi|503912825|ref|WP_014146819.1|	12	12	16	18
gi|351716351|emb|CCE22011.1|	putative copper-exporting P-type ATPase B [Methylomicrobium alcaliphilum 20Z]; Duplicate proteins: gi|503912826|ref|WP_014146820.1|	12	8	12	17
gi|351716354|emb|CCE22014.1|	Protein CreA [Methylomicrobium alcaliphilum 20Z]; Duplicate proteins: gi|503912829|ref|WP_014146823.1|		1	1	1
gi|351716356|emb|CCE22016.1|	conserved protein of unknown function; putative carbonate dehydratase-like protein [Methylomicrobium alcaliphilum 20Z]; Duplicate proteins: gi|503912831|ref|WP_014146825.1|	2	5	4	4
gi|351716357|emb|CCE22017.1|	putative acetyltransferase [Methylomicrobium alcaliphilum 20Z]; Duplicate proteins: gi|503912832|ref|WP_014146826.1|	3	1	6	3
gi|351716359|emb|CCE22019.1|	conserved protein of unknown function [Methylomicrobium alcaliphilum 20Z]	7	8	5	6
gi|351716360|emb|CCE22020.1|	conserved hypothetical protein, putative transglutaminase [Methylomicrobium alcaliphilum 20Z]; Duplicate proteins: gi|503912835|ref|WP_014146829.1|	2	1	1	1
gi|351716361|emb|CCE22021.1|	conserved protein of unknown function [Methylomicrobium alcaliphilum 20Z]; Duplicate proteins: gi|503912836|ref|WP_014146830.1|
gi|351716362|emb|CCE22022.1|	Putative AAA ATPase [Methylomicrobium alcaliphilum 20Z]; Duplicate proteins: gi|503912837|ref|WP_014146831.1|	1	1	2	1
gi|351716363|emb|CCE22023.1|	Transcriptional regulator, TraR/DksA family [Methylomicrobium alcaliphilum 20Z]; Duplicate proteins: gi|503912838|ref|WP_014146832.1|
gi|351716366|emb|CCE22026.1|	chromosome partitioning protein [Methylomicrobium alcaliphilum 20Z]; Duplicate proteins: gi|503912841|ref|WP_014146835.1|	2	1		1
gi|351716367|emb|CCE22027.1|	Chromosome partitioning protein ParB [Methylomicrobium alcaliphilum 20Z]; Duplicate proteins: gi|503912842|ref|WP_014146836.1|	3	3	4	4
gi|351716369|emb|CCE22029.1|	ATP synthase F0, A chain [Methylomicrobium alcaliphilum 20Z]; Duplicate proteins: gi|503912844|ref|WP_014146838.1|				1
gi|351716370|emb|CCE22030.1|	ATP synthase subunit c [Methylomicrobium alcaliphilum 20Z]; Duplicate proteins: gi|503912845|ref|WP_014146839.1|	1
gi|351716372|emb|CCE22032.1|	ATP synthase subunit delta [Methylomicrobium alcaliphilum 20Z]; Duplicate proteins: gi|503912847|ref|WP_014146841.1|	8	10	9	9
gi|351716374|emb|CCE22034.1|	ATP synthase gamma chain (ATP synthase F1 sector gamma subunit) [Methylomicrobium alcaliphilum 20Z]; Duplicate proteins: gi|503912849|ref|WP_014146843.1|	17	14	14	11
gi|351716376|emb|CCE22036.1|	ATP synthase epsilon chain (ATP synthase F1 sector epsilon subunit) [Methylomicrobium alcaliphilum 20Z]				2
gi|351716380|emb|CCE22040.1|	conserved protein of unknown function [Methylomicrobium alcaliphilum 20Z]; Duplicate proteins: gi|503912855|ref|WP_014146849.1|
gi|351716382|emb|CCE22042.1|	conserved protein of unknown function [Methylomicrobium alcaliphilum 20Z]
gi|351716391|emb|CCE22051.1|	conserved protein of unknown function [Methylomicrobium alcaliphilum 20Z]; Duplicate proteins: gi|503912866|ref|WP_014146860.1|
gi|351716401|emb|CCE22061.1|	Protein-L-isoaspartate O-methyltransferase 2 [Methylomicrobium alcaliphilum 20Z]
gi|351716403|emb|CCE22063.1|	Nicotinate phosphoribosyltransferase pncB2 [Methylomicrobium alcaliphilum 20Z]; Duplicate proteins: gi|503912878|ref|WP_014146872.1|		1	1
gi|351716405|emb|CCE22065.1|	conserved protein of unknown function [Methylomicrobium alcaliphilum 20Z]; Duplicate proteins: gi|503912880|ref|WP_014146874.1|	2	3	1	2
gi|351716407|emb|CCE22067.1|	DEAD/H associated domain protein [Methylomicrobium alcaliphilum 20Z]; Duplicate proteins: gi|503912882|ref|WP_014146876.1|
gi|351716409|emb|CCE22069.1|	protein of unknown function [Methylomicrobium alcaliphilum 20Z]; Duplicate proteins: gi|503912884|ref|WP_014146878.1|
gi|351716411|emb|CCE22071.1|	Guanylate kinase [Methylomicrobium alcaliphilum 20Z]; Duplicate proteins: gi|503912886|ref|WP_014146880.1|	2	2	2	5
gi|351716412|emb|CCE22072.1|	Aminoglycoside phosphotransferase [Methylomicrobium alcaliphilum 20Z]; Duplicate proteins: gi|503912887|ref|WP_014146881.1|
gi|351716413|emb|CCE22073.1|	Putative FAD-dependent pyridine nucleotide-disulphide oxidoreductase [Methylomicrobium alcaliphilum 20Z]; Duplicate proteins: gi|503912888|ref|WP_014146882.1|
gi|351716415|emb|CCE22075.1|	putative NADH dehydrogenase [Methylomicrobium alcaliphilum 20Z]; Duplicate proteins: gi|503912890|ref|WP_014146884.1|	6	5	4	3
gi|351716419|emb|CCE22079.1|	conserved exported protein of unknown function [Methylomicrobium alcaliphilum 20Z]; Duplicate proteins: gi|503912894|ref|WP_014146888.1|	2	1	2	2
gi|351716420|emb|CCE22080.1|	conserved protein of unknown function [Methylomicrobium alcaliphilum 20Z]; Duplicate proteins: gi|503912895|ref|WP_014146889.1|		1
gi|351716422|emb|CCE22082.1|	protein of unknown function [Methylomicrobium alcaliphilum 20Z]; Duplicate proteins: gi|503912897|ref|WP_014146891.1|	2	1		1
gi|351716424|emb|CCE22084.1|	UDP-glucose 6-dehydrogenase [Methylomicrobium alcaliphilum 20Z]; Duplicate proteins: gi|503912899|ref|WP_014146893.1|	13	11	18	24
gi|351716425|emb|CCE22085.1|	GTP pyrophosphokinase [Methylomicrobium alcaliphilum 20Z]; Duplicate proteins: gi|503912900|ref|WP_014146894.1|		4	4	3
gi|351716426|emb|CCE22086.1|	DNA polymerase I (POL I) [Methylomicrobium alcaliphilum 20Z]; Duplicate proteins: gi|503912901|ref|WP_014146895.1|	15	7	11	14
gi|351716431|emb|CCE22091.1|	Thiol:disulfide interchange protein DsbA [Methylomicrobium alcaliphilum 20Z]; Duplicate proteins: gi|503912906|ref|WP_014146900.1|	2	1	2	2
gi|351716432|emb|CCE22092.1|	Diguanylate cyclase [Methylomicrobium alcaliphilum 20Z]; Duplicate proteins: gi|503912907|ref|WP_014146901.1|	1	2	4	5
gi|351716434|emb|CCE22094.1|	2'-5' RNA ligase [Methylomicrobium alcaliphilum 20Z]; Duplicate proteins: gi|503912909|ref|WP_014146903.1|
gi|351716435|emb|CCE22095.1|	Exodeoxyribonuclease 7 large subunit [Methylomicrobium alcaliphilum 20Z]; Duplicate proteins: gi|503912910|ref|WP_014146904.1|
gi|351716436|emb|CCE22096.1|	YcgR family protein [Methylomicrobium alcaliphilum 20Z]; Duplicate proteins: gi|503912911|ref|WP_014146905.1|
gi|351716441|emb|CCE22101.1|	Rhodanese domain protein [Methylomicrobium alcaliphilum 20Z]; Duplicate proteins: gi|503912916|ref|WP_014146910.1|	3	7	8	9
gi|351716443|emb|CCE22103.1|	putative TrkA-N domain protein [Methylomicrobium alcaliphilum 20Z]; Duplicate proteins: gi|503912918|ref|WP_014146912.1|
gi|351716444|emb|CCE22104.1|	4-hydroxy-3-methylbut-2-enyl diphosphate reductase [Methylomicrobium alcaliphilum 20Z]; Duplicate proteins: gi|503912919|ref|WP_014146913.1|	5	6	9	14
gi|351716445|emb|CCE22105.1|	Regulator of ribonuclease activity A [Methylomicrobium alcaliphilum 20Z]; Duplicate proteins: gi|503912920|ref|WP_014146914.1|
gi|351716446|emb|CCE22106.1|	conserved protein of unknown function [Methylomicrobium alcaliphilum 20Z]; Duplicate proteins: gi|503912921|ref|WP_014146915.1|	4		3	2
gi|351716455|emb|CCE22115.1|	conserved protein of unknown function [Methylomicrobium alcaliphilum 20Z]; Duplicate proteins: gi|503912930|ref|WP_014146924.1|		2		1
gi|351716456|emb|CCE22116.1|	conserved exported protein of unknown function [Methylomicrobium alcaliphilum 20Z]; Duplicate proteins: gi|503912931|ref|WP_014146925.1|	2	4	3	3
gi|351716460|emb|CCE22120.1|	Electron transport complex protein rnfG [Methylomicrobium alcaliphilum 20Z]; Duplicate proteins: gi|503912935|ref|WP_014146929.1|	1
gi|351716468|emb|CCE22128.1|	bifunctional GDP-fucose synthetase (GDP-4-dehydro-6-deoxy-D-mannose epimerase; GDP-4-dehydro-6-L-deoxygalactose reductase) [Methylomicrobium alcaliphilum 20Z]; Duplicate proteins: gi|503912943|ref|WP_014146937.1|	1	2	4	2
gi|351716469|emb|CCE22129.1|	Preprotein translocase subunit SecA [Methylomicrobium alcaliphilum 20Z]; Duplicate proteins: gi|503912944|ref|WP_014146938.1|	32	20	24	35
gi|351716470|emb|CCE22130.1|	Glycogen phosphorylase [Methylomicrobium alcaliphilum 20Z]
gi|351716471|emb|CCE22131.1|	Putative RNA methyltransferase [Methylomicrobium alcaliphilum 20Z]; Duplicate proteins: gi|503912946|ref|WP_014146940.1|	1			1
gi|351716474|emb|CCE22134.1|	Protein-export protein secB [Methylomicrobium alcaliphilum 20Z]; Duplicate proteins: gi|503912949|ref|WP_014146943.1|	1	2		2
gi|351716475|emb|CCE22135.1|	Rhodanese domain protein [Methylomicrobium alcaliphilum 20Z]; Duplicate proteins: gi|503912950|ref|WP_014146944.1|	3	3	4	5
gi|351716477|emb|CCE22137.1|	Peptidase M23 [Methylomicrobium alcaliphilum 20Z]; Duplicate proteins: gi|503912952|ref|WP_014146946.1|
gi|351716478|emb|CCE22138.1|	Peptidase S41A, C-terminal protease [Methylomicrobium alcaliphilum 20Z]; Duplicate proteins: gi|503912953|ref|WP_014146947.1|	30	24	32	35
gi|351716482|emb|CCE22142.1|	protein of unknown function [Methylomicrobium alcaliphilum 20Z]; Duplicate proteins: gi|503912957|ref|WP_014146951.1|	7	5	4	5
gi|351716485|emb|CCE22145.1|	putative Glyceraldehyde-3-phosphate dehydrogenase [Methylomicrobium alcaliphilum 20Z]; Duplicate proteins: gi|503912960|ref|WP_014146954.1|	2	1
gi|351716486|emb|CCE22146.1|	conserved protein of unknown function [Methylomicrobium alcaliphilum 20Z]; Duplicate proteins: gi|503912961|ref|WP_014146955.1|	3	6	3	5
gi|351716488|emb|CCE22148.1|	conserved protein of unknown function [Methylomicrobium alcaliphilum 20Z]; Duplicate proteins: gi|503912963|ref|WP_014146957.1|			4	1
gi|351716491|emb|CCE22151.1|	Acyl-coenzyme A dehydrogenase [Methylomicrobium alcaliphilum 20Z]; Duplicate proteins: gi|503912966|ref|WP_014146960.1|				1
gi|351716492|emb|CCE22152.1|	3-hydroxyacyl-CoA dehydrogenase NAD-binding [Methylomicrobium alcaliphilum 20Z]; Duplicate proteins: gi|503912967|ref|WP_014146961.1|	1	1	3	1
gi|351716493|emb|CCE22153.1|	3-ketoacyl-CoA thiolase (Fatty acid oxidation complex beta subunit) (Beta-ketothiolase) (Acetyl-CoA acyltransferase) [Methylomicrobium alcaliphilum 20Z]; Duplicate proteins: gi|503912968|ref|WP_014146962.1|	1	1	5	4
gi|351716495|emb|CCE22155.1|	conserved protein of unknown function [Methylomicrobium alcaliphilum 20Z]; Duplicate proteins: gi|503912970|ref|WP_014146964.1|
gi|351716496|emb|CCE22156.1|	Pilus retraction protein PilT [Methylomicrobium alcaliphilum 20Z]; Duplicate proteins: gi|503912971|ref|WP_014146965.1|	4	4	8	4
gi|351716497|emb|CCE22157.1|	tRNA methyl transferase-like protein [Methylomicrobium alcaliphilum 20Z]; Duplicate proteins: gi|503912972|ref|WP_014146966.1|	1
gi|351716499|emb|CCE22159.1|	Cation diffusion facilitator family transporter [Methylomicrobium alcaliphilum 20Z]; Duplicate proteins: gi|503912974|ref|WP_014146968.1|
gi|351716502|emb|CCE22162.1|	conserved membrane protein of unknown function [Methylomicrobium alcaliphilum 20Z]; Duplicate proteins: gi|503912977|ref|WP_014146971.1|	1			1
gi|351716505|emb|CCE22165.1|	Plasmid stabilization system protein [Methylomicrobium alcaliphilum 20Z]; Duplicate proteins: gi|503912980|ref|WP_014146974.1|
gi|351716508|emb|CCE22168.1|	protein of unknown function [Methylomicrobium alcaliphilum 20Z]; Duplicate proteins: gi|503912983|ref|WP_014146977.1|	4	9	4	2
gi|351716509|emb|CCE22169.1|	exported protein of unknown function [Methylomicrobium alcaliphilum 20Z]; Duplicate proteins: gi|503912984|ref|WP_014146978.1|
gi|351716510|emb|CCE22170.1|	exported protein of unknown function [Methylomicrobium alcaliphilum 20Z]; Duplicate proteins: gi|503912985|ref|WP_014146979.1|
gi|351716511|emb|CCE22171.1|	protein of unknown function [Methylomicrobium alcaliphilum 20Z]; Duplicate proteins: gi|503912986|ref|WP_014146980.1|
gi|351716512|emb|CCE22172.1|	protein of unknown function [Methylomicrobium alcaliphilum 20Z]; Duplicate proteins: gi|503912987|ref|WP_014146981.1|
gi|351716516|emb|CCE22176.1|	exported protein of unknown function [Methylomicrobium alcaliphilum 20Z]; Duplicate proteins: gi|503912991|ref|WP_014146985.1|		1
gi|351716520|emb|CCE22180.1|	conserved protein of unknown function [Methylomicrobium alcaliphilum 20Z]; Duplicate proteins: gi|503912995|ref|WP_014146989.1|
gi|351716523|emb|CCE22183.1|	Putative AAA ATPase [Methylomicrobium alcaliphilum 20Z]; Duplicate proteins: gi|503912998|ref|WP_014146992.1|	4	5	3	3
gi|351716524|emb|CCE22184.1|	conserved membrane protein of unknown function [Methylomicrobium alcaliphilum 20Z]; Duplicate proteins: gi|503912999|ref|WP_014146993.1|
gi|351716525|emb|CCE22185.1|	Transglutaminase domain protein [Methylomicrobium alcaliphilum 20Z]; Duplicate proteins: gi|503913000|ref|WP_014146994.1|
gi|351716526|emb|CCE22186.1|	Glycosyl hydrolase, family 57 (modular protein) [Methylomicrobium alcaliphilum 20Z]; Duplicate proteins: gi|503913001|ref|WP_014146995.1|	8	5	7	11
gi|351716529|emb|CCE22189.1|	Macrophage migration inhibitory factor [Methylomicrobium alcaliphilum 20Z]; Duplicate proteins: gi|503913004|ref|WP_014146998.1|	1	1	1	2
gi|351716530|emb|CCE22190.1|	Nitrogen regulatory protein PII [Methylomicrobium alcaliphilum 20Z]; Duplicate proteins: gi|503913005|ref|WP_014146999.1|		2	1	3
gi|351716531|emb|CCE22191.1|	Glutathione-regulated potassium-efflux system protein [Methylomicrobium alcaliphilum 20Z]; Duplicate proteins: gi|503913006|ref|WP_014147000.1|	1			1
gi|351716534|emb|CCE22194.1|	Putative protein-export membrane protein SecD [Methylomicrobium alcaliphilum 20Z]; Duplicate proteins: gi|503913009|ref|WP_014147003.1|	13	12	13	15
gi|351716535|emb|CCE22195.1|	Protein-export membrane protein SecF [Methylomicrobium alcaliphilum 20Z]; Duplicate proteins: gi|503913010|ref|WP_014147004.1|	3	4	5	6
gi|351716542|emb|CCE22202.1|	conserved protein of unknown function [Methylomicrobium alcaliphilum 20Z]; Duplicate proteins: gi|503913016|ref|WP_014147010.1|	5	7	7	10
gi|351716545|emb|CCE22205.1|	PAS/PAC sensor signal transduction histidine kinase [Methylomicrobium alcaliphilum 20Z]; Duplicate proteins: gi|503913019|ref|WP_014147013.1|	3	2	6	5
gi|351716549|emb|CCE22209.1|	conserved protein of unknown function [Methylomicrobium alcaliphilum 20Z]; Duplicate proteins: gi|503913023|ref|WP_014147017.1|	1	1	1	1
gi|351716550|emb|CCE22210.1|	conserved protein of unknown function; putative exported protein [Methylomicrobium alcaliphilum 20Z]; Duplicate proteins: gi|503913024|ref|WP_014147018.1|	10	6	16	19
gi|351716551|emb|CCE22211.1|	conserved protein of unknown function [Methylomicrobium alcaliphilum 20Z]; Duplicate proteins: gi|503913025|ref|WP_014147019.1|		1	2	3
gi|351716552|emb|CCE22212.1|	particulate methane monooxygenase, C subunit [Methylomicrobium alcaliphilum 20Z]; Duplicate proteins: gi|503913026|ref|WP_014147020.1|	27	23	40	48
gi|351716553|emb|CCE22213.1|	particulate methane monooxygenase, A subunit [Methylomicrobium alcaliphilum 20Z]; Duplicate proteins: gi|503913027|ref|WP_014147021.1|	18	25	27	17
gi|351716554|emb|CCE22214.1|	particulate methane monooxygenase, B subunit [Methylomicrobium alcaliphilum 20Z]; Duplicate proteins: gi|503913028|ref|WP_014147022.1|	460	433	530	609
gi|351716556|emb|CCE22216.1|	putative thiol-Disulfide oxidoreductase DCC [Methylomicrobium alcaliphilum 20Z]; Duplicate proteins: gi|503913030|ref|WP_014147024.1|	1	1
gi|351716557|emb|CCE22217.1|	conserved protein of unknown function [Methylomicrobium alcaliphilum 20Z]			1	1
gi|351716558|emb|CCE22218.1|	conserved exported protein of unknown function [Methylomicrobium alcaliphilum 20Z]; Duplicate proteins: gi|503913032|ref|WP_014147026.1|	7	4	7	12
gi|351716559|emb|CCE22219.1|	conserved protein of unknown function [Methylomicrobium alcaliphilum 20Z]; Duplicate proteins: gi|503913033|ref|WP_014147027.1|	3	2	1	2
gi|351716564|emb|CCE22224.1|	Cupin 2 conserved barrel domain protein [Methylomicrobium alcaliphilum 20Z]; Duplicate proteins: gi|503913038|ref|WP_014147032.1|	14	11	10	15
gi|351716565|emb|CCE22225.1|	conserved protein of unknown function [Methylomicrobium alcaliphilum 20Z]; Duplicate proteins: gi|503913039|ref|WP_014147033.1|				1
gi|351716568|emb|CCE22228.1|	Alanine dehydrogenase [Methylomicrobium alcaliphilum 20Z]; Duplicate proteins: gi|503913042|ref|WP_014147036.1|	1	1	1	1
gi|351716570|emb|CCE22230.1|	conserved protein of unknown function [Methylomicrobium alcaliphilum 20Z]; Duplicate proteins: gi|503913044|ref|WP_014147038.1|	1	1	3	2
gi|351716571|emb|CCE22231.1|	conserved membrane protein of unknown function [Methylomicrobium alcaliphilum 20Z]; Duplicate proteins: gi|503913045|ref|WP_014147039.1|			2	1
gi|351716574|emb|CCE22234.1|	conserved exported protein of unknown function [Methylomicrobium alcaliphilum 20Z]; Duplicate proteins: gi|503913048|ref|WP_014147042.1|	1	2	1
gi|351716575|emb|CCE22235.1|	ABC transporter ATP-binding protein (subunit C) [Methylomicrobium alcaliphilum 20Z]; Duplicate proteins: gi|503913049|ref|WP_014147043.1|		1		1
gi|351716576|emb|CCE22236.1|	ABC transporter permease component (subunit B) [Methylomicrobium alcaliphilum 20Z]; Duplicate proteins: gi|503913050|ref|WP_014147044.1|
gi|351716577|emb|CCE22237.1|	ABC transporter substrate-binding protein [Methylomicrobium alcaliphilum 20Z]; Duplicate proteins: gi|503913051|ref|WP_014147045.1|	4	3	3	4
gi|351716580|emb|CCE22240.1|	ATP-dependent RNA helicase [Methylomicrobium alcaliphilum 20Z]; Duplicate proteins: gi|503913054|ref|WP_014147048.1|	4	4	5	5
gi|351716581|emb|CCE22241.1|	putative oxaloacetate decarboxylase beta chain [Methylomicrobium alcaliphilum 20Z]; Duplicate proteins: gi|503913055|ref|WP_014147049.1|		1		1
gi|351716582|emb|CCE22242.1|	Oxaloacetate decarboxylase alpha chain [Methylomicrobium alcaliphilum 20Z]; Duplicate proteins: gi|503913056|ref|WP_014147050.1|	8	5	12	12
gi|351716583|emb|CCE22243.1|	conserved exported protein of unknown function [Methylomicrobium alcaliphilum 20Z]; Duplicate proteins: gi|503913057|ref|WP_014147051.1|	57	42	51	66
gi|351716584|emb|CCE22244.1|	putative TonB-dependent receptor [Methylomicrobium alcaliphilum 20Z]; Duplicate proteins: gi|503913058|ref|WP_014147052.1|	59	52	63	49
gi|351716586|emb|CCE22246.1|	putative bipartite protein [includes a nickel-iron hydrogenase, accessory protein domain HupE; a putative TonB-dependent receptor] [Methylomicrobium alcaliphilum 20Z]; Duplicate proteins: gi|503913060|ref|WP_014147054.1|			4	1
gi|351716590|emb|CCE22250.1|	Anhydro-N-acetylmuramic acid kinase [Methylomicrobium alcaliphilum 20Z]; Duplicate proteins: gi|503913064|ref|WP_014147058.1|	1	2	1
gi|351716595|emb|CCE22257.1|	ABC transporter ATP-binding protein Uup [Methylomicrobium alcaliphilum 20Z]; Duplicate proteins: gi|503913069|ref|WP_014147063.1|	5	4	8	11
gi|351716596|emb|CCE22258.1|	Molybdopterin binding domain protein [Methylomicrobium alcaliphilum 20Z]; Duplicate proteins: gi|503913070|ref|WP_014147064.1|		1		1
gi|351716598|emb|CCE22260.1|	Orotidine 5'-phosphate decarboxylase [Methylomicrobium alcaliphilum 20Z]; Duplicate proteins: gi|503913072|ref|WP_014147066.1|	4	5	2	3
gi|351716602|emb|CCE22264.1|	Pyridoxine 5'-phosphate synthase (PNP synthase) [Methylomicrobium alcaliphilum 20Z]; Duplicate proteins: gi|503913076|ref|WP_014147070.1|	1			1
gi|351716604|emb|CCE22266.1|	GTP-binding protein Era [Methylomicrobium alcaliphilum 20Z]; Duplicate proteins: gi|503913078|ref|WP_014147072.1|		2	3	2
gi|351716605|emb|CCE22267.1|	Ribonuclease 3 [Methylomicrobium alcaliphilum 20Z]; Duplicate proteins: gi|503913079|ref|WP_014147073.1|		1		1
gi|351716606|emb|CCE22268.1|	conserved protein of unknown function [Methylomicrobium alcaliphilum 20Z]; Duplicate proteins: gi|503913080|ref|WP_014147074.1|			1
gi|351716607|emb|CCE22269.1|	signal peptidase I (SPase I) (leader peptidase I) [Methylomicrobium alcaliphilum 20Z]; Duplicate proteins: gi|503913081|ref|WP_014147075.1|
gi|351716608|emb|CCE22270.1|	GTP-binding protein LepA [Methylomicrobium alcaliphilum 20Z]; Duplicate proteins: gi|503913082|ref|WP_014147076.1|	3	4	3	3
gi|351716609|emb|CCE22271.1|	Peptidase S1 [Methylomicrobium alcaliphilum 20Z]; Duplicate proteins: gi|503913083|ref|WP_014147077.1|	16	19	16	17
gi|351716610|emb|CCE22272.1|	putative sigma-E factor regulatory protein [Methylomicrobium alcaliphilum 20Z]; Duplicate proteins: gi|503913084|ref|WP_014147078.1|	2	1		2
gi|351716611|emb|CCE22273.1|	protein of unknown function [Methylomicrobium alcaliphilum 20Z]; Duplicate proteins: gi|503913085|ref|WP_014147079.1|		1
gi|351716613|emb|CCE22275.1|	L-aspartate oxidase (LASPO) (Quinolinate synthetase B) [Methylomicrobium alcaliphilum 20Z]; Duplicate proteins: gi|503913087|ref|WP_014147081.1|
gi|351716614|emb|CCE22276.1|	conserved exported protein of unknown function [Methylomicrobium alcaliphilum 20Z]; Duplicate proteins: gi|503913088|ref|WP_014147082.1|				2
gi|351716618|emb|CCE22280.1|	conserved exported protein of unknown function [Methylomicrobium alcaliphilum 20Z]; Duplicate proteins: gi|503913092|ref|WP_014147086.1|	30	31	32	33
gi|351716619|emb|CCE22281.1|	exported protein of unknown function [Methylomicrobium alcaliphilum 20Z]; Duplicate proteins: gi|503913093|ref|WP_014147087.1|	38	51	66	63
gi|351716620|emb|CCE22282.1|	conserved membrane protein of unknown function [Methylomicrobium alcaliphilum 20Z]; Duplicate proteins: gi|503913094|ref|WP_014147088.1|		1
gi|351716621|emb|CCE22283.1|	conserved protein of unknown function [Methylomicrobium alcaliphilum 20Z]; Duplicate proteins: gi|503913095|ref|WP_014147089.1|	3	2	2	1
gi|351716622|emb|CCE22284.1|	conserved exported protein of unknown function [Methylomicrobium alcaliphilum 20Z]; Duplicate proteins: gi|503913096|ref|WP_014147090.1|	31	34	32	35
gi|351716624|emb|CCE22286.1|	3-octaprenyl-4-hydroxybenzoate carboxy-lyase (Polyprenyl p-hydroxybenzoate decarboxylase) [Methylomicrobium alcaliphilum 20Z]; Duplicate proteins: gi|503913098|ref|WP_014147092.1|
gi|351716628|emb|CCE22290.1|	coenzyme PQQ synthesis protein E [Methylomicrobium alcaliphilum 20Z]; Duplicate proteins: gi|503913102|ref|WP_014147096.1|	2	1	2	2
gi|351716629|emb|CCE22291.1|	Coenzyme PQQ synthesis protein D [Methylomicrobium alcaliphilum 20Z]; Duplicate proteins: gi|503913103|ref|WP_014147097.1|
gi|351716630|emb|CCE22292.1|	conserved protein of unknown function [Methylomicrobium alcaliphilum 20Z]; Duplicate proteins: gi|503913104|ref|WP_014147098.1|				2
gi|351716643|emb|CCE22305.1|	conserved protein of unknown function [Methylomicrobium alcaliphilum 20Z]; Duplicate proteins: gi|503913117|ref|WP_014147111.1|	1	1		1
gi|351716645|emb|CCE22307.1|	conserved exported protein of unknown function [Methylomicrobium alcaliphilum 20Z]; Duplicate proteins: gi|503913119|ref|WP_014147113.1|	11	8	9	8
gi|351716647|emb|CCE22309.1|	Sucrose-phosphate synthase [Methylomicrobium alcaliphilum 20Z]; Duplicate proteins: gi|503913121|ref|WP_014147115.1|	6	9	11	12
gi|351716648|emb|CCE22310.1|	Sucrose-6F-phosphate phosphohydrolase; sucrose-phosphate phosphatase [Methylomicrobium alcaliphilum 20Z]; Duplicate proteins: gi|503913122|ref|WP_014147116.1|	1	2		2
gi|351716649|emb|CCE22311.1|	fructokinase [Methylomicrobium alcaliphilum 20Z]; Duplicate proteins: gi|503913123|ref|WP_014147117.1|		1	1	1
gi|351716650|emb|CCE22312.1|	putative amylosucrase, alpha-amylase [Methylomicrobium alcaliphilum 20Z]; Duplicate proteins: gi|503913124|ref|WP_014147118.1|	8	8	6	5
gi|351716653|emb|CCE22315.1|	conserved protein of unknown function [Methylomicrobium alcaliphilum 20Z]; Duplicate proteins: gi|503913127|ref|WP_014147121.1|	2	3	3	5
gi|351716654|emb|CCE22316.1|	Phage shock protein A (IM30), suppresses sigma54-dependent transcription [Methylomicrobium alcaliphilum 20Z]; Duplicate proteins: gi|503913128|ref|WP_014147122.1|	10	8	13	9
gi|351716655|emb|CCE22317.1|	putative potassium channel [Methylomicrobium alcaliphilum 20Z]; Duplicate proteins: gi|503913129|ref|WP_014147123.1|	3	5	3	6
gi|351716656|emb|CCE22318.1|	conserved protein of unknown function [Methylomicrobium alcaliphilum 20Z]; Duplicate proteins: gi|503913130|ref|WP_014147124.1|		1	1	2
gi|351716658|emb|CCE22320.1|	conserved exported protein of unknown function [Methylomicrobium alcaliphilum 20Z]; Duplicate proteins: gi|503913132|ref|WP_014147126.1|	2	2	4	5
gi|351716659|emb|CCE22321.1|	putative synthetase/amidase [Methylomicrobium alcaliphilum 20Z]; Duplicate proteins: gi|503913133|ref|WP_014147127.1|	1			1
gi|351716660|emb|CCE22322.1|	conserved protein of unknown function [Methylomicrobium alcaliphilum 20Z]; Duplicate proteins: gi|503913134|ref|WP_014147128.1|	6	4	7	7
gi|351716661|emb|CCE22323.1|	conserved protein of unknown function [Methylomicrobium alcaliphilum 20Z]; Duplicate proteins: gi|503913135|ref|WP_014147129.1|				1
gi|351716663|emb|CCE22325.1|	putative stringent starvation protein A [Methylomicrobium alcaliphilum 20Z]; Duplicate proteins: gi|503913137|ref|WP_014147131.1|	7	7	9	7
gi|351716668|emb|CCE22330.1|	Histidinol-phosphate aminotransferase 2 [Methylomicrobium alcaliphilum 20Z]; Duplicate proteins: gi|503913142|ref|WP_014147136.1|
gi|351716669|emb|CCE22331.1|	Histidinol dehydrogenase (HDH) [Methylomicrobium alcaliphilum 20Z]; Duplicate proteins: gi|503913143|ref|WP_014147137.1|	6	7	9	8
gi|351716670|emb|CCE22332.1|	ATP phosphoribosyltransferase (ATP-PRTase) (ATP-PRT) [Methylomicrobium alcaliphilum 20Z]; Duplicate proteins: gi|503913144|ref|WP_014147138.1|	2	1	1	4
gi|351716671|emb|CCE22333.1|	UDP-N-acetylglucosamine 1-carboxyvinyltransferase (Enoylpyruvate transferase) (UDP-N-acetylglucosamine enolpyruvyl transferase) (EPT) [Methylomicrobium alcaliphilum 20Z]; Duplicate proteins: gi|503913145|ref|WP_014147139.1|	6	2	4	6
gi|351716672|emb|CCE22334.1|	Anti-sigma-factor antagonist [Methylomicrobium alcaliphilum 20Z]; Duplicate proteins: gi|503913146|ref|WP_014147140.1|
gi|351716674|emb|CCE22336.1|	ABC transporter, permease protein [Methylomicrobium alcaliphilum 20Z]; Duplicate proteins: gi|503913148|ref|WP_014147142.1|			1	2
gi|351716677|emb|CCE22339.1|	Arabinose 5-phosphate isomerase [Methylomicrobium alcaliphilum 20Z]; Duplicate proteins: gi|503913151|ref|WP_014147145.1|			1
gi|351716678|emb|CCE22340.1|	putative 3-Deoxy-D-manno-octulosonate 8-phosphate (KDO 8-P phosphatase) kdsC-like [Methylomicrobium alcaliphilum 20Z]; Duplicate proteins: gi|503913152|ref|WP_014147146.1|	3	4	3	1
gi|351716683|emb|CCE22345.1|	Sigma(54) modulation protein [Methylomicrobium alcaliphilum 20Z]; Duplicate proteins: gi|503913157|ref|WP_014147151.1|	11	9	9	9
gi|351716685|emb|CCE22347.1|	conserved protein of unknown function [Methylomicrobium alcaliphilum 20Z]; Duplicate proteins: gi|503913159|ref|WP_014147153.1|	3	2	3	5
gi|351716688|emb|CCE22350.1|	putative septum site-determining protein minC [Methylomicrobium alcaliphilum 20Z]; Duplicate proteins: gi|503913162|ref|WP_014147156.1|	4	7	4	6
gi|351716690|emb|CCE22352.1|	Thiamine biosynthesis protein [Methylomicrobium alcaliphilum 20Z]; Duplicate proteins: gi|503913164|ref|WP_014147158.1|	15	10	17	24
gi|351716692|emb|CCE22354.1|	Toxic anion resistance family protein [Methylomicrobium alcaliphilum 20Z]; Duplicate proteins: gi|503913166|ref|WP_014147160.1|	12	11	13	13
gi|351716693|emb|CCE22355.1|	5-bromo-4-chloroindolyl phosphate hydrolysis protein [Methylomicrobium alcaliphilum 20Z]; Duplicate proteins: gi|503913167|ref|WP_014147161.1|	1	1	2	1
gi|351716694|emb|CCE22356.1|	putative MxaK protein [Methylomicrobium alcaliphilum 20Z]; Duplicate proteins: gi|503913168|ref|WP_014147162.1|		1
gi|351716695|emb|CCE22357.1|	putative MxaL protein [Methylomicrobium alcaliphilum 20Z]; Duplicate proteins: gi|503913169|ref|WP_014147163.1|
gi|351716697|emb|CCE22359.1|	conserved protein of unknown function [Methylomicrobium alcaliphilum 20Z]; Duplicate proteins: gi|503913171|ref|WP_014147165.1|	6	7	4	2
gi|351716701|emb|CCE22363.1|	2-amino-4-hydroxy-6-hydroxymethyldihyropteridine pyrophosphokinase [Methylomicrobium alcaliphilum 20Z]; Duplicate proteins: gi|503913175|ref|WP_014147169.1|	3	3	3	3
gi|351716704|emb|CCE22366.1|	conserved protein of unknown function [Methylomicrobium alcaliphilum 20Z]; Duplicate proteins: gi|503913178|ref|WP_014147172.1|		1
gi|351716709|emb|CCE22371.1|	DNA polymerase III chi subunit HolC [Methylomicrobium alcaliphilum 20Z]; Duplicate proteins: gi|503913183|ref|WP_014147177.1|
gi|351716712|emb|CCE22374.1|	type 4 fimbrial assembly protein [Methylomicrobium alcaliphilum 20Z]; Duplicate proteins: gi|503913186|ref|WP_014147180.1|	2	4	1	2
gi|351716714|emb|CCE22376.1|	dephospho-CoA kinase [Methylomicrobium alcaliphilum 20Z]; Duplicate proteins: gi|503913188|ref|WP_014147182.1|	1	1	2	4
gi|351716716|emb|CCE22378.1|	conserved protein of unknown function [Methylomicrobium alcaliphilum 20Z]; Duplicate proteins: gi|503913190|ref|WP_014147184.1|
gi|351716721|emb|CCE22383.1|	protein of unknown function [Methylomicrobium alcaliphilum 20Z]; Duplicate proteins: gi|503913195|ref|WP_014147189.1|
gi|351716722|emb|CCE22384.1|	conserved protein of unknown function [Methylomicrobium alcaliphilum 20Z]; Duplicate proteins: gi|503913196|ref|WP_014147190.1|		1	3	2
gi|351716724|emb|CCE22386.1|	conserved protein of unknown function [Methylomicrobium alcaliphilum 20Z]; Duplicate proteins: gi|503913198|ref|WP_014147192.1|		1	2	2
gi|351716725|emb|CCE22387.1|	conserved protein of unknown function [Methylomicrobium alcaliphilum 20Z]; Duplicate proteins: gi|503913199|ref|WP_014147193.1|	6	3	6	4
gi|351716726|emb|CCE22388.1|	conserved protein of unknown function [Methylomicrobium alcaliphilum 20Z]; Duplicate proteins: gi|503913200|ref|WP_014147194.1|	2	2	2	1
gi|351716727|emb|CCE22389.1|	conserved protein of unknown function; transglutamine-like domain [Methylomicrobium alcaliphilum 20Z]; Duplicate proteins: gi|503913201|ref|WP_014147195.1|	38	35	38	46
gi|351716728|emb|CCE22390.1|	conserved protein of unknown function [Methylomicrobium alcaliphilum 20Z]; Duplicate proteins: gi|503913202|ref|WP_014147196.1|	15	13	13	12
gi|351716729|emb|CCE22391.1|	conserved protein of unknown function [Methylomicrobium alcaliphilum 20Z]; Duplicate proteins: gi|503913203|ref|WP_014147197.1|
gi|351716732|emb|CCE22394.1|	putative Serine/threonine protein kinase [Methylomicrobium alcaliphilum 20Z]
gi|351716733|emb|CCE22395.1|	Phosphorylase kinase alphabeta [Methylomicrobium alcaliphilum 20Z]; Duplicate proteins: gi|503913207|ref|WP_014147201.1|	13	14	12	17
gi|351716734|emb|CCE22396.1|	Glucokinase [Methylomicrobium alcaliphilum 20Z]; Duplicate proteins: gi|503913208|ref|WP_014147202.1|	1	1	1
gi|351716737|emb|CCE22399.1|	conserved protein of unknown function [Methylomicrobium alcaliphilum 20Z]; Duplicate proteins: gi|503913211|ref|WP_014147205.1|	1	1	2	1
gi|351716745|emb|CCE22407.1|	Apolipoprotein N-acyltransferase [Methylomicrobium alcaliphilum 20Z]; Duplicate proteins: gi|503913219|ref|WP_014147213.1|
gi|351716753|emb|CCE22415.1|	conserved protein of unknown function [Methylomicrobium alcaliphilum 20Z]; Duplicate proteins: gi|503913225|ref|WP_014147219.1|
gi|351716755|emb|CCE22417.1|	putative helicase [Methylomicrobium alcaliphilum 20Z]; Duplicate proteins: gi|503913227|ref|WP_014147221.1|	8	5	8	8
gi|351716758|emb|CCE22420.1|	conserved protein of unknown function [Methylomicrobium alcaliphilum 20Z]; Duplicate proteins: gi|503913230|ref|WP_014147224.1|			1	1
gi|351716759|emb|CCE22421.1|	conserved protein of unknown function [Methylomicrobium alcaliphilum 20Z]; Duplicate proteins: gi|503913231|ref|WP_014147225.1|		2	2	2
gi|351716770|emb|CCE22432.1|	conserved protein of unknown function [Methylomicrobium alcaliphilum 20Z]			1	1
gi|351716772|emb|CCE22434.1|	putative PLP-dependent transferase [Methylomicrobium alcaliphilum 20Z]; Duplicate proteins: gi|503913244|ref|WP_014147238.1|	1	1		2
gi|351716779|emb|CCE22441.1|	Lateral flagellin [Methylomicrobium alcaliphilum 20Z]; Duplicate proteins: gi|503913251|ref|WP_014147245.1|	19	11	24	26
gi|351716781|emb|CCE22443.1|	Flagellar hook-associated 2 domain protein [Methylomicrobium alcaliphilum 20Z]; Duplicate proteins: gi|503913253|ref|WP_014147247.1|
gi|351716783|emb|CCE22445.1|	conserved protein of unknown function [Methylomicrobium alcaliphilum 20Z]; Duplicate proteins: gi|503913255|ref|WP_014147249.1|		1
gi|351716786|emb|CCE22448.1|	Lateral flagellin [Methylomicrobium alcaliphilum 20Z]
gi|351716788|emb|CCE22450.1|	Signal recognition particle protein (Fifty-four homolog) [Methylomicrobium alcaliphilum 20Z]; Duplicate proteins: gi|503913260|ref|WP_014147254.1|	9	13	17	14
gi|351716789|emb|CCE22451.1|	30S ribosomal subunit protein S16 [Methylomicrobium alcaliphilum 20Z]; Duplicate proteins: gi|503913261|ref|WP_014147255.1|	3	3	2	4
gi|351716792|emb|CCE22454.1|	50S ribosomal subunit protein L19 [Methylomicrobium alcaliphilum 20Z]; Duplicate proteins: gi|503913264|ref|WP_014147258.1|	8	4	3	6
gi|351716797|emb|CCE22459.1|	Iron-sulfur cluster-binding protein; potential subunit of aldehyde oxidoreductase [Methylomicrobium alcaliphilum 20Z]; Duplicate proteins: gi|503913269|ref|WP_014147263.1|
gi|351716798|emb|CCE22460.1|	Tungsten-containing aldehyde ferredoxin oxidoreductase [Methylomicrobium alcaliphilum 20Z]; Duplicate proteins: gi|503913270|ref|WP_014147264.1|	3	5	5	6
gi|351716799|emb|CCE22461.1|	putative FAD-dependent pyridine nucleotide-disulphide oxidoreductase [Methylomicrobium alcaliphilum 20Z]; Duplicate proteins: gi|503913271|ref|WP_014147265.1|	2	2	2	2
gi|351716800|emb|CCE22462.1|	squalene monooxygenase [Methylomicrobium alcaliphilum 20Z]; Duplicate proteins: gi|503913272|ref|WP_014147266.1|		1
gi|351716801|emb|CCE22463.1|	(S)-2,3-epoxysqualene cyclase [Methylomicrobium alcaliphilum 20Z]; Duplicate proteins: gi|503913273|ref|WP_014147267.1|	5	1	5	7
gi|351716802|emb|CCE22464.1|	conserved protein of unknown function [Methylomicrobium alcaliphilum 20Z]; Duplicate proteins: gi|503913274|ref|WP_014147268.1|	3	3	1	1
gi|351716803|emb|CCE22465.1|	Lanosterol 14-alpha demethylase [Methylomicrobium alcaliphilum 20Z]; Duplicate proteins: gi|503913275|ref|WP_014147269.1|	1	1	3	1
gi|351716808|emb|CCE22470.1|	Short-chain dehydrogenase/reductase SDR [Methylomicrobium alcaliphilum 20Z]; Duplicate proteins: gi|503913280|ref|WP_014147274.1|	8	8	8	8
gi|351716818|emb|CCE22483.1|	conserved protein of unknown function [Methylomicrobium alcaliphilum 20Z]; Duplicate proteins: gi|503913290|ref|WP_014147284.1|		1
gi|351716819|emb|CCE22484.1|	Methyl-accepting chemotaxis protein [Methylomicrobium alcaliphilum 20Z]; Duplicate proteins: gi|503913291|ref|WP_014147285.1|	6	5	8	8
gi|351716820|emb|CCE22485.1|	Flagellar motor protein [Methylomicrobium alcaliphilum 20Z]; Duplicate proteins: gi|503913292|ref|WP_014147286.1|			2	1
gi|351716821|emb|CCE22486.1|	conserved protein of unknown function [Methylomicrobium alcaliphilum 20Z]; Duplicate proteins: gi|503913293|ref|WP_014147287.1|	1
gi|351716823|emb|CCE22488.1|	protein of unknown function [Methylomicrobium alcaliphilum 20Z]; Duplicate proteins: gi|503913295|ref|WP_014147289.1|		1		1
gi|351716825|emb|CCE22490.1|	conserved protein of unknown function [Methylomicrobium alcaliphilum 20Z]; Duplicate proteins: gi|503913297|ref|WP_014147291.1|
gi|351716828|emb|CCE22493.1|	protein of unknown function [Methylomicrobium alcaliphilum 20Z]
gi|351716834|emb|CCE22499.1|	Diguanylate cyclase [Methylomicrobium alcaliphilum 20Z]; Duplicate proteins: gi|503913306|ref|WP_014147300.1|	2	2	5	4
gi|351716839|emb|CCE22504.1|	exported protein of unknown function [Methylomicrobium alcaliphilum 20Z]; Duplicate proteins: gi|503913311|ref|WP_014147305.1|	8	8	5	9
gi|351716840|emb|CCE22505.1|	conserved exported protein of unknown function [Methylomicrobium alcaliphilum 20Z]; Duplicate proteins: gi|503913312|ref|WP_014147306.1|	39	43	35	41
gi|351716842|emb|CCE22507.1|	Arginine decarboxylase [Methylomicrobium alcaliphilum 20Z]; Duplicate proteins: gi|503913314|ref|WP_014147308.1|
gi|351716846|emb|CCE22511.1|	conserved exported protein of unknown function [Methylomicrobium alcaliphilum 20Z]; Duplicate proteins: gi|503913318|ref|WP_014147312.1|
gi|351716848|emb|CCE22513.1|	exported protein of unknown function [Methylomicrobium alcaliphilum 20Z]; Duplicate proteins: gi|503913320|ref|WP_014147314.1|	5	8	4	3
gi|351716854|emb|CCE22519.1|	Putative cobalamin synthesis protein [Methylomicrobium alcaliphilum 20Z]; Duplicate proteins: gi|503913326|ref|WP_014147320.1|
gi|351716857|emb|CCE22522.1|	Prevent-host-death family protein [Methylomicrobium alcaliphilum 20Z]; Duplicate proteins: gi|503913329|ref|WP_014147323.1|		1	1
gi|351716858|emb|CCE22523.1|	putative formylmethanofurane dehydrogenase, subunit [Methylomicrobium alcaliphilum 20Z]; Duplicate proteins: gi|503913330|ref|WP_014147324.1|
gi|351716861|emb|CCE22526.1|	exported protein of unknown function [Methylomicrobium alcaliphilum 20Z]; Duplicate proteins: gi|503913333|ref|WP_014147327.1|	37	29	31	33
gi|351716863|emb|CCE22528.1|	Leucyl/phenylalanyl-tRNA--protein transferase (L/F-transferase) (Leucyltransferase) (Phenyalanyltransferase) [Methylomicrobium alcaliphilum 20Z]; Duplicate proteins: gi|503913335|ref|WP_014147329.1|
gi|351716866|emb|CCE22531.1|	peptide chain release factor 3 (RF-3) [Methylomicrobium alcaliphilum 20Z]; Duplicate proteins: gi|503913338|ref|WP_014147332.1|	1	1	1	3
gi|351716878|emb|CCE22543.1|	putative phosphotransferase:kinase [Methylomicrobium alcaliphilum 20Z]				1
gi|351716879|emb|CCE22544.1|	Formaldehyde-activating enzyme [Methylomicrobium alcaliphilum 20Z]; Duplicate proteins: gi|503913351|ref|WP_014147345.1|	2	3	8	3
gi|351716880|emb|CCE22545.1|	conserved protein of unknown function [Methylomicrobium alcaliphilum 20Z]; Duplicate proteins: gi|503913352|ref|WP_014147346.1|	4	2	5	4
gi|351716884|emb|CCE22549.1|	protein of unknown function [Methylomicrobium alcaliphilum 20Z]; Duplicate proteins: gi|503913356|ref|WP_014147350.1|	5	2	2	4
gi|351716885|emb|CCE22550.1|	Ammonia channel precursor (Ammonia transporter) [Methylomicrobium alcaliphilum 20Z]; Duplicate proteins: gi|503913357|ref|WP_014147351.1|			1
gi|351716886|emb|CCE22551.1|	Nitrogen regulatory protein P-II 2 [Methylomicrobium alcaliphilum 20Z]; Duplicate proteins: gi|503913358|ref|WP_014147352.1|	15	18	18	24
gi|351716887|emb|CCE22552.1|	conserved membrane protein of unknown function [Methylomicrobium alcaliphilum 20Z]; Duplicate proteins: gi|503913359|ref|WP_014147353.1|				1
gi|351716888|emb|CCE22553.1|	Nitrogen regulatory protein P-II 2 [Methylomicrobium alcaliphilum 20Z]; Duplicate proteins: gi|503913360|ref|WP_014147354.1|	42	21	41	50
gi|351716891|emb|CCE22556.1|	Nitrogen regulation protein NR(I) [Methylomicrobium alcaliphilum 20Z]; Duplicate proteins: gi|503913363|ref|WP_014147357.1|	9	8	7	7
gi|351716892|emb|CCE22557.1|	Transketolase domain protein [Methylomicrobium alcaliphilum 20Z]; Duplicate proteins: gi|503913364|ref|WP_014147358.1|	82	73	80	85
gi|351716893|emb|CCE22558.1|	Uncharacterized transporter HI_0895 [Methylomicrobium alcaliphilum 20Z]; Duplicate proteins: gi|503913365|ref|WP_014147359.1|		1	1
gi|351716895|emb|CCE22560.1|	conserved exported protein of unknown function [Methylomicrobium alcaliphilum 20Z]; Duplicate proteins: gi|503913367|ref|WP_014147361.1|
gi|351716900|emb|CCE22565.1|	Fatty acid hydroxylase [Methylomicrobium alcaliphilum 20Z]; Duplicate proteins: gi|503913372|ref|WP_014147366.1|
gi|351716901|emb|CCE22566.1|	protein of unknown function [Methylomicrobium alcaliphilum 20Z]; Duplicate proteins: gi|503913373|ref|WP_014147367.1|	1	3	2	1
gi|351716902|emb|CCE22567.1|	Diguanylate cyclase/phosphodiesterase with PAS/PAC sensor(S) [Methylomicrobium alcaliphilum 20Z]	2	2	3	2
gi|351716903|emb|CCE22568.1|	Zinc-binding dehydrogenase superfamily (quinone oxidoreductase, NADPH dependent) [Methylomicrobium alcaliphilum 20Z]				1
gi|351716904|emb|CCE22569.1|	putative 3-mercaptopyruvate sulfurtransferase [Methylomicrobium alcaliphilum 20Z]; Duplicate proteins: gi|503913376|ref|WP_014147370.1|	2	2		1
gi|351716906|emb|CCE22571.1|	conserved exported protein of unknown function [Methylomicrobium alcaliphilum 20Z]; Duplicate proteins: gi|503913378|ref|WP_014147372.1|	2	1	3	2
gi|351716908|emb|CCE22573.1|	phosphate starvation-inducible protein [Methylomicrobium alcaliphilum 20Z]; Duplicate proteins: gi|503913380|ref|WP_014147374.1|			1
gi|351716910|emb|CCE22575.1|	Magnesium and cobalt efflux protein CorC [Methylomicrobium alcaliphilum 20Z]; Duplicate proteins: gi|503913382|ref|WP_014147376.1|	4	3	3	6
gi|351716911|emb|CCE22576.1|	exported protein of unknown function [Methylomicrobium alcaliphilum 20Z]; Duplicate proteins: gi|503913383|ref|WP_014147377.1|		1
gi|351716912|emb|CCE22577.1|	conserved exported protein of unknown function [Methylomicrobium alcaliphilum 20Z]; Duplicate proteins: gi|503913384|ref|WP_014147378.1|	4	7	2	1
gi|351716915|emb|CCE22580.1|	exported protein of unknown function [Methylomicrobium alcaliphilum 20Z]; Duplicate proteins: gi|503913387|ref|WP_014147381.1|	4	2	2	2
gi|351716917|emb|CCE22582.1|	Aspartate aminotransferase [Methylomicrobium alcaliphilum 20Z]; Duplicate proteins: gi|503913389|ref|WP_014147383.1|	16	21	23	16
gi|351716919|emb|CCE22584.1|	conserved protein of unknown function [Methylomicrobium alcaliphilum 20Z]; Duplicate proteins: gi|503913391|ref|WP_014147385.1|	2	1	1	5
gi|351716922|emb|CCE22587.1|	putative heme oxygenase [Methylomicrobium alcaliphilum 20Z]; Duplicate proteins: gi|503913394|ref|WP_014147388.1|				1
gi|351716925|emb|CCE22590.1|	Translation initiation factor IF-3 [Methylomicrobium alcaliphilum 20Z]
gi|351716926|emb|CCE22591.1|	50S ribosomal protein L35 [Methylomicrobium alcaliphilum 20Z]; Duplicate proteins: gi|503913398|ref|WP_014147392.1|	2		2	2
gi|351716927|emb|CCE22592.1|	50S ribosomal subunit protein L20 [Methylomicrobium alcaliphilum 20Z]; Duplicate proteins: gi|503913399|ref|WP_014147393.1|	3	2	2	4
gi|351716930|emb|CCE22595.1|	integration host factor, alpha subunit [Methylomicrobium alcaliphilum 20Z]; Duplicate proteins: gi|503913402|ref|WP_014147396.1|	1	2	2	1
gi|351716931|emb|CCE22596.1|	Transcriptional regulator, MerR family [Methylomicrobium alcaliphilum 20Z]; Duplicate proteins: gi|503913403|ref|WP_014147397.1|	8	6	4	5
gi|351716936|emb|CCE22601.1|	Flagellar M-ring protein [Methylomicrobium alcaliphilum 20Z]
gi|351716937|emb|CCE22602.1|	Flagellar motor switch protein FliG [Methylomicrobium alcaliphilum 20Z]; Duplicate proteins: gi|503913409|ref|WP_014147403.1|	1		1
gi|351716938|emb|CCE22603.1|	Flagellar assembly protein FliH/Type III secretion system HrpE [Methylomicrobium alcaliphilum 20Z]; Duplicate proteins: gi|503913410|ref|WP_014147404.1|
gi|351716939|emb|CCE22604.1|	flagellum-specific ATP synthase [Methylomicrobium alcaliphilum 20Z]; Duplicate proteins: gi|503913411|ref|WP_014147405.1|	1		1
gi|351716942|emb|CCE22607.1|	protein of unknown function [Methylomicrobium alcaliphilum 20Z]; Duplicate proteins: gi|503913414|ref|WP_014147408.1|			1	1
gi|351716943|emb|CCE22608.1|	2-octaprenylphenol hydroxylase [Methylomicrobium alcaliphilum 20Z]; Duplicate proteins: gi|503913415|ref|WP_014147409.1|		1
gi|351716944|emb|CCE22609.1|	conserved protein of unknown function [Methylomicrobium alcaliphilum 20Z]; Duplicate proteins: gi|503913416|ref|WP_014147410.1|
gi|351716945|emb|CCE22610.1|	DoxX family protein [Methylomicrobium alcaliphilum 20Z]	2	1	3	3
gi|351716947|emb|CCE22612.1|	Cytochrome P460 [Methylomicrobium alcaliphilum 20Z]; Duplicate proteins: gi|503913419|ref|WP_014147413.1|	1		3	2
gi|351716949|emb|CCE22614.1|	PAS/PAC sensor signal transduction histidine kinase [Methylomicrobium alcaliphilum 20Z]; Duplicate proteins: gi|503913421|ref|WP_014147415.1|	1	1		2
gi|351716952|emb|CCE22617.1|	Type II secretion system protein E:Response regulator receiver:General secretory system II, protein E, N-terminal [Methylomicrobium alcaliphilum 20Z]; Duplicate proteins: gi|503913424|ref|WP_014147418.1|				1
gi|351716954|emb|CCE22619.1|	putative PAS/PAC sensor protein [Methylomicrobium alcaliphilum 20Z]; Duplicate proteins: gi|503913426|ref|WP_014147420.1|	2		3	3
gi|351716955|emb|CCE22620.1|	PAS/PAC sensor signal transduction histidine kinase [Methylomicrobium alcaliphilum 20Z]; Duplicate proteins: gi|503913427|ref|WP_014147421.1|	7	6	7	6
gi|351716956|emb|CCE22621.1|	GGDEF domain protein [Methylomicrobium alcaliphilum 20Z]; Duplicate proteins: gi|503913428|ref|WP_014147422.1|	1
gi|351716962|emb|CCE22627.1|	Translation initiation factor IF-2 [Methylomicrobium alcaliphilum 20Z]; Duplicate proteins: gi|503913434|ref|WP_014147428.1|	30	26	40	40
gi|351716963|emb|CCE22628.1|	Ribosome-binding factor A [Methylomicrobium alcaliphilum 20Z]; Duplicate proteins: gi|503913435|ref|WP_014147429.1|			2	2
gi|351716965|emb|CCE22630.1|	30S ribosomal subunit protein S15 [Methylomicrobium alcaliphilum 20Z]; Duplicate proteins: gi|503913437|ref|WP_014147431.1|	3	2	2	5
gi|351716968|emb|CCE22633.1|	conserved protein of unknown function [Methylomicrobium alcaliphilum 20Z]; Duplicate proteins: gi|503913440|ref|WP_014147434.1|			1	1
gi|351716969|emb|CCE22634.1|	conserved protein of unknown function [Methylomicrobium alcaliphilum 20Z]; Duplicate proteins: gi|503913441|ref|WP_014147435.1|	3	5	5	8
gi|351716971|emb|CCE22636.1|	conserved protein of unknown function [Methylomicrobium alcaliphilum 20Z]; Duplicate proteins: gi|503913443|ref|WP_014147437.1|
gi|351716978|emb|CCE22643.1|	conserved protein of unknown function [Methylomicrobium alcaliphilum 20Z]; Duplicate proteins: gi|503913450|ref|WP_014147444.1|
gi|351716983|emb|CCE22648.1|	putative 5,6-dimethylbenzimidazole synthase (flavin destructase), putative cob(II)yrinic acid a, c-diamide reductase [Methylomicrobium alcaliphilum 20Z]; Duplicate proteins: gi|503913455|ref|WP_014147449.1|
gi|351716986|emb|CCE22651.1|	putative threonine-phosphate decarboxylase [Methylomicrobium alcaliphilum 20Z]; Duplicate proteins: gi|503913458|ref|WP_014147452.1|
gi|351716987|emb|CCE22652.1|	putative membrane protein [Methylomicrobium alcaliphilum 20Z]; Duplicate proteins: gi|503913459|ref|WP_014147453.1|	1		1	1
gi|351716988|emb|CCE22653.1|	Rhodanese domain protein [Methylomicrobium alcaliphilum 20Z]; Duplicate proteins: gi|503913460|ref|WP_014147454.1|	3	1	2	3
gi|351716989|emb|CCE22654.1|	Outer membrane efflux protein [Methylomicrobium alcaliphilum 20Z]; Duplicate proteins: gi|503913461|ref|WP_014147455.1|			1
gi|351716990|emb|CCE22655.1|	maltose alpha-D-glucosyltransferase (TreS-related) [Methylomicrobium alcaliphilum 20Z]; Duplicate proteins: gi|503913462|ref|WP_014147456.1|	2	6	7	6
gi|351716991|emb|CCE22656.1|	Conserved hypothetical protein, putative oxidoreductase [Methylomicrobium alcaliphilum 20Z]
gi|351716993|emb|CCE22658.1|	Alkaline protease secretion ATP-binding protein AprD [Methylomicrobium alcaliphilum 20Z]; Duplicate proteins: gi|503913465|ref|WP_014147459.1|	6	5	7	9
gi|351716995|emb|CCE22660.1|	putative Type I secretion outer membrane protein [Methylomicrobium alcaliphilum 20Z]; Duplicate proteins: gi|503913467|ref|WP_014147461.1|	1	1	2	2
gi|351716996|emb|CCE22661.1|	protein of unknown function [Methylomicrobium alcaliphilum 20Z]; Duplicate proteins: gi|503913468|ref|WP_014147462.1|	23	23	4	9
gi|351716997|emb|CCE22662.1|	conserved protein of unknown function [Methylomicrobium alcaliphilum 20Z]; Duplicate proteins: gi|503913469|ref|WP_014147463.1|	2	2	3	2
gi|351717000|emb|CCE22665.1|	protein of unknown function [Methylomicrobium alcaliphilum 20Z]; Duplicate proteins: gi|503913472|ref|WP_014147466.1|	1468	1286	1376	1460
gi|351717001|emb|CCE22666.1|	protein of unknown function [Methylomicrobium alcaliphilum 20Z]; Duplicate proteins: gi|503913473|ref|WP_014147467.1|	15	15	22	26
gi|351717006|emb|CCE22671.1|	conserved protein of unknown function [Methylomicrobium alcaliphilum 20Z]; Duplicate proteins: gi|503913476|ref|WP_014147470.1|	4	4	2	2
gi|351717007|emb|CCE22672.1|	conserved protein of unknown function [Methylomicrobium alcaliphilum 20Z]; Duplicate proteins: gi|503913477|ref|WP_014147471.1|
gi|351717013|emb|CCE22678.1|	protein of unknown function [Methylomicrobium alcaliphilum 20Z]; Duplicate proteins: gi|503913483|ref|WP_014147477.1|	1		2	3
gi|351717014|emb|CCE22679.1|	FlgN family protein [Methylomicrobium alcaliphilum 20Z]; Duplicate proteins: gi|503913484|ref|WP_014147478.1|			1
gi|351717017|emb|CCE22682.1|	Chemotaxis protein [Methylomicrobium alcaliphilum 20Z]; Duplicate proteins: gi|503913487|ref|WP_014147481.1|	5	5	5	6
gi|351717018|emb|CCE22683.1|	Chemotaxis protein methyltransferase [Methylomicrobium alcaliphilum 20Z]; Duplicate proteins: gi|503913488|ref|WP_014147482.1|	2	1	1	1
gi|351717022|emb|CCE22687.1|	Flagellar basal body FlaE domain protein [Methylomicrobium alcaliphilum 20Z]; Duplicate proteins: gi|503913492|ref|WP_014147486.1|
gi|351717024|emb|CCE22689.1|	Flagellar basal-body rod protein FlgG (Distal rod protein) [Methylomicrobium alcaliphilum 20Z]; Duplicate proteins: gi|503913494|ref|WP_014147488.1|
gi|351717026|emb|CCE22691.1|	Flagellar P-ring protein precursor (Basal body P-ring protein) [Methylomicrobium alcaliphilum 20Z]; Duplicate proteins: gi|503913496|ref|WP_014147490.1|
gi|351717029|emb|CCE22694.1|	putative Flagellin, N-terminus [Methylomicrobium alcaliphilum 20Z]; Duplicate proteins: gi|503913499|ref|WP_014147493.1|
gi|351717032|emb|CCE22697.1|	Acylphosphatase [Methylomicrobium alcaliphilum 20Z]; Duplicate proteins: gi|503913502|ref|WP_014147496.1|	1	1		1
gi|351717034|emb|CCE22699.1|	Conserved hypothetical protein; putative EAL domain [Methylomicrobium alcaliphilum 20Z]; Duplicate proteins: gi|503913504|ref|WP_014147498.1|	1		1	1
gi|351717035|emb|CCE22700.1|	Ribonuclease D [Methylomicrobium alcaliphilum 20Z]; Duplicate proteins: gi|503913505|ref|WP_014147499.1|	3	1	2	5
gi|351717036|emb|CCE22701.1|	Extracellular ligand-binding receptor [Methylomicrobium alcaliphilum 20Z]; Duplicate proteins: gi|503913506|ref|WP_014147500.1|
gi|351717043|emb|CCE22708.1|	Multicopper oxidase type 2 (modular protein) [Methylomicrobium alcaliphilum 20Z]; Duplicate proteins: gi|503913513|ref|WP_014147507.1|
gi|351717048|emb|CCE22713.1|	putative peptidase M48 [Methylomicrobium alcaliphilum 20Z]; Duplicate proteins: gi|503913518|ref|WP_014147512.1|	1		1	1
gi|351717049|emb|CCE22714.1|	oligoribonuclease [Methylomicrobium alcaliphilum 20Z]; Duplicate proteins: gi|503913519|ref|WP_014147513.1|	6	5	5	6
gi|351717051|emb|CCE22716.1|	conserved protein of unknown function [Methylomicrobium alcaliphilum 20Z]; Duplicate proteins: gi|503913521|ref|WP_014147515.1|
gi|351717053|emb|CCE22718.1|	putative ABC-type tungstate transport system, permease component [Methylomicrobium alcaliphilum 20Z]; Duplicate proteins: gi|503913523|ref|WP_014147517.1|
gi|351717054|emb|CCE22719.1|	putative methyltransferase CheR [Methylomicrobium alcaliphilum 20Z]; Duplicate proteins: gi|503913524|ref|WP_014147518.1|	6	6	7	7
gi|351717061|emb|CCE22726.1|	Phosphoserine phosphatase [Methylomicrobium alcaliphilum 20Z]; Duplicate proteins: gi|503913531|ref|WP_014147525.1|		1	2	5
gi|351717062|emb|CCE22727.1|	conserved hypothetical protein [Methylomicrobium alcaliphilum 20Z]; Duplicate proteins: gi|503913532|ref|WP_014147526.1|	3	1	2	2
gi|351717065|emb|CCE22730.1|	Holliday junction DNA helicase ruvB [Methylomicrobium alcaliphilum 20Z]; Duplicate proteins: gi|503913535|ref|WP_014147529.1|		1
gi|351717071|emb|CCE22736.1|	Peptidoglycan-associated lipoprotein [Methylomicrobium alcaliphilum 20Z]; Duplicate proteins: gi|503913541|ref|WP_014147535.1|	1
gi|351717073|emb|CCE22738.1|	Radical SAM domain protein [Methylomicrobium alcaliphilum 20Z]; Duplicate proteins: gi|503913543|ref|WP_014147537.1|	1		1
gi|351717074|emb|CCE22739.1|	7-cyano-7-deazaguanine synthase [Methylomicrobium alcaliphilum 20Z]		1
gi|351717084|emb|CCE22749.1|	protein of unknown function [Methylomicrobium alcaliphilum 20Z]; Duplicate proteins: gi|503913554|ref|WP_014147548.1|	1	2
gi|351717086|emb|CCE22751.1|	exported protein of unknown function [Methylomicrobium alcaliphilum 20Z]; Duplicate proteins: gi|503913556|ref|WP_014147550.1|		1
gi|351717087|emb|CCE22752.1|	protein of unknown function [Methylomicrobium alcaliphilum 20Z]; Duplicate proteins: gi|503913557|ref|WP_014147551.1|
gi|351717093|emb|CCE22758.1|	protein of unknown function [Methylomicrobium alcaliphilum 20Z]; Duplicate proteins: gi|503913563|ref|WP_014147557.1|
gi|351717098|emb|CCE22763.1|	protein of unknown function [Methylomicrobium alcaliphilum 20Z]; Duplicate proteins: gi|503913568|ref|WP_014147562.1|			1
gi|351717122|emb|CCE22787.1|	Nitroreductase [Methylomicrobium alcaliphilum 20Z]; Duplicate proteins: gi|503913592|ref|WP_014147586.1|	1	2		1
gi|351717123|emb|CCE22788.1|	conserved protein of unknown function [Methylomicrobium alcaliphilum 20Z]; Duplicate proteins: gi|503913593|ref|WP_014147587.1|
gi|351717124|emb|CCE22789.1|	putative signal transduction protein [Methylomicrobium alcaliphilum 20Z]; Duplicate proteins: gi|503913594|ref|WP_014147588.1|			1	1
gi|351717127|emb|CCE22792.1|	protein of unknown function [Methylomicrobium alcaliphilum 20Z]; Duplicate proteins: gi|503913597|ref|WP_014147591.1|		1
gi|351717130|emb|CCE22795.1|	conserved protein of unknown function [Methylomicrobium alcaliphilum 20Z]; Duplicate proteins: gi|503913600|ref|WP_014147594.1|	3	1	1	2
gi|351717131|emb|CCE22796.1|	conserved protein of unknown function [Methylomicrobium alcaliphilum 20Z]; Duplicate proteins: gi|503913601|ref|WP_014147595.1|	8	6	12	7
gi|351717133|emb|CCE22798.1|	Diguanylate cyclase/phosphodiesterase [Methylomicrobium alcaliphilum 20Z]; Duplicate proteins: gi|503913603|ref|WP_014147597.1|	1	1	1	3
gi|351717134|emb|CCE22799.1|	conserved protein of unknown function [Methylomicrobium alcaliphilum 20Z]; Duplicate proteins: gi|503913604|ref|WP_014147598.1|	7	4	7	8
gi|351717138|emb|CCE22803.1|	conserved protein of unknown function [Methylomicrobium alcaliphilum 20Z]; Duplicate proteins: gi|503913608|ref|WP_014147602.1|	111	99	139	156
gi|351717141|emb|CCE22806.1|	conserved protein of unknown function [Methylomicrobium alcaliphilum 20Z]; Duplicate proteins: gi|503913611|ref|WP_014147605.1|		1	1
gi|351717143|emb|CCE22808.1|	membrane protein of unknown function [Methylomicrobium alcaliphilum 20Z]; Duplicate proteins: gi|503913613|ref|WP_014147607.1|				1
gi|351717144|emb|CCE22809.1|	putative Ggdef family protein [Methylomicrobium alcaliphilum 20Z]; Duplicate proteins: gi|503913614|ref|WP_014147608.1|	1
gi|351717147|emb|CCE22812.1|	exported protein of unknown function [Methylomicrobium alcaliphilum 20Z]; Duplicate proteins: gi|503913617|ref|WP_014147611.1|
gi|351717149|emb|CCE22814.1|	Glycogen phosphorylase [Methylomicrobium alcaliphilum 20Z]; Duplicate proteins: gi|503913619|ref|WP_014147613.1|	16	8	13	12
gi|351717152|emb|CCE22817.1|	conserved exported protein of unknown function [Methylomicrobium alcaliphilum 20Z]; Duplicate proteins: gi|503913622|ref|WP_014147616.1|	3	2	3	4
gi|351717153|emb|CCE22818.1|	conserved protein of unknown function [Methylomicrobium alcaliphilum 20Z]; Duplicate proteins: gi|503913623|ref|WP_014147617.1|	12	8	11	9
gi|351717154|emb|CCE22819.1|	DnaK-related protein [Methylomicrobium alcaliphilum 20Z]	1			1
gi|351717155|emb|CCE22820.1|	putative chaperone heat-shock protein [Methylomicrobium alcaliphilum 20Z]; Duplicate proteins: gi|503913625|ref|WP_014147619.1|	7	6	10	11
gi|351717157|emb|CCE22822.1|	conserved protein of unknown function [Methylomicrobium alcaliphilum 20Z]
gi|351717158|emb|CCE22823.1|	DNA mismatch repair protein MutS [Methylomicrobium alcaliphilum 20Z]; Duplicate proteins: gi|503913628|ref|WP_014147622.1|	3	3	6	5
gi|351717159|emb|CCE22824.1|	putative Competence-damaged protein CinA [Methylomicrobium alcaliphilum 20Z]
gi|351717160|emb|CCE22825.1|	Oxidoreductase domain protein [Methylomicrobium alcaliphilum 20Z]; Duplicate proteins: gi|503913630|ref|WP_014147624.1|	22	15	19	24
gi|351717167|emb|CCE22832.1|	Bacterioferritin [Methylomicrobium alcaliphilum 20Z]; Duplicate proteins: gi|503913636|ref|WP_014147630.1|	9	5	10	11
gi|351717173|emb|CCE22838.1|	putative Peroxiredoxin [Methylomicrobium alcaliphilum 20Z]; Duplicate proteins: gi|503913642|ref|WP_014147636.1|	3	2	6	7
gi|351717174|emb|CCE22839.1|	Conserved hypothetical protein [Methylomicrobium alcaliphilum 20Z]; Duplicate proteins: gi|503913643|ref|WP_014147637.1|
gi|351717176|emb|CCE22841.1|	conserved protein of unknown function [Methylomicrobium alcaliphilum 20Z]; Duplicate proteins: gi|503913645|ref|WP_014147639.1|			1
gi|351717177|emb|CCE22842.1|	conserved protein of unknown function [Methylomicrobium alcaliphilum 20Z]; Duplicate proteins: gi|503913646|ref|WP_014147640.1|
gi|351717179|emb|CCE22844.1|	conserved protein of unknown function [Methylomicrobium alcaliphilum 20Z]; Duplicate proteins: gi|503913648|ref|WP_014147642.1|		1
gi|351717181|emb|CCE22846.1|	putative transcriptional regulator [Methylomicrobium alcaliphilum 20Z]; Duplicate proteins: gi|503913650|ref|WP_014147644.1|	2	2	2	2
gi|351717183|emb|CCE22848.1|	Oxidoreductase FAD/NAD(P)-binding domain protein [Methylomicrobium alcaliphilum 20Z]; Duplicate proteins: gi|503913652|ref|WP_014147646.1|	4	3	3	3
gi|351717186|emb|CCE22851.1|	nitric oxide reductase subunit B [Methylomicrobium alcaliphilum 20Z]	3	2	3	3
gi|351717188|emb|CCE22853.1|	putative suppressor for copper-sensitivity D [Methylomicrobium alcaliphilum 20Z]; Duplicate proteins: gi|503913657|ref|WP_014147651.1|
gi|351717190|emb|CCE22855.1|	Autoinducer 2-degrading protein lsrG [Methylomicrobium alcaliphilum 20Z]; Duplicate proteins: gi|503913659|ref|WP_014147653.1|			2	2
gi|351717191|emb|CCE22856.1|	Iron-containing alcohol dehydrogenase [Methylomicrobium alcaliphilum 20Z]; Duplicate proteins: gi|503913660|ref|WP_014147654.1|	7	7	8	10
gi|351717192|emb|CCE22857.1|	conserved protein of unknown function [Methylomicrobium alcaliphilum 20Z]; Duplicate proteins: gi|503913661|ref|WP_014147655.1|	3	1	4	7
gi|351717201|emb|CCE22866.1|	protein of unknown function [Methylomicrobium alcaliphilum 20Z]; Duplicate proteins: gi|503913670|ref|WP_014147664.1|	5	4	4	1
gi|351717202|emb|CCE22867.1|	putative thiolase; naringenin-chalcone synthase domain [Methylomicrobium alcaliphilum 20Z]; Duplicate proteins: gi|503913671|ref|WP_014147665.1|	6	5	6	6
gi|351717207|emb|CCE22872.1|	putative DNA/RNA helicase [Methylomicrobium alcaliphilum 20Z]; Duplicate proteins: gi|503913676|ref|WP_014147670.1|
gi|351717210|emb|CCE22875.1|	protein of unknown function [Methylomicrobium alcaliphilum 20Z]; Duplicate proteins: gi|503913679|ref|WP_014147673.1|			1
gi|351717211|emb|CCE22876.1|	protein of unknown function [Methylomicrobium alcaliphilum 20Z]; Duplicate proteins: gi|503913680|ref|WP_014147674.1|
gi|351717212|emb|CCE22877.1|	protein of unknown function [Methylomicrobium alcaliphilum 20Z]; Duplicate proteins: gi|503913681|ref|WP_014147675.1|	1
gi|351717213|emb|CCE22878.1|	protein of unknown function [Methylomicrobium alcaliphilum 20Z]; Duplicate proteins: gi|503913682|ref|WP_014147676.1|
gi|351717216|emb|CCE22881.1|	conserved protein of unknown function [Methylomicrobium alcaliphilum 20Z]; Duplicate proteins: gi|503913685|ref|WP_014147679.1|		1
gi|351717224|emb|CCE22889.1|	conserved protein of unknown function [Methylomicrobium alcaliphilum 20Z]; Duplicate proteins: gi|503913693|ref|WP_014147687.1|
gi|351717230|emb|CCE22895.1|	conserved protein of unknown function [Methylomicrobium alcaliphilum 20Z]; Duplicate proteins: gi|503913699|ref|WP_014147693.1|			1	1
gi|351717233|emb|CCE22898.1|	Peptidase M15A [Methylomicrobium alcaliphilum 20Z]; Duplicate proteins: gi|503913702|ref|WP_014147696.1|
gi|351717235|emb|CCE22900.1|	conserved protein of unknown function [Methylomicrobium alcaliphilum 20Z]; Duplicate proteins: gi|503913704|ref|WP_014147698.1|	1		2
gi|351717237|emb|CCE22902.1|	putative methyltransferase [Methylomicrobium alcaliphilum 20Z]; Duplicate proteins: gi|503913706|ref|WP_014147700.1|
gi|351717238|emb|CCE22903.1|	conserved protein of unknown function [Methylomicrobium alcaliphilum 20Z]; Duplicate proteins: gi|503913707|ref|WP_014147701.1|
gi|351717239|emb|CCE22904.1|	conserved exported protein of unknown function [Methylomicrobium alcaliphilum 20Z]; Duplicate proteins: gi|503913708|ref|WP_014147702.1|
gi|351717240|emb|CCE22905.1|	D-Ala-D-Ala carboxypeptidase 3 (S13) [Methylomicrobium alcaliphilum 20Z]; Duplicate proteins: gi|503913709|ref|WP_014147703.1|	1
gi|351717242|emb|CCE22907.1|	Competence lipoprotein ComL precursor [Methylomicrobium alcaliphilum 20Z]; Duplicate proteins: gi|503913711|ref|WP_014147705.1|
gi|351717243|emb|CCE22908.1|	Ribosomal large subunit pseudouridine synthase D (rRNA-uridine isomerase D) (rRNA pseudouridylate synthase D) [Methylomicrobium alcaliphilum 20Z]; Duplicate proteins: gi|503913712|ref|WP_014147706.1|	1	1	1	2
gi|351717244|emb|CCE22909.1|	conserved hypothetical protein [Methylomicrobium alcaliphilum 20Z]; Duplicate proteins: gi|503913713|ref|WP_014147707.1|
gi|351717246|emb|CCE22911.1|	Phosphoglucomutase [Methylomicrobium alcaliphilum 20Z]; Duplicate proteins: gi|503913715|ref|WP_014147709.1|	38	38	40	41
gi|351717248|emb|CCE22913.1|	putative lipoprotein [Methylomicrobium alcaliphilum 20Z]; Duplicate proteins: gi|503913717|ref|WP_014147711.1|	38	36	39	46
gi|351717250|emb|CCE22915.1|	Recombination-associated protein rdgC [Methylomicrobium alcaliphilum 20Z]; Duplicate proteins: gi|503913719|ref|WP_014147713.1|	5	3	2	3
gi|351717253|emb|CCE22918.1|	conserved protein of unknown function [Methylomicrobium alcaliphilum 20Z]; Duplicate proteins: gi|503913722|ref|WP_014147716.1|	5	3	6	5
gi|351717255|emb|CCE22920.1|	Lipase [Methylomicrobium alcaliphilum 20Z]; Duplicate proteins: gi|503913724|ref|WP_014147718.1|	2	1	2	1
gi|351717256|emb|CCE22921.1|	conserved protein of unknown function [Methylomicrobium alcaliphilum 20Z]; Duplicate proteins: gi|503913725|ref|WP_014147719.1|	13	10	8	11
gi|351717258|emb|CCE22923.1|	conserved protein of unknown function [Methylomicrobium alcaliphilum 20Z]; Duplicate proteins: gi|503913727|ref|WP_014147721.1|		1
gi|351717259|emb|CCE22924.1|	diaminopimelate epimerase [Methylomicrobium alcaliphilum 20Z]; Duplicate proteins: gi|503913728|ref|WP_014147722.1|			1	1
gi|351717260|emb|CCE22925.1|	diaminopimelate decarboxylase [Methylomicrobium alcaliphilum 20Z]; Duplicate proteins: gi|503913729|ref|WP_014147723.1|	5	3	3	6
gi|351717264|emb|CCE22929.1|	conserved exported protein of unknown function [Methylomicrobium alcaliphilum 20Z]; Duplicate proteins: gi|503913733|ref|WP_014147727.1|
gi|351717269|emb|CCE22934.1|	protein of unknown function [Methylomicrobium alcaliphilum 20Z]; Duplicate proteins: gi|503913738|ref|WP_014147732.1|	7	5	8	9
gi|351717270|emb|CCE22935.1|	conserved exported protein of unknown function [Methylomicrobium alcaliphilum 20Z]; Duplicate proteins: gi|503913739|ref|WP_014147733.1|	6	7	6	11
gi|351717278|emb|CCE22943.1|	conserved protein of unknown function [Methylomicrobium alcaliphilum 20Z]; Duplicate proteins: gi|503913747|ref|WP_014147741.1|	1	1	3	2
gi|351717282|emb|CCE22947.1|	conserved protein of unknown function [Methylomicrobium alcaliphilum 20Z]; Duplicate proteins: gi|503913751|ref|WP_014147745.1|	1
gi|351717283|emb|CCE22948.1|	conserved protein of unknown function [Methylomicrobium alcaliphilum 20Z]; Duplicate proteins: gi|503913752|ref|WP_014147746.1|
gi|351717286|emb|CCE22951.1|	Peptidase M48 Ste24p [Methylomicrobium alcaliphilum 20Z]; Duplicate proteins: gi|503913755|ref|WP_014147749.1|			2	1
gi|351717287|emb|CCE22952.1|	Formylmethanofuran dehydrogenase subunit B [Methylomicrobium alcaliphilum 20Z]; Duplicate proteins: gi|503913756|ref|WP_014147750.1|	15	12	17	15
gi|351717288|emb|CCE22953.1|	formyltransferase/hydrolase complex Fhc subunit A [Methylomicrobium alcaliphilum 20Z]; Duplicate proteins: gi|503913757|ref|WP_014147751.1|	13	11	17	22
gi|351717292|emb|CCE22957.1|	conserved protein of unknown function [Methylomicrobium alcaliphilum 20Z]; Duplicate proteins: gi|503913761|ref|WP_014147755.1|				1
gi|351717294|emb|CCE22959.1|	Formylmethanofuran dehydrogenase subunit C [Methylomicrobium alcaliphilum 20Z]; Duplicate proteins: gi|503913763|ref|WP_014147757.1|	3	4	5	7
gi|351717295|emb|CCE22960.1|	conserved protein of unknown function [Methylomicrobium alcaliphilum 20Z]; Duplicate proteins: gi|503913764|ref|WP_014147758.1|		1
gi|351717301|emb|CCE22966.1|	Phenazine biosynthesis protein PhzF family [Methylomicrobium alcaliphilum 20Z]; Duplicate proteins: gi|503913770|ref|WP_014147764.1|	11	16	22	20
gi|351717303|emb|CCE22968.1|	putative dual serine/threonine-protein kinase/phosphatase [Methylomicrobium alcaliphilum 20Z]	8	10	8	7
gi|351717304|emb|CCE22969.1|	Putative formate/nitrate transporter [Methylomicrobium alcaliphilum 20Z]; Duplicate proteins: gi|503913773|ref|WP_014147767.1|	2	1	2	1
gi|351717305|emb|CCE22970.1|	conserved membrane protein of unknown function [Methylomicrobium alcaliphilum 20Z]; Duplicate proteins: gi|503913774|ref|WP_014147768.1|	1	1	1
gi|351717306|emb|CCE22971.1|	TM2 domain containing protein [Methylomicrobium alcaliphilum 20Z]; Duplicate proteins: gi|503913775|ref|WP_014147769.1|				1
gi|351717307|emb|CCE22972.1|	Universal stress protein A homolog 2 [Methylomicrobium alcaliphilum 20Z]; Duplicate proteins: gi|503913776|ref|WP_014147770.1|	5	4	5	6
gi|351717309|emb|CCE22974.1|	putative ABC transporter, ATP-binding protein [Methylomicrobium alcaliphilum 20Z]; Duplicate proteins: gi|503913778|ref|WP_014147772.1|
gi|351717310|emb|CCE22975.1|	conserved protein of unknown function [Methylomicrobium alcaliphilum 20Z]; Duplicate proteins: gi|503913779|ref|WP_014147773.1|	7	7	6	7
gi|351717314|emb|CCE22979.1|	conserved protein of unknown function [Methylomicrobium alcaliphilum 20Z]; Duplicate proteins: gi|503913782|ref|WP_014147776.1|	3	1	1
gi|351717320|emb|CCE22985.1|	Adenylyltransferase thiF [Methylomicrobium alcaliphilum 20Z]; Duplicate proteins: gi|503913788|ref|WP_014147782.1|	1		2	1
gi|351717321|emb|CCE22986.1|	10 kDa chaperonin (Protein Cpn10) (groES protein) [Methylomicrobium alcaliphilum 20Z]; Duplicate proteins: gi|503913789|ref|WP_014147783.1|	2	3	1	7
gi|351717322|emb|CCE22987.1|	60 kDa chaperonin (Protein Cpn60) (groEL protein) [Methylomicrobium alcaliphilum 20Z]; Duplicate proteins: gi|503913790|ref|WP_014147784.1|	132	128	136	132
gi|351717323|emb|CCE22988.1|	Transcriptional antiterminator, Rof [Methylomicrobium alcaliphilum 20Z]; Duplicate proteins: gi|503913791|ref|WP_014147785.1|	1	1		1
gi|351717324|emb|CCE22989.1|	conserved protein of unknown function [Methylomicrobium alcaliphilum 20Z]; Duplicate proteins: gi|503913792|ref|WP_014147786.1|	7	6	7	7
gi|351717328|emb|CCE22993.1|	NAD-reducing hydrogenase hoxS subunit beta [Methylomicrobium alcaliphilum 20Z]; Duplicate proteins: gi|503913795|ref|WP_014147789.1|	30	27	29	37
gi|351717330|emb|CCE22995.1|	NADH:ubiquinone oxidoreductase, subunit G, iron-sulfur binding [Methylomicrobium alcaliphilum 20Z]; Duplicate proteins: gi|503913797|ref|WP_014147791.1|	10	10	12	9
gi|351717331|emb|CCE22996.1|	NAD-reducing hydrogenase hoxS subunit alpha [Methylomicrobium alcaliphilum 20Z]; Duplicate proteins: gi|503913798|ref|WP_014147792.1|	9	11	10	12
gi|351717332|emb|CCE22997.1|	OmpA/MotB domain protein [Methylomicrobium alcaliphilum 20Z]; Duplicate proteins: gi|503913799|ref|WP_014147793.1|	4	1	1	6
gi|351717333|emb|CCE22998.1|	protein of unknown function [Methylomicrobium alcaliphilum 20Z]; Duplicate proteins: gi|503913800|ref|WP_014147794.1|	4	7	6	7
gi|351717334|emb|CCE22999.1|	conserved membrane protein of unknown function [Methylomicrobium alcaliphilum 20Z]; Duplicate proteins: gi|503913801|ref|WP_014147795.1|			1	1
gi|351717335|emb|CCE23000.1|	conserved protein of unknown function; putative sterol metabolism-related protein [Methylomicrobium alcaliphilum 20Z]; Duplicate proteins: gi|503913802|ref|WP_014147796.1|	1		1
gi|351717336|emb|CCE23001.1|	delta(14)-sterol reductase [Methylomicrobium alcaliphilum 20Z]; Duplicate proteins: gi|503913803|ref|WP_014147797.1|,gi|695721961|pdb|4QUV|A,gi|695721962|pdb|4QUV|B	1		1	1
gi|351717337|emb|CCE23002.1|	conserved exported protein of unknown function; putative periplasmic lipoprotein [Methylomicrobium alcaliphilum 20Z]; Duplicate proteins: gi|503913804|ref|WP_014147798.1|		1
gi|351717340|emb|CCE23005.1|	membrane protein of unknown function [Methylomicrobium alcaliphilum 20Z]; Duplicate proteins: gi|503913807|ref|WP_014147801.1|	19	15	16	22
gi|351717345|emb|CCE23010.1|	conserved protein of unknown function [Methylomicrobium alcaliphilum 20Z]; Duplicate proteins: gi|503913812|ref|WP_014147806.1|	2	1	1	1
gi|351717346|emb|CCE23011.1|	conserved protein of unknown function [Methylomicrobium alcaliphilum 20Z]; Duplicate proteins: gi|503913813|ref|WP_014147807.1|	1	1	2	1
gi|351717347|emb|CCE23012.1|	1-deoxy-D-xylulose-5-phosphate synthase (1-deoxyxylulose-5-phosphate synthase) (DXP synthase) (DXPS) [Methylomicrobium alcaliphilum 20Z]; Duplicate proteins: gi|503913814|ref|WP_014147808.1|	4	5	8	7
gi|351717348|emb|CCE23013.1|	Copper resistance D domain protein [Methylomicrobium alcaliphilum 20Z]; Duplicate proteins: gi|503913815|ref|WP_014147809.1|	2	2	3	2
gi|351717349|emb|CCE23014.1|	Copper resistance protein CopC [Methylomicrobium alcaliphilum 20Z]; Duplicate proteins: gi|503913816|ref|WP_014147810.1|	2	2	1	4
gi|351717351|emb|CCE23016.1|	Transcriptional regulator [Methylomicrobium alcaliphilum 20Z]; Duplicate proteins: gi|503913818|ref|WP_014147812.1|				1
gi|351717354|emb|CCE23019.1|	putative universal stress protein UspA [Methylomicrobium alcaliphilum 20Z]; Duplicate proteins: gi|503913821|ref|WP_014147815.1|	7	3	8	6
gi|351717357|emb|CCE23022.1|	Aminotransferase class-III [Methylomicrobium alcaliphilum 20Z]; Duplicate proteins: gi|503913824|ref|WP_014147818.1|	3	4	4	4
gi|351717362|emb|CCE23027.1|	ABC-type phosphate transport system, periplasmic component [Methylomicrobium alcaliphilum 20Z]; Duplicate proteins: gi|503913829|ref|WP_014147823.1|	5	4	9	7
gi|351717363|emb|CCE23028.1|	putative ABC-type phosphate transport system, permease component [Methylomicrobium alcaliphilum 20Z]; Duplicate proteins: gi|503913830|ref|WP_014147824.1|	1	1
gi|351717365|emb|CCE23030.1|	Phosphate import ATP-binding protein [Methylomicrobium alcaliphilum 20Z]; Duplicate proteins: gi|503913832|ref|WP_014147826.1|	1	1	2	3
gi|351717368|emb|CCE23033.1|	DNA-3-methyladenine glycosylase I (3-methyladenine-DNA glycosylase I) (TAG I) (DNA-3-methyladenine glycosidase I) [Methylomicrobium alcaliphilum 20Z]; Duplicate proteins: gi|503913835|ref|WP_014147829.1|	3	2	2	3
gi|351717369|emb|CCE23034.1|	Transcriptional regulator [Methylomicrobium alcaliphilum 20Z]; Duplicate proteins: gi|503913836|ref|WP_014147830.1|	2	1		1
gi|351717377|emb|CCE23042.1|	ErfK/YbiS/YcfS/YnhG family protein [Methylomicrobium alcaliphilum 20Z]; Duplicate proteins: gi|503913844|ref|WP_014147838.1|				1
gi|351717380|emb|CCE23045.1|	putative phosphoribosylglycinamide formyltransferase/formyltetrahydrofolate deformylase [Methylomicrobium alcaliphilum 20Z]; Duplicate proteins: gi|503913847|ref|WP_014147841.1|	1		1	1
gi|351717386|emb|CCE23051.1|	2-dehydro-3-deoxy-phosphogluconate aldolase [Methylomicrobium alcaliphilum 20Z]; Duplicate proteins: gi|503913853|ref|WP_014147847.1|	4	4	5	4
gi|351717387|emb|CCE23052.1|	6-phosphogluconate dehydratase [Methylomicrobium alcaliphilum 20Z]; Duplicate proteins: gi|503913854|ref|WP_014147848.1|	17	11	21	22
gi|351717388|emb|CCE23053.1|	Phosphoribosylaminoimidazole carboxylase catalytic subunit (AIR carboxylase) (AIRC) [Methylomicrobium alcaliphilum 20Z]; Duplicate proteins: gi|503913855|ref|WP_014147849.1|	1			2
gi|351717390|emb|CCE23055.1|	conserved protein of unknown function; putative proteasome protease [Methylomicrobium alcaliphilum 20Z]; Duplicate proteins: gi|503913857|ref|WP_014147851.1|	4	1	1	2
gi|351717392|emb|CCE23057.1|	OmpA/MotB domain protein [Methylomicrobium alcaliphilum 20Z]; Duplicate proteins: gi|503913859|ref|WP_014147853.1|
gi|351717393|emb|CCE23058.1|	MotA/TolQ/ExbB proton channel [Methylomicrobium alcaliphilum 20Z]; Duplicate proteins: gi|503913860|ref|WP_014147854.1|		1	2	1
gi|351717395|emb|CCE23060.1|	NAD(P)-dependent methylene tetrahydromethanopterin dehydrogenase [Methylomicrobium alcaliphilum 20Z]; Duplicate proteins: gi|503913862|ref|WP_014147856.1|	7	10	11	12
gi|351717396|emb|CCE23061.1|	NAD(P)-dependent methylene tetrahydromethanopterin dehydrogenase [Methylomicrobium alcaliphilum 20Z]; Duplicate proteins: gi|503913863|ref|WP_014147857.1|	16	16	18	27
gi|351717397|emb|CCE23062.1|	5-formyltetrahydrofolate cyclo-ligase [Methylomicrobium alcaliphilum 20Z]; Duplicate proteins: gi|503913864|ref|WP_014147858.1|				1
gi|351717400|emb|CCE23065.1|	conserved protein of unknown function [Methylomicrobium alcaliphilum 20Z]
gi|351717401|emb|CCE23066.1|	Cyclic diguanylate phosphodiesterase domain protein [Methylomicrobium alcaliphilum 20Z]; Duplicate proteins: gi|503913868|ref|WP_014147862.1|		1		1
gi|351717402|emb|CCE23067.1|	Penicillin-binding protein 1B [Includes: Penicillin-insensitive transglycosylase; Penicillin-sensitive transpeptidase] [Methylomicrobium alcaliphilum 20Z]; Duplicate proteins: gi|503913869|ref|WP_014147863.1|			1
gi|351717403|emb|CCE23068.1|	conserved protein of unknown function [Methylomicrobium alcaliphilum 20Z]; Duplicate proteins: gi|503913870|ref|WP_014147864.1|			1
gi|351717404|emb|CCE23069.1|	Carboxymuconolactone decarboxylase [Methylomicrobium alcaliphilum 20Z]; Duplicate proteins: gi|503913871|ref|WP_014147865.1|				2
gi|351717405|emb|CCE23070.1|	Transcriptional regulator, AraC family [Methylomicrobium alcaliphilum 20Z]; Duplicate proteins: gi|503913872|ref|WP_014147866.1|
gi|351717406|emb|CCE23071.1|	FAD-dependent pyridine nucleotide-Disulfide oxidoreductase [Methylomicrobium alcaliphilum 20Z]; Duplicate proteins: gi|503913873|ref|WP_014147867.1|	5	6	8	7
gi|351717407|emb|CCE23072.1|	Arsenite methyltransferase [Methylomicrobium alcaliphilum 20Z]; Duplicate proteins: gi|503913874|ref|WP_014147868.1|	5	4	4	3
gi|351717410|emb|CCE23075.1|	Type I restriction-modification system DNA methylase [Methylomicrobium alcaliphilum 20Z]; Duplicate proteins: gi|503913877|ref|WP_014147871.1|
gi|351717411|emb|CCE23076.1|	Abi family protein [Methylomicrobium alcaliphilum 20Z]; Duplicate proteins: gi|503913878|ref|WP_014147872.1|
gi|351717413|emb|CCE23078.1|	conserved protein of unknown function [Methylomicrobium alcaliphilum 20Z]; Duplicate proteins: gi|503913880|ref|WP_014147874.1|
gi|351717415|emb|CCE23080.1|	protein of unknown function [Methylomicrobium alcaliphilum 20Z]; Duplicate proteins: gi|503913882|ref|WP_014147876.1|
gi|351717416|emb|CCE23081.1|	Type I restriction-modification system endonuclease (fragment) [Methylomicrobium alcaliphilum 20Z]
gi|351717421|emb|CCE23086.1|	protein of unknown function [Methylomicrobium alcaliphilum 20Z]; Duplicate proteins: gi|503913888|ref|WP_014147882.1|				1
gi|351717422|emb|CCE23087.1|	protein of unknown function [Methylomicrobium alcaliphilum 20Z]; Duplicate proteins: gi|503913889|ref|WP_014147883.1|	1	1
gi|351717426|emb|CCE23091.1|	exported protein of unknown function [Methylomicrobium alcaliphilum 20Z]; Duplicate proteins: gi|503913893|ref|WP_014147887.1|		1
gi|351717430|emb|CCE23095.1|	conserved exported protein of unknown function [Methylomicrobium alcaliphilum 20Z]; Duplicate proteins: gi|503913897|ref|WP_014147891.1|
gi|351717435|emb|CCE23100.1|	Peptidase C14 caspase catalytic subunit p20 [Methylomicrobium alcaliphilum 20Z]; Duplicate proteins: gi|503913902|ref|WP_014147896.1|	21	16	18	18
gi|351717436|emb|CCE23101.1|	protein of unknown function [Methylomicrobium alcaliphilum 20Z]; Duplicate proteins: gi|503913903|ref|WP_014147897.1|	5	6	6	6
gi|351717439|emb|CCE23104.1|	DNA topoisomerase 4 subunit A [Methylomicrobium alcaliphilum 20Z]; Duplicate proteins: gi|503913906|ref|WP_014147900.1|	1	1	5	5
gi|351717442|emb|CCE23107.1|	putative Multi-sensor signal transduction histidine kinase [Methylomicrobium alcaliphilum 20Z]; Duplicate proteins: gi|503913909|ref|WP_014147903.1|	1	1	1
gi|351717443|emb|CCE23108.1|	exported protein of unknown function [Methylomicrobium alcaliphilum 20Z]; Duplicate proteins: gi|503913910|ref|WP_014147904.1|				1
gi|351717447|emb|CCE23112.1|	Polysaccharide export outer membrane protein [Methylomicrobium alcaliphilum 20Z]; Duplicate proteins: gi|503913913|ref|WP_014147907.1|	6	4	5	4
gi|351717448|emb|CCE23113.1|	putative Polysaccharide chain length determinant protein [Methylomicrobium alcaliphilum 20Z]; Duplicate proteins: gi|503913914|ref|WP_014147908.1|	2	3	6	6
gi|351717449|emb|CCE23114.1|	Protein-tyrosine kinase [Methylomicrobium alcaliphilum 20Z]; Duplicate proteins: gi|503913915|ref|WP_014147909.1|			1
gi|351717450|emb|CCE23115.1|	exported protein of unknown function [Methylomicrobium alcaliphilum 20Z]; Duplicate proteins: gi|503913916|ref|WP_014147910.1|
gi|351717451|emb|CCE23116.1|	Polysaccharide deacetylase domain protein [Methylomicrobium alcaliphilum 20Z]; Duplicate proteins: gi|503913917|ref|WP_014147911.1|	1	3	1	1
gi|351717452|emb|CCE23117.1|	FemAB-related protein, PEP-CTERM system-associated [Methylomicrobium alcaliphilum 20Z]; Duplicate proteins: gi|503913918|ref|WP_014147912.1|	1	1	3	5
gi|351717453|emb|CCE23118.1|	Glycosyl transferase, group 1 [Methylomicrobium alcaliphilum 20Z]; Duplicate proteins: gi|503913919|ref|WP_014147913.1|	1	2		2
gi|351717455|emb|CCE23120.1|	conserved membrane protein of unknown function [Methylomicrobium alcaliphilum 20Z]; Duplicate proteins: gi|503913921|ref|WP_014147915.1|	1	1	1	1
gi|351717459|emb|CCE23124.1|	xanthine dehydrogenase, large subunit [Methylomicrobium alcaliphilum 20Z]; Duplicate proteins: gi|503913925|ref|WP_014147919.1|
gi|351717462|emb|CCE23127.1|	conserved protein of unknown function; putative mechanosensitive ion channel domain [Methylomicrobium alcaliphilum 20Z]	4	1	4	4
gi|351717466|emb|CCE23131.1|	conserved protein of unknown function; putative cobalamin B12-binding domain protein [Methylomicrobium alcaliphilum 20Z]; Duplicate proteins: gi|503913932|ref|WP_014147926.1|	1	2	2	1
gi|351717467|emb|CCE23132.1|	putative methyltransferase with corrinoid-binding domain [Methylomicrobium alcaliphilum 20Z]; Duplicate proteins: gi|503913933|ref|WP_014147927.1|	1		2	4
gi|351717473|emb|CCE23138.1|	putative serine protease do-like [Methylomicrobium alcaliphilum 20Z]; Duplicate proteins: gi|503913939|ref|WP_014147933.1|	6	8	9	11
gi|351717479|emb|CCE23144.1|	formaldehyde activating enzyme homolog [Methylomicrobium alcaliphilum 20Z]; Duplicate proteins: gi|503913945|ref|WP_014147939.1|	12	15	13	11
gi|351717486|emb|CCE23151.1|	Cell division protein ftsB homolog [Methylomicrobium alcaliphilum 20Z]; Duplicate proteins: gi|503913952|ref|WP_014147946.1|
gi|351717487|emb|CCE23152.1|	2-C-methyl-D-erythritol 4-phosphate cytidylyltransferase (4-diphosphocytidyl-2C-methyl-D-erythritol synthase) (MEP cytidylyltransferase) (MCT) [Methylomicrobium alcaliphilum 20Z]; Duplicate proteins: gi|503913953|ref|WP_014147947.1|	3	1	2	2
gi|351717488|emb|CCE23153.1|	2-C-methyl-D-erythritol 2,4-cyclodiphosphate synthase (MECPS) (MECDP-synthase) [Methylomicrobium alcaliphilum 20Z]; Duplicate proteins: gi|503913954|ref|WP_014147948.1|	2	2	2	2
gi|351717497|emb|CCE23162.1|	putative ferredoxin 2fe-2s protein [Methylomicrobium alcaliphilum 20Z]; Duplicate proteins: gi|503913962|ref|WP_014147956.1|				1
gi|351717498|emb|CCE23163.1|	ATP-dependent RNA helicase srmB [Methylomicrobium alcaliphilum 20Z]; Duplicate proteins: gi|503913963|ref|WP_014147957.1|	1			2
gi|351717501|emb|CCE23166.1|	conserved protein of unknown function [Methylomicrobium alcaliphilum 20Z]; Duplicate proteins: gi|503913966|ref|WP_014147960.1|	4	4	1	8
gi|351717504|emb|CCE23169.1|	conserved membrane protein of unknown function [Methylomicrobium alcaliphilum 20Z]; Duplicate proteins: gi|503913969|ref|WP_014147963.1|
gi|351717505|emb|CCE23170.1|	N-(5'-phosphoribosyl)anthranilate isomerase (PRAI) [Methylomicrobium alcaliphilum 20Z]; Duplicate proteins: gi|503913970|ref|WP_014147964.1|	2	1	2
gi|351717507|emb|CCE23172.1|	tryptophan synthase, alpha chain [Methylomicrobium alcaliphilum 20Z]; Duplicate proteins: gi|503913972|ref|WP_014147966.1|	6	3	4	7
gi|351717509|emb|CCE23174.1|	FolC bifunctional protein [Includes: Folylpolyglutamate synthase (Folylpoly-gamma-glutamate synthetase) (FPGS) (Tetrahydrofolate synthase) (Tetrahydrofolylpolyglutamate synthase); Dihydrofolate synthase ] [Methylomicrobium alcaliphilum 20Z]; Duplicate pro				1
gi|351717512|emb|CCE23177.1|	Amidophosphoribosyltransferase (Glutamine phosphoribosylpyrophosphate amidotransferase) (ATASE) (GPATase) [Methylomicrobium alcaliphilum 20Z]; Duplicate proteins: gi|503913977|ref|WP_014147971.1|	8	8	11	13
gi|351717513|emb|CCE23178.1|	O-succinylhomoserine sulfhydrylase [Methylomicrobium alcaliphilum 20Z]; Duplicate proteins: gi|503913978|ref|WP_014147972.1|	1	1	1	4
gi|351717520|emb|CCE23185.1|	5-methylthioadenosine/S-adenosylhomocysteine deaminase [Methylomicrobium alcaliphilum 20Z]; Duplicate proteins: gi|503913985|ref|WP_014147979.1|	1	2	2	2
gi|351717523|emb|CCE23188.1|	exported protein of unknown function [Methylomicrobium alcaliphilum 20Z]; Duplicate proteins: gi|503913988|ref|WP_014147982.1|	1			1
gi|351717525|emb|CCE23190.1|	3-isopropylmalate dehydrogenase [Methylomicrobium alcaliphilum 20Z]; Duplicate proteins: gi|503913990|ref|WP_014147984.1|	20	18	25	20
gi|351717526|emb|CCE23191.1|	(R)-citramalate synthase [Methylomicrobium alcaliphilum 20Z]; Duplicate proteins: gi|503913991|ref|WP_014147985.1|	4	3	5	9
gi|351717534|emb|CCE23199.1|	conserved protein of unknown function [Methylomicrobium alcaliphilum 20Z]; Duplicate proteins: gi|503913999|ref|WP_014147993.1|	1	1	1	1
gi|351717537|emb|CCE23202.1|	Cobalamin biosynthesis protein [Methylomicrobium alcaliphilum 20Z]; Duplicate proteins: gi|503914002|ref|WP_014147996.1|	2	1	3	3
gi|351717539|emb|CCE23204.1|	Precorrin-6y C5,15-methyltransferase (Decarboxylating), CbiE subunit [Methylomicrobium alcaliphilum 20Z]; Duplicate proteins: gi|503914004|ref|WP_014147998.1|				1
gi|351717542|emb|CCE23207.1|	CbiX protein [Methylomicrobium alcaliphilum 20Z]; Duplicate proteins: gi|503914007|ref|WP_014148001.1|	4	5	3
gi|351717544|emb|CCE23209.1|	Cobyrinic acid A,C-diamide synthase [Methylomicrobium alcaliphilum 20Z]; Duplicate proteins: gi|503914009|ref|WP_014148003.1|				1
gi|351717546|emb|CCE23211.1|	Amino acid adenylation domain protein (fragment) [Methylomicrobium alcaliphilum 20Z]
gi|351717553|emb|CCE23218.1|	protein of unknown function [Methylomicrobium alcaliphilum 20Z]; Duplicate proteins: gi|503914018|ref|WP_014148012.1|
gi|351717555|emb|CCE23220.1|	protein of unknown function [Methylomicrobium alcaliphilum 20Z]; Duplicate proteins: gi|503914020|ref|WP_014148014.1|
gi|351717557|emb|CCE23222.1|	conserved protein of unknown function [Methylomicrobium alcaliphilum 20Z]; Duplicate proteins: gi|503914022|ref|WP_014148016.1|	1		1	1
gi|351717560|emb|CCE23225.1|	Cyclic peptide transporter [Methylomicrobium alcaliphilum 20Z]; Duplicate proteins: gi|503914025|ref|WP_014148019.1|
gi|351717561|emb|CCE23226.1|	Peptidase S45 penicillin amidase [Methylomicrobium alcaliphilum 20Z]; Duplicate proteins: gi|503914026|ref|WP_014148020.1|
gi|351717562|emb|CCE23227.1|	Anti-FecI sigma factor, FecR [Methylomicrobium alcaliphilum 20Z]; Duplicate proteins: gi|503914027|ref|WP_014148021.1|
gi|351717564|emb|CCE23229.1|	RND efflux system, outer membrane lipoprotein, NodT family [Methylomicrobium alcaliphilum 20Z]; Duplicate proteins: gi|503914029|ref|WP_014148023.1|
gi|351717565|emb|CCE23230.1|	Efflux transporter, RND family, MFP subunit [Methylomicrobium alcaliphilum 20Z]; Duplicate proteins: gi|503914030|ref|WP_014148024.1|
gi|351717566|emb|CCE23231.1|	Acriflavin resistance protein [Methylomicrobium alcaliphilum 20Z]; Duplicate proteins: gi|503914031|ref|WP_014148025.1|
gi|351717568|emb|CCE23233.1|	putative TonB-dependent membrane protein [Methylomicrobium alcaliphilum 20Z]; Duplicate proteins: gi|503914033|ref|WP_014148027.1|
gi|351717569|emb|CCE23234.1|	Putative biopolymer transport ExbB protein [Methylomicrobium alcaliphilum 20Z]; Duplicate proteins: gi|503914034|ref|WP_014148028.1|
gi|351717575|emb|CCE23240.1|	chorismate synthase (5-enolpyruvylshikimate-3-phosphate phospholyase) [Methylomicrobium alcaliphilum 20Z]; Duplicate proteins: gi|503914040|ref|WP_014148034.1|	2	2	3	7
gi|351717577|emb|CCE23242.1|	putative biopolymer transport protein ExbB-like [Methylomicrobium alcaliphilum 20Z]; Duplicate proteins: gi|503914042|ref|WP_014148036.1|	2	3	3	2
gi|351717578|emb|CCE23243.1|	Biopolymer transport protein ExbD/TolR [Methylomicrobium alcaliphilum 20Z]; Duplicate proteins: gi|503914043|ref|WP_014148037.1|	2	1	1	2
gi|351717581|emb|CCE23246.1|	3-deoxy-manno-octulosonate cytidylyltransferase (CMP-KDO synthetase) (CMP-2-keto-3-deoxyoctulosonic acid synthetase) (CKS) [Methylomicrobium alcaliphilum 20Z]; Duplicate proteins: gi|503914046|ref|WP_014148040.1|	2	3	2	2
gi|351717583|emb|CCE23248.1|	Homoserine dehydrogenase [Methylomicrobium alcaliphilum 20Z]; Duplicate proteins: gi|503914048|ref|WP_014148042.1|	4	5	5	7
gi|351717584|emb|CCE23249.1|	Threonine synthase [Methylomicrobium alcaliphilum 20Z]; Duplicate proteins: gi|503914049|ref|WP_014148043.1|	7	4	5	6
gi|351717590|emb|CCE23255.1|	DNA mismatch repair protein MutL [Methylomicrobium alcaliphilum 20Z]; Duplicate proteins: gi|503914055|ref|WP_014148049.1|	1
gi|351717593|emb|CCE23258.1|	Ribosome biogenesis GTPase A [Methylomicrobium alcaliphilum 20Z]; Duplicate proteins: gi|503914058|ref|WP_014148052.1|
gi|351717594|emb|CCE23259.1|	conserved protein of unknown function [Methylomicrobium alcaliphilum 20Z]; Duplicate proteins: gi|503914059|ref|WP_014148053.1|	1	1
gi|351717601|emb|CCE23266.1|	Dihydrolipoyllysine-residue succinyltransferase component of 2-oxoglutarate dehydrogenase complex (E2) (Dihydrolipoamide succinyltransferase component of 2-oxoglutarate dehydrogenase complex) [Methylomicrobium alcaliphilum 20Z]; Duplicate proteins: gi|503	9	6	11	14
gi|351717603|emb|CCE23268.1|	protein of unknown function [Methylomicrobium alcaliphilum 20Z]; Duplicate proteins: gi|503914068|ref|WP_014148062.1|		2		1
gi|351717605|emb|CCE23270.1|	Histone family protein nucleoid-structuring protein H-NS [Methylomicrobium alcaliphilum 20Z]; Duplicate proteins: gi|503914070|ref|WP_014148064.1|	3	4	4	6
gi|351717610|emb|CCE23275.1|	Lipoprotein nlpD/lppB homolog [Methylomicrobium alcaliphilum 20Z]; Duplicate proteins: gi|503914075|ref|WP_014148069.1|
gi|351717612|emb|CCE23277.1|	Putative nitrilase (nthA-like) [Methylomicrobium alcaliphilum 20Z]; Duplicate proteins: gi|503914077|ref|WP_014148071.1|	4		4	3
gi|351717613|emb|CCE23278.1|	Conserved hypothetical protein, putative N-acetyltransferase [Methylomicrobium alcaliphilum 20Z]; Duplicate proteins: gi|503914078|ref|WP_014148072.1|	7	2	1	6
gi|351717615|emb|CCE23280.1|	conserved protein of unknown function [Methylomicrobium alcaliphilum 20Z]; Duplicate proteins: gi|503914080|ref|WP_014148074.1|
gi|351717617|emb|CCE23282.1|	conserved protein of unknown function [Methylomicrobium alcaliphilum 20Z]; Duplicate proteins: gi|503914082|ref|WP_014148076.1|
gi|351717624|emb|CCE23289.1|	Extracellular solute-binding protein, family 7 [Methylomicrobium alcaliphilum 20Z]; Duplicate proteins: gi|503914088|ref|WP_014148082.1|		1		1
gi|351717625|emb|CCE23290.1|	conserved exported protein of unknown function [Methylomicrobium alcaliphilum 20Z]; Duplicate proteins: gi|503914089|ref|WP_014148083.1|	6	2	1	1
gi|351717628|emb|CCE23293.1|	enediyne biosynthesis protein UnbU [Methylomicrobium alcaliphilum 20Z]; Duplicate proteins: gi|503914092|ref|WP_014148086.1|
gi|351717635|emb|CCE23300.1|	ABC-type uncharacterized transport system [Methylomicrobium alcaliphilum 20Z]; Duplicate proteins: gi|503914099|ref|WP_014148093.1|	1	1		2
gi|351717640|emb|CCE23305.1|	NADPH-dependent 7-cyano-7-deazaguanine reductase [Methylomicrobium alcaliphilum 20Z]; Duplicate proteins: gi|503914104|ref|WP_014148098.1|	1		2	3
gi|351717641|emb|CCE23306.1|	Chromosome segregation protein SMC [Methylomicrobium alcaliphilum 20Z]; Duplicate proteins: gi|503914105|ref|WP_014148099.1|
gi|351717642|emb|CCE23307.1|	Cell division protein ZipA [Methylomicrobium alcaliphilum 20Z]; Duplicate proteins: gi|503914106|ref|WP_014148100.1|	3	2	2	3
gi|351717643|emb|CCE23308.1|	Metal-binding protein smbP (modular protein) [Methylomicrobium alcaliphilum 20Z]	253	227	256	257
gi|351717644|emb|CCE23309.1|	conserved protein of unknown function [Methylomicrobium alcaliphilum 20Z]; Duplicate proteins: gi|503914108|ref|WP_014148102.1|			2	1
gi|351717645|emb|CCE23310.1|	1-aminocyclopropane-1-carboxylate deaminase [Methylomicrobium alcaliphilum 20Z]; Duplicate proteins: gi|503914109|ref|WP_014148103.1|
gi|351717647|emb|CCE23312.1|	polyphosphate kinase (Polyphosphoric acid kinase) (ATP-polyphosphate phosphotransferase) [Methylomicrobium alcaliphilum 20Z]; Duplicate proteins: gi|503914111|ref|WP_014148105.1|	6	2	5	9
gi|351717649|emb|CCE23314.1|	Dihydropteroate synthase [Methylomicrobium alcaliphilum 20Z]; Duplicate proteins: gi|503914113|ref|WP_014148107.1|			1	1
gi|351717650|emb|CCE23315.1|	Flavoprotein [Methylomicrobium alcaliphilum 20Z]; Duplicate proteins: gi|503914114|ref|WP_014148108.1|
gi|351717651|emb|CCE23316.1|	Conserved protein (Orf20) involved in biosynthesis of tetrahydromethanopterin [Methylomicrobium alcaliphilum 20Z]; Duplicate proteins: gi|503914115|ref|WP_014148109.1|	2		1	1
gi|351717652|emb|CCE23317.1|	Conserved protein (Orf19) involved in biosynthesis of tetrahydromethanopterin [Methylomicrobium alcaliphilum 20Z]; Duplicate proteins: gi|503914116|ref|WP_014148110.1|
gi|351717656|emb|CCE23321.1|	DNA ligase [Methylomicrobium alcaliphilum 20Z]; Duplicate proteins: gi|503914120|ref|WP_014148114.1|		3	1	2
gi|351717658|emb|CCE23323.1|	membrane protein of unknown function [Methylomicrobium alcaliphilum 20Z]; Duplicate proteins: gi|503914122|ref|WP_014148116.1|			1	1
gi|351717660|emb|CCE23325.1|	Multi-sensor hybrid histidine kinase [Methylomicrobium alcaliphilum 20Z]; Duplicate proteins: gi|503914124|ref|WP_014148118.1|	3	4	2	3
gi|351717662|emb|CCE23327.1|	ABC transporter related protein [Methylomicrobium alcaliphilum 20Z]; Duplicate proteins: gi|503914126|ref|WP_014148120.1|	2	1	3	2
gi|351717663|emb|CCE23328.1|	High frequency lysogenization protein hflD homolog [Methylomicrobium alcaliphilum 20Z]; Duplicate proteins: gi|503914127|ref|WP_014148121.1|	1	3	3	4
gi|351717665|emb|CCE23330.1|	Diguanylate phosphodiesterase [Methylomicrobium alcaliphilum 20Z]; Duplicate proteins: gi|503914129|ref|WP_014148123.1|
gi|351717666|emb|CCE23331.1|	Heavy metal transport/detoxification protein [Methylomicrobium alcaliphilum 20Z]; Duplicate proteins: gi|503914130|ref|WP_014148124.1|
gi|351717667|emb|CCE23332.1|	Copper-exporting P-type ATPase A [Methylomicrobium alcaliphilum 20Z]; Duplicate proteins: gi|503914131|ref|WP_014148125.1|	9	5	9	9
gi|351717672|emb|CCE23337.1|	Diguanylate cyclase [Methylomicrobium alcaliphilum 20Z]; Duplicate proteins: gi|503914136|ref|WP_014148130.1|
gi|351717673|emb|CCE23338.1|	V-type ATP synthase beta chain [Methylomicrobium alcaliphilum 20Z]; Duplicate proteins: gi|503914137|ref|WP_014148131.1|	1	2	2	3
gi|351717674|emb|CCE23339.1|	V-type ATP synthase subunit D [Methylomicrobium alcaliphilum 20Z]; Duplicate proteins: gi|503914138|ref|WP_014148132.1|
gi|351717677|emb|CCE23342.1|	V-type ATP synthase subunit A [Methylomicrobium alcaliphilum 20Z]; Duplicate proteins: gi|503914141|ref|WP_014148135.1|	5	4	3	4
gi|351717678|emb|CCE23343.1|	conserved protein of unknown function [Methylomicrobium alcaliphilum 20Z]; Duplicate proteins: gi|503914142|ref|WP_014148136.1|
gi|351717679|emb|CCE23344.1|	V-type ATP synthase alpha chain 1 [Methylomicrobium alcaliphilum 20Z]; Duplicate proteins: gi|503914143|ref|WP_014148137.1|	6	5	8	8
gi|351717680|emb|CCE23345.1|	protein of unknown function [Methylomicrobium alcaliphilum 20Z]; Duplicate proteins: gi|503914144|ref|WP_014148138.1|	17	16	20	24
gi|351717681|emb|CCE23346.1|	putative Protein-tyrosine-phosphatase [Methylomicrobium alcaliphilum 20Z]; Duplicate proteins: gi|503914145|ref|WP_014148139.1|	4	1	4	5
gi|351717682|emb|CCE23347.1|	Dienelactone hydrolase [Methylomicrobium alcaliphilum 20Z]; Duplicate proteins: gi|503914146|ref|WP_014148140.1|	2	3	3	3
gi|351717683|emb|CCE23348.1|	30S ribosomal subunit protein S6 [Methylomicrobium alcaliphilum 20Z]; Duplicate proteins: gi|503914147|ref|WP_014148141.1|	16	10	11	13
gi|351717684|emb|CCE23349.1|	30S ribosomal protein S18 [Methylomicrobium alcaliphilum 20Z]; Duplicate proteins: gi|503914148|ref|WP_014148142.1|	12	12	11	11
gi|351717685|emb|CCE23350.1|	conserved membrane protein of unknown function [Methylomicrobium alcaliphilum 20Z]; Duplicate proteins: gi|503914149|ref|WP_014148143.1|				1
gi|351717686|emb|CCE23351.1|	50S ribosomal subunit protein L9 [Methylomicrobium alcaliphilum 20Z]; Duplicate proteins: gi|503914150|ref|WP_014148144.1|	15	18	22	24
gi|351717690|emb|CCE23355.1|	putative multicopper oxidase CumA [Methylomicrobium alcaliphilum 20Z]; Duplicate proteins: gi|503914154|ref|WP_014148148.1|
gi|351717692|emb|CCE23357.1|	Outer membrane autotransporter barrel domain protein [Methylomicrobium alcaliphilum 20Z]; Duplicate proteins: gi|503914156|ref|WP_014148150.1|	3	4	2	5
gi|351717696|emb|CCE23361.1|	conserved protein of unknown function; FAD-binding domain BLUF [Methylomicrobium alcaliphilum 20Z]; Duplicate proteins: gi|503914160|ref|WP_014148154.1|	3	2	4	3
gi|351717700|emb|CCE23365.1|	glycolate oxidase (GlcD-like), FAD-linked subunit [Methylomicrobium alcaliphilum 20Z]; Duplicate proteins: gi|503914164|ref|WP_014148158.1|
gi|351717702|emb|CCE23367.1|	BLUF domain protein [Methylomicrobium alcaliphilum 20Z]	3	2	3	4
gi|351717704|emb|CCE23369.1|	putative RND transporter translocase subunit [Methylomicrobium alcaliphilum 20Z]; Duplicate proteins: gi|503914168|ref|WP_014148162.1|	4	3	2	1
gi|351717705|emb|CCE23370.1|	conserved membrane protein of unknown function [Methylomicrobium alcaliphilum 20Z]; Duplicate proteins: gi|503914169|ref|WP_014148163.1|	20	21	24	21
gi|351717706|emb|CCE23371.1|	conserved protein of unknown function; putative small-conductance mechanosensitive channel domain [Methylomicrobium alcaliphilum 20Z]; Duplicate proteins: gi|503914170|ref|WP_014148164.1|	1		1	3
gi|351717708|emb|CCE23373.1|	conserved protein of unknown function [Methylomicrobium alcaliphilum 20Z]; Duplicate proteins: gi|503914172|ref|WP_014148166.1|	3	3	6	3
gi|351717712|emb|CCE23377.1|	conserved protein of unknown function [Methylomicrobium alcaliphilum 20Z]; Duplicate proteins: gi|503914176|ref|WP_014148170.1|	16	14	16	16
gi|351717713|emb|CCE23378.1|	D-Glucan glucanohydrolase (alpha amylase) [Methylomicrobium alcaliphilum 20Z]; Duplicate proteins: gi|503914177|ref|WP_014148171.1|	6	4	3	8
gi|351717715|emb|CCE23380.1|	gluconolactonase [Methylomicrobium alcaliphilum 20Z]; Duplicate proteins: gi|503914179|ref|WP_014148173.1|	2	1	1	1
gi|351717718|emb|CCE23383.1|	putative RecA-superfamily ATPase implicated in signal transduction [Methylomicrobium alcaliphilum 20Z]
gi|351717720|emb|CCE23385.1|	protein of unknown function; putative signaling protein [Methylomicrobium alcaliphilum 20Z]; Duplicate proteins: gi|503914184|ref|WP_014148178.1|
gi|351717721|emb|CCE23386.1|	glucose 1-dehydrogenase 1 [Methylomicrobium alcaliphilum 20Z]; Duplicate proteins: gi|503914185|ref|WP_014148179.1|			1
gi|351717726|emb|CCE23391.1|	conserved protein of unknown function [Methylomicrobium alcaliphilum 20Z]; Duplicate proteins: gi|503914190|ref|WP_014148184.1|				1
gi|351717727|emb|CCE23392.1|	conserved protein of unknown function [Methylomicrobium alcaliphilum 20Z]; Duplicate proteins: gi|503914191|ref|WP_014148185.1|	1		2	1
gi|351717728|emb|CCE23393.1|	4-hydroxy-3-methylbut-2-en-1-yl diphosphate synthase (1-hydroxy-2-methyl-2-(E)-butenyl 4-diphosphate synthase) [Methylomicrobium alcaliphilum 20Z]; Duplicate proteins: gi|503914192|ref|WP_014148186.1|	12	14	19	21
gi|351717730|emb|CCE23395.1|	DNA translocase ftsK [Methylomicrobium alcaliphilum 20Z]; Duplicate proteins: gi|503914194|ref|WP_014148188.1|		1		1
gi|351717734|emb|CCE23399.1|	conserved protein of unknown function [Methylomicrobium alcaliphilum 20Z]; Duplicate proteins: gi|503914198|ref|WP_014148192.1|	4	2	4	5
gi|351717735|emb|CCE23400.1|	exported protein of unknown function [Methylomicrobium alcaliphilum 20Z]		1	1
gi|351717736|emb|CCE23401.1|	Metal dependent phosphohydrolase [Methylomicrobium alcaliphilum 20Z]; Duplicate proteins: gi|503914200|ref|WP_014148194.1|	1	4	4	2
gi|351717738|emb|CCE23403.1|	Lysophospholipase-like protein [Methylomicrobium alcaliphilum 20Z]; Duplicate proteins: gi|503914202|ref|WP_014148196.1|	1	1	1
gi|351717739|emb|CCE23404.1|	Protein-L-isoaspartate O-methyltransferase 2 [Methylomicrobium alcaliphilum 20Z]; Duplicate proteins: gi|503914203|ref|WP_014148197.1|	1			1
gi|351717740|emb|CCE23405.1|	conserved membrane protein of unknown function [Methylomicrobium alcaliphilum 20Z]; Duplicate proteins: gi|503914204|ref|WP_014148198.1|				1
gi|351717749|emb|CCE23414.1|	Alpha/beta hydrolase fold protein [Methylomicrobium alcaliphilum 20Z]; Duplicate proteins: gi|503914213|ref|WP_014148207.1|
gi|351717750|emb|CCE23415.1|	conserved protein of unknown function [Methylomicrobium alcaliphilum 20Z]; Duplicate proteins: gi|503914214|ref|WP_014148208.1|	4	3	3	4
gi|351717769|emb|CCE23434.1|	formamidase [Methylomicrobium alcaliphilum 20Z]; Duplicate proteins: gi|503914233|ref|WP_014148227.1|	1		1	1
gi|351717771|emb|CCE23436.1|	conserved protein of unknown function [Methylomicrobium alcaliphilum 20Z]; Duplicate proteins: gi|503914235|ref|WP_014148229.1|
gi|351717775|emb|CCE23440.1|	toxin HigB [Methylomicrobium alcaliphilum 20Z]; Duplicate proteins: gi|503914239|ref|WP_014148233.1|
gi|351717779|emb|CCE23444.1|	conserved protein of unknown function [Methylomicrobium alcaliphilum 20Z]; Duplicate proteins: gi|503914243|ref|WP_014148237.1|
gi|351717784|emb|CCE23449.1|	ABC transporter, substrate-binding protein (fragment) [Methylomicrobium alcaliphilum 20Z]
gi|351717791|emb|CCE23456.1|	Urease subunit gamma [Methylomicrobium alcaliphilum 20Z]; Duplicate proteins: gi|503914255|ref|WP_014148249.1|		1
gi|351717793|emb|CCE23458.1|	urease alpha subunit [Methylomicrobium alcaliphilum 20Z]; Duplicate proteins: gi|503914257|ref|WP_014148251.1|	1	1	1	1
gi|351717794|emb|CCE23459.1|	Urease accessory protein ureE [Methylomicrobium alcaliphilum 20Z]; Duplicate proteins: gi|503914258|ref|WP_014148252.1|				2
gi|351717796|emb|CCE23461.1|	urease accessory protein UreG [Methylomicrobium alcaliphilum 20Z]; Duplicate proteins: gi|503914260|ref|WP_014148254.1|
gi|351717798|emb|CCE23463.1|	conserved exported protein of unknown function [Methylomicrobium alcaliphilum 20Z]; Duplicate proteins: gi|503914262|ref|WP_014148256.1|	1	1		1
gi|351717799|emb|CCE23464.1|	phosphoribosylformyl-glycineamide synthetase (FGAM synthetase) (FGAMS) (Formylglycinamide ribotide amidotransferase) (FGARAT) (Formylglycinamide ribotide synthetase) [Methylomicrobium alcaliphilum 20Z]; Duplicate proteins: gi|503914263|ref|WP_014148257.1|	14	11	11	17
gi|351717803|emb|CCE23468.1|	membrane protein of unknown function [Methylomicrobium alcaliphilum 20Z]; Duplicate proteins: gi|503914267|ref|WP_014148261.1|		1
gi|351717804|emb|CCE23469.1|	conserved protein of unknown function [Methylomicrobium alcaliphilum 20Z]; Duplicate proteins: gi|503914268|ref|WP_014148262.1|	2		2
gi|351717812|emb|CCE23477.1|	conserved protein of unknown function [Methylomicrobium alcaliphilum 20Z]; Duplicate proteins: gi|503914276|ref|WP_014148270.1|	2	3	4	1
gi|351717815|emb|CCE23480.1|	Amino-acid acetyltransferase [Methylomicrobium alcaliphilum 20Z]			1
gi|351717816|emb|CCE23481.1|	Dihydroxy-acid dehydratase (DAD) (2,3-dihydroxy acid hydrolyase) [Methylomicrobium alcaliphilum 20Z]; Duplicate proteins: gi|503914280|ref|WP_014148274.1|	32	25	30	33
gi|351717817|emb|CCE23482.1|	SH3 type 3 domain protein [Methylomicrobium alcaliphilum 20Z]; Duplicate proteins: gi|503914281|ref|WP_014148275.1|	11	7	7	9
gi|351717818|emb|CCE23483.1|	ornithine carbamoyltransferase (OTCase) [Methylomicrobium alcaliphilum 20Z]; Duplicate proteins: gi|503914282|ref|WP_014148276.1|	2	5	7	5
gi|351717819|emb|CCE23484.1|	succinylornithine transaminase, also has acetylornitine transaminase activity, PLP-dependent [Methylomicrobium alcaliphilum 20Z]; Duplicate proteins: gi|503914283|ref|WP_014148277.1|	3	3	3	6
gi|351717821|emb|CCE23486.1|	Ribonuclease T [Methylomicrobium alcaliphilum 20Z]; Duplicate proteins: gi|503914285|ref|WP_014148279.1|
gi|351717823|emb|CCE23488.1|	NADPH-dependent FMN reductase [Methylomicrobium alcaliphilum 20Z]; Duplicate proteins: gi|503914287|ref|WP_014148281.1|	5	5	5	5
gi|351717824|emb|CCE23489.1|	Membrane carboxypeptidase [Methylomicrobium alcaliphilum 20Z]; Duplicate proteins: gi|503914288|ref|WP_014148282.1|
gi|351717826|emb|CCE23491.1|	carbamoyl phosphate synthase, large subunit (Carbamoyl-phosphate synthetase ammonia chain) [Methylomicrobium alcaliphilum 20Z]; Duplicate proteins: gi|503914290|ref|WP_014148284.1|	27	21	27	38
gi|351717827|emb|CCE23492.1|	Transcription elongation factor greA (Transcript cleavage factor greA) [Methylomicrobium alcaliphilum 20Z]; Duplicate proteins: gi|503914291|ref|WP_014148285.1|	4	1	1	3
gi|351717828|emb|CCE23493.1|	conserved protein of unknown function [Methylomicrobium alcaliphilum 20Z]; Duplicate proteins: gi|503914292|ref|WP_014148286.1|
gi|351717829|emb|CCE23494.1|	Ribosomal RNA large subunit methyltransferase J (rRNA (uridine-2'-O-)-methyltransferase) (23S rRNA methyltransferase) [Methylomicrobium alcaliphilum 20Z]; Duplicate proteins: gi|503914293|ref|WP_014148287.1|			1	2
gi|351717831|emb|CCE23496.1|	phosphoglucosamine mutase [Methylomicrobium alcaliphilum 20Z]; Duplicate proteins: gi|503914295|ref|WP_014148289.1|	3	3	4	4
gi|351717833|emb|CCE23498.1|	Preprotein translocase SecG subunit [Methylomicrobium alcaliphilum 20Z]; Duplicate proteins: gi|503914297|ref|WP_014148291.1|	6	7	7	7
gi|351717834|emb|CCE23499.1|	conserved protein of unknown function [Methylomicrobium alcaliphilum 20Z]; Duplicate proteins: gi|503914298|ref|WP_014148292.1|	26	12	14	33
gi|351717836|emb|CCE23501.1|	Poly(3-hydroxybutyrate) depolymerase-like protein [Methylomicrobium alcaliphilum 20Z]; Duplicate proteins: gi|503914300|ref|WP_014148294.1|	1	2	1	1
gi|351717837|emb|CCE23502.1|	conserved exported protein of unknown function [Methylomicrobium alcaliphilum 20Z]; Duplicate proteins: gi|503914301|ref|WP_014148295.1|	3	1	1	7
gi|351717838|emb|CCE23503.1|	Ethyl tert-butyl ether degradation EthD [Methylomicrobium alcaliphilum 20Z]; Duplicate proteins: gi|503914302|ref|WP_014148296.1|			1
gi|351717839|emb|CCE23504.1|	Transcriptional regulator, LysR family [Methylomicrobium alcaliphilum 20Z]; Duplicate proteins: gi|503914303|ref|WP_014148297.1|
gi|351717840|emb|CCE23505.1|	Peptide deformylase 2 [Methylomicrobium alcaliphilum 20Z]; Duplicate proteins: gi|503914304|ref|WP_014148298.1|	1	1
gi|351717843|emb|CCE23508.1|	Cytochrome c family protein [Methylomicrobium alcaliphilum 20Z]	3	6	6	3
gi|351717847|emb|CCE23512.1|	conserved exported protein of unknown function [Methylomicrobium alcaliphilum 20Z]; Duplicate proteins: gi|503914311|ref|WP_014148305.1|	1	1	1	1
gi|351717848|emb|CCE23513.1|	putative fumarate hydratase [Methylomicrobium alcaliphilum 20Z]; Duplicate proteins: gi|503914312|ref|WP_014148306.1|	3	4	3	4
gi|351717850|emb|CCE23515.1|	putative Diguanylate cyclase [Methylomicrobium alcaliphilum 20Z]; Duplicate proteins: gi|503914314|ref|WP_014148308.1|	2	3		1
gi|351717851|emb|CCE23516.1|	Hydroxylamine oxidoreductase [Methylomicrobium alcaliphilum 20Z]; Duplicate proteins: gi|503914315|ref|WP_014148309.1|	9	10	7	10
gi|351717853|emb|CCE23518.1|	exported protein of unknown function [Methylomicrobium alcaliphilum 20Z]; Duplicate proteins: gi|503914317|ref|WP_014148311.1|	1	1
gi|351717854|emb|CCE23519.1|	conserved protein of unknown function [Methylomicrobium alcaliphilum 20Z]; Duplicate proteins: gi|503914318|ref|WP_014148312.1|	1		3
gi|351717855|emb|CCE23520.1|	putative transcriptional coactivator/pterin dehydratase [Methylomicrobium alcaliphilum 20Z]; Duplicate proteins: gi|503914319|ref|WP_014148313.1|	11	14	10	13
gi|351717857|emb|CCE23522.1|	phosphoenolpyruvate synthase (Pyruvate, water dikinase) (PEP synthase) [Methylomicrobium alcaliphilum 20Z]; Duplicate proteins: gi|503914321|ref|WP_014148315.1|	31	36	32	32
gi|351717859|emb|CCE23524.1|	PpiC-type peptidyl-prolyl cis-trans isomerase [Methylomicrobium alcaliphilum 20Z]; Duplicate proteins: gi|503914323|ref|WP_014148317.1|	34	35	38	41
gi|351717860|emb|CCE23525.1|	Putative stress-induced morphogen BolA protein [Methylomicrobium alcaliphilum 20Z]; Duplicate proteins: gi|503914324|ref|WP_014148318.1|	1	1	1	1
gi|351717861|emb|CCE23526.1|	Protein yciI [Methylomicrobium alcaliphilum 20Z]; Duplicate proteins: gi|503914325|ref|WP_014148319.1|	2	1
gi|351717864|emb|CCE23529.1|	conserved protein of unknown function [Methylomicrobium alcaliphilum 20Z]; Duplicate proteins: gi|503914328|ref|WP_014148322.1|	4	4	6	3
gi|351717865|emb|CCE23530.1|	Methyltransferase type 11 [Methylomicrobium alcaliphilum 20Z]; Duplicate proteins: gi|503914329|ref|WP_014148323.1|			1
gi|351717874|emb|CCE23539.1|	arsenate reductase / phosphotyrosine protein phosphatase [Methylomicrobium alcaliphilum 20Z]; Duplicate proteins: gi|503914338|ref|WP_014148332.1|
gi|351717880|emb|CCE23545.1|	conserved exported protein of unknown function [Methylomicrobium alcaliphilum 20Z]
gi|351717881|emb|CCE23546.1|	pyruvate kinase [Methylomicrobium alcaliphilum 20Z]; Duplicate proteins: gi|503914345|ref|WP_014148339.1|
gi|351717882|emb|CCE23547.1|	ABC transporter component; putative periplasmic phosphate-binding protein [Methylomicrobium alcaliphilum 20Z]; Duplicate proteins: gi|503914346|ref|WP_014148340.1|	1		2
gi|351717892|emb|CCE23557.1|	Transcriptional regulator, MarR family [Methylomicrobium alcaliphilum 20Z]; Duplicate proteins: gi|503914356|ref|WP_014148350.1|				1
gi|351717893|emb|CCE23558.1|	conserved protein of unknown function [Methylomicrobium alcaliphilum 20Z]; Duplicate proteins: gi|503914357|ref|WP_014148351.1|
gi|351717894|emb|CCE23559.1|	N-carbamoylputrescine amidase [Methylomicrobium alcaliphilum 20Z]; Duplicate proteins: gi|503914358|ref|WP_014148352.1|	1		1	1
gi|351717896|emb|CCE23561.1|	DNA repair protein RecN (Recombination protein N) [Methylomicrobium alcaliphilum 20Z]; Duplicate proteins: gi|503914360|ref|WP_014148354.1|	2	2	3	2
gi|351717897|emb|CCE23562.1|	NAD kinase [Methylomicrobium alcaliphilum 20Z]; Duplicate proteins: gi|503914361|ref|WP_014148355.1|				2
gi|351717901|emb|CCE23566.1|	chaperone protein DnaJ, co-chaperone with DnaK [Methylomicrobium alcaliphilum 20Z]; Duplicate proteins: gi|503914365|ref|WP_014148359.1|	8	6	7	6
gi|351717903|emb|CCE23568.1|	Tungsten-containing NAD-dependent formate dehydrogenase, alpha subunit [Methylomicrobium alcaliphilum 20Z]; Duplicate proteins: gi|503914367|ref|WP_014148361.1|	30	31	31	41
gi|351717904|emb|CCE23569.1|	Tungsten-containing NAD-dependent formate dehydrogenase, beta subunit [Methylomicrobium alcaliphilum 20Z]; Duplicate proteins: gi|503914368|ref|WP_014148362.1|	18	12	14	15
gi|351717908|emb|CCE23573.1|	conserved protein of unknown function [Methylomicrobium alcaliphilum 20Z]; Duplicate proteins: gi|503914372|ref|WP_014148366.1|	2	1	2	2
gi|351717909|emb|CCE23574.1|	conserved exported protein of unknown function [Methylomicrobium alcaliphilum 20Z]; Duplicate proteins: gi|503914373|ref|WP_014148367.1|	8	8	8	10
gi|351717912|emb|CCE23577.1|	putative formate dehydrogenase accessory protein FdhD [Methylomicrobium alcaliphilum 20Z]; Duplicate proteins: gi|503914376|ref|WP_014148370.1|
gi|351717915|emb|CCE23580.1|	putative L-sorbosone dehydrogenase [Methylomicrobium alcaliphilum 20Z]; Duplicate proteins: gi|503914379|ref|WP_014148373.1|	2	2	1	2
gi|351717916|emb|CCE23581.1|	ADP-ribose pyrophosphatase [Methylomicrobium alcaliphilum 20Z]; Duplicate proteins: gi|503914380|ref|WP_014148374.1|	1	1	1
gi|351717917|emb|CCE23582.1|	Membrane protein-like protein [Methylomicrobium alcaliphilum 20Z]; Duplicate proteins: gi|503914381|ref|WP_014148375.1|	5	3	3	4
gi|351717919|emb|CCE23584.1|	Protein CapI [Methylomicrobium alcaliphilum 20Z]; Duplicate proteins: gi|503914383|ref|WP_014148377.1|	6	5	6	8
gi|351717921|emb|CCE23586.1|	Sugar transferase, PEP-CTERM/EpsH1 system associated [Methylomicrobium alcaliphilum 20Z]; Duplicate proteins: gi|503914385|ref|WP_014148379.1|	1		1
gi|351717923|emb|CCE23588.1|	protein of unknown function [Methylomicrobium alcaliphilum 20Z]; Duplicate proteins: gi|503914387|ref|WP_014148381.1|	7	4	3	5
gi|351717927|emb|CCE23592.1|	putative Type IV pilus assembly PilZ [Methylomicrobium alcaliphilum 20Z]
gi|351717930|emb|CCE23595.1|	conserved exported protein of unknown function [Methylomicrobium alcaliphilum 20Z]; Duplicate proteins: gi|503914394|ref|WP_014148388.1|	1	2	1	2
gi|351717931|emb|CCE23596.1|	putative Diguanylate cyclase [Methylomicrobium alcaliphilum 20Z]; Duplicate proteins: gi|503914395|ref|WP_014148389.1|	2	1	2	2
gi|351717934|emb|CCE23599.1|	putative Permease of the major facilitator superfamily [Methylomicrobium alcaliphilum 20Z]			1
gi|351717935|emb|CCE23600.1|	Single-stranded DNA-binding protein (SSB) (Helix-destabilizing protein) [Methylomicrobium alcaliphilum 20Z]; Duplicate proteins: gi|503914399|ref|WP_014148393.1|	8	9	6	7
gi|351717936|emb|CCE23601.1|	Chemotaxis protein PomA [Methylomicrobium alcaliphilum 20Z]; Duplicate proteins: gi|503914400|ref|WP_014148394.1|	5	5	2	5
gi|351717937|emb|CCE23602.1|	OmpA family protein [Methylomicrobium alcaliphilum 20Z]; Duplicate proteins: gi|503914401|ref|WP_014148395.1|	1
gi|351717938|emb|CCE23603.1|	Type IV pilus assembly PilZ [Methylomicrobium alcaliphilum 20Z]; Duplicate proteins: gi|503914402|ref|WP_014148396.1|
gi|351717941|emb|CCE23606.1|	protein of unknown function [Methylomicrobium alcaliphilum 20Z]; Duplicate proteins: gi|503914405|ref|WP_014148399.1|
gi|351717944|emb|CCE23609.1|	conserved protein of unknown function [Methylomicrobium alcaliphilum 20Z]; Duplicate proteins: gi|503914408|ref|WP_014148402.1|	4	3	3	4
gi|351717945|emb|CCE23610.1|	conserved exported protein of unknown function [Methylomicrobium alcaliphilum 20Z]; Duplicate proteins: gi|503914409|ref|WP_014148403.1|	7	4	11	8
gi|351717947|emb|CCE23612.1|	Type VI secretion protein, VC_A0114 family [Methylomicrobium alcaliphilum 20Z]; Duplicate proteins: gi|503914411|ref|WP_014148405.1|		1	1	3
gi|351717948|emb|CCE23613.1|	putative outer membrane protein [Methylomicrobium alcaliphilum 20Z]	1	1	1	1
gi|351717949|emb|CCE23614.1|	conserved membrane protein of unknown function [Methylomicrobium alcaliphilum 20Z]; Duplicate proteins: gi|503914413|ref|WP_014148407.1|	14	12	13	14
gi|351717950|emb|CCE23615.1|	putative phosphoprotein phosphatase [Methylomicrobium alcaliphilum 20Z]; Duplicate proteins: gi|503914414|ref|WP_014148408.1|	2		6	1
gi|351717952|emb|CCE23617.1|	putative cytoplasmic protein,SciH [Methylomicrobium alcaliphilum 20Z]; Duplicate proteins: gi|503914416|ref|WP_014148410.1|	15	8	9	17
gi|351717954|emb|CCE23619.1|	conserved protein of unknown function [Methylomicrobium alcaliphilum 20Z]; Duplicate proteins: gi|503914418|ref|WP_014148412.1|	7	4	10	10
gi|351717956|emb|CCE23621.1|	conserved protein of unknown function [Methylomicrobium alcaliphilum 20Z]; Duplicate proteins: gi|503914420|ref|WP_014148414.1|
gi|351717957|emb|CCE23622.1|	Type VI secretion protein, VC_A0110 family [Methylomicrobium alcaliphilum 20Z]; Duplicate proteins: gi|503914421|ref|WP_014148415.1|	5	2	2	3
gi|351717960|emb|CCE23625.1|	protein of unknown function [Methylomicrobium alcaliphilum 20Z]; Duplicate proteins: gi|503914424|ref|WP_014148418.1|	1		4	5
gi|351717961|emb|CCE23626.1|	protein of unknown function [Methylomicrobium alcaliphilum 20Z]; Duplicate proteins: gi|503914425|ref|WP_014148419.1|
gi|351717962|emb|CCE23627.1|	Type VI secretion system Vgr family protein [Methylomicrobium alcaliphilum 20Z]; Duplicate proteins: gi|503914426|ref|WP_014148420.1|	4	4	9	8
gi|351717963|emb|CCE23628.1|	conserved protein of unknown function [Methylomicrobium alcaliphilum 20Z]; Duplicate proteins: gi|503914427|ref|WP_014148421.1|	1		1	4
gi|351717965|emb|CCE23630.1|	Rhs-family protein [Methylomicrobium alcaliphilum 20Z]; Duplicate proteins: gi|503914429|ref|WP_014148423.1|	2		7	5
gi|351717969|emb|CCE23634.1|	conserved exported protein of unknown function [Methylomicrobium alcaliphilum 20Z]; Duplicate proteins: gi|503914433|ref|WP_014148427.1|
gi|351717978|emb|CCE23643.1|	putative Mitogen-activated protein kinase kinase [Methylomicrobium alcaliphilum 20Z]; Duplicate proteins: gi|503914441|ref|WP_014148435.1|	1
gi|351717979|emb|CCE23644.1|	putative PAS/PAC sensor protein [Methylomicrobium alcaliphilum 20Z]; Duplicate proteins: gi|503914442|ref|WP_014148436.1|
gi|351717981|emb|CCE23646.1|	Rubredoxin (Rd) [Methylomicrobium alcaliphilum 20Z]; Duplicate proteins: gi|503914444|ref|WP_014148438.1|	1	3	4	2
gi|351717982|emb|CCE23647.1|	putative nickel-iron hydrogenase, nickel incorporation protein [Methylomicrobium alcaliphilum 20Z]; Duplicate proteins: gi|503914445|ref|WP_014148439.1|
gi|351717983|emb|CCE23648.1|	nickel-iron hydrogenase, accessory protein [Methylomicrobium alcaliphilum 20Z]; Duplicate proteins: gi|503914446|ref|WP_014148440.1|
gi|351717995|emb|CCE23660.1|	conserved protein of unknown function [Methylomicrobium alcaliphilum 20Z]; Duplicate proteins: gi|503914458|ref|WP_014148452.1|	8	11	10	7
gi|351717996|emb|CCE23661.1|	Aminotransferase class V [Methylomicrobium alcaliphilum 20Z]; Duplicate proteins: gi|503914459|ref|WP_014148453.1|		1		2
gi|351717999|emb|CCE23664.1|	conserved protein of unknown function [Methylomicrobium alcaliphilum 20Z]; Duplicate proteins: gi|503914462|ref|WP_014148456.1|	1	1	2
gi|351718000|emb|CCE23665.1|	conserved exported protein of unknown function [Methylomicrobium alcaliphilum 20Z]; Duplicate proteins: gi|503914463|ref|WP_014148457.1|	16	20	16	23
gi|351718005|emb|CCE23670.1|	HopJ type III effector protein [Methylomicrobium alcaliphilum 20Z]; Duplicate proteins: gi|503914468|ref|WP_014148462.1|	7	5	5	4
gi|351718014|emb|CCE23679.1|	Lipoprotein-releasing system transmembrane protein LolC [Methylomicrobium alcaliphilum 20Z]; Duplicate proteins: gi|503914477|ref|WP_014148471.1|			1
gi|351718021|emb|CCE23686.1|	conserved protein of unknown function [Methylomicrobium alcaliphilum 20Z]; Duplicate proteins: gi|503914484|ref|WP_014148478.1|	1	1	1	1
gi|351718024|emb|CCE23689.1|	conserved protein of unknown function [Methylomicrobium alcaliphilum 20Z]; Duplicate proteins: gi|503914487|ref|WP_014148481.1|			1	1
gi|351718029|emb|CCE23694.1|	Peptide chain release factor 2 (RF-2) [Methylomicrobium alcaliphilum 20Z]	5	3	4	4
gi|351718032|emb|CCE23697.1|	conserved protein of unknown function [Methylomicrobium alcaliphilum 20Z]; Duplicate proteins: gi|503914495|ref|WP_014148489.1|
gi|351718033|emb|CCE23698.1|	conserved membrane protein of unknown function [Methylomicrobium alcaliphilum 20Z]; Duplicate proteins: gi|503914496|ref|WP_014148490.1|
gi|351718035|emb|CCE23700.1|	conserved exported protein of unknown function [Methylomicrobium alcaliphilum 20Z]; Duplicate proteins: gi|503914498|ref|WP_014148492.1|
gi|351718036|emb|CCE23701.1|	putative Diguanylate cyclase/phosphodiesterase with PAS/PAC sensor(S) [Methylomicrobium alcaliphilum 20Z]; Duplicate proteins: gi|503914499|ref|WP_014148493.1|		2	3	3
gi|351718037|emb|CCE23702.1|	conserved protein of unknown function [Methylomicrobium alcaliphilum 20Z]; Duplicate proteins: gi|503914500|ref|WP_014148494.1|	1	3		4
gi|351718038|emb|CCE23703.1|	conserved protein of unknown function [Methylomicrobium alcaliphilum 20Z]	1	1		1
gi|351718041|emb|CCE23706.1|	type 4 fimbrial biogenesis protein PilZ [Methylomicrobium alcaliphilum 20Z]; Duplicate proteins: gi|503914504|ref|WP_014148498.1|
gi|351718042|emb|CCE23707.1|	DNA polymerase III, delta prime subunit [Methylomicrobium alcaliphilum 20Z]; Duplicate proteins: gi|503914505|ref|WP_014148499.1|	1		1
gi|351718044|emb|CCE23709.1|	putative Aminodeoxychorismate lyase [Methylomicrobium alcaliphilum 20Z]; Duplicate proteins: gi|503914507|ref|WP_014148501.1|
gi|351718047|emb|CCE23712.1|	acyl carrier protein (ACP) [Methylomicrobium alcaliphilum 20Z]; Duplicate proteins: gi|503914510|ref|WP_014148504.1|	3	2	1	1
gi|351718050|emb|CCE23715.1|	3-oxoacyl-[acyl-carrier-protein] synthase 3 (3-oxoacyl-[acyl-carrier-protein] synthase III) (Beta-ketoacyl-ACP synthase III) (KAS III) [Methylomicrobium alcaliphilum 20Z]; Duplicate proteins: gi|503914513|ref|WP_014148507.1|	9	10	11	12
gi|351718051|emb|CCE23716.1|	Fatty acid/phospholipid synthesis protein PlsX [Methylomicrobium alcaliphilum 20Z]; Duplicate proteins: gi|503914514|ref|WP_014148508.1|	1	3	3	4
gi|351718052|emb|CCE23717.1|	50S ribosomal subunit protein L32 [Methylomicrobium alcaliphilum 20Z]	4	6	4	3
gi|351718053|emb|CCE23718.1|	conserved protein of unknown function [Methylomicrobium alcaliphilum 20Z]; Duplicate proteins: gi|503914516|ref|WP_014148510.1|				2
gi|351718057|emb|CCE23722.1|	DNA mismatch repair protein MutS domain protein [Methylomicrobium alcaliphilum 20Z]; Duplicate proteins: gi|503914520|ref|WP_014148514.1|	13	12	18	15
gi|351718063|emb|CCE23728.1|	conserved protein of unknown function [Methylomicrobium alcaliphilum 20Z]; Duplicate proteins: gi|503914526|ref|WP_014148520.1|
gi|351718065|emb|CCE23730.1|	protein of unknown function [Methylomicrobium alcaliphilum 20Z]; Duplicate proteins: gi|503914528|ref|WP_014148522.1|		1	1	4
gi|351718066|emb|CCE23731.1|	conserved protein of unknown function; putative cAMP-binding protein [Methylomicrobium alcaliphilum 20Z]; Duplicate proteins: gi|503914529|ref|WP_014148523.1|	2	1		1
gi|351718067|emb|CCE23732.1|	conserved protein of unknown function; putative signal transduction protein [Methylomicrobium alcaliphilum 20Z]; Duplicate proteins: gi|503914530|ref|WP_014148524.1|
gi|351718068|emb|CCE23733.1|	conserved protein of unknown function; putative signal transduction protein [Methylomicrobium alcaliphilum 20Z]; Duplicate proteins: gi|503914531|ref|WP_014148525.1|		1
gi|351718069|emb|CCE23734.1|	oligopeptidase A [Methylomicrobium alcaliphilum 20Z]; Duplicate proteins: gi|503914532|ref|WP_014148526.1|	16	12	13	14
gi|351718070|emb|CCE23735.1|	3-octaprenyl-4-hydroxybenzoate decarboxylase [Methylomicrobium alcaliphilum 20Z]; Duplicate proteins: gi|503914533|ref|WP_014148527.1|	3	4	3	9
gi|351718080|emb|CCE23745.1|	putative two-component sensor histidine kinase [Methylomicrobium alcaliphilum 20Z]; Duplicate proteins: gi|503914543|ref|WP_014148537.1|
gi|351718085|emb|CCE23750.1|	conserved protein of unknown function [Methylomicrobium alcaliphilum 20Z]; Duplicate proteins: gi|503914548|ref|WP_014148542.1|
gi|351718088|emb|CCE23755.1|	conserved protein of unknown function [Methylomicrobium alcaliphilum 20Z]; Duplicate proteins: gi|503914551|ref|WP_014148545.1|
gi|351718089|emb|CCE23756.1|	Type I site-specific deoxyribonuclease, HsdR family [Methylomicrobium alcaliphilum 20Z]; Duplicate proteins: gi|503914552|ref|WP_014148546.1|		1		1
gi|351718092|emb|CCE23759.1|	Restriction endonuclease S subunits (modular protein) [Methylomicrobium alcaliphilum 20Z]; Duplicate proteins: gi|503914555|ref|WP_014148549.1|			1
gi|351718094|emb|CCE23761.1|	conserved protein of unknown function [Methylomicrobium alcaliphilum 20Z]
gi|351718097|emb|CCE23764.1|	Type I restriction-modification system, M subunit (fragment) [Methylomicrobium alcaliphilum 20Z]			1
gi|351718098|emb|CCE23765.1|	Type I restriction enzyme M protein (fragment) [Methylomicrobium alcaliphilum 20Z]		1	3	1
gi|351718099|emb|CCE23766.1|	conserved protein of unknown function [Methylomicrobium alcaliphilum 20Z]; Duplicate proteins: gi|503914562|ref|WP_014148556.1|
gi|351718104|emb|CCE23771.1|	conserved protein of unknown function [Methylomicrobium alcaliphilum 20Z]; Duplicate proteins: gi|503914567|ref|WP_014148561.1|
gi|351718115|emb|CCE23782.1|	conserved protein of unknown function [Methylomicrobium alcaliphilum 20Z]; Duplicate proteins: gi|503914578|ref|WP_014148572.1|
gi|351718118|emb|CCE23785.1|	protein of unknown function [Methylomicrobium alcaliphilum 20Z]; Duplicate proteins: gi|503914581|ref|WP_014148575.1|	2	1	1	2
gi|351718119|emb|CCE23786.1|	protein of unknown function [Methylomicrobium alcaliphilum 20Z]; Duplicate proteins: gi|503914582|ref|WP_014148576.1|
gi|351718127|emb|CCE23794.1|	exported protein of unknown function [Methylomicrobium alcaliphilum 20Z]; Duplicate proteins: gi|503914590|ref|WP_014148584.1|	3	6	3	3
gi|351718128|emb|CCE23795.1|	exported protein of unknown function [Methylomicrobium alcaliphilum 20Z]; Duplicate proteins: gi|503914591|ref|WP_014148585.1|
gi|351718133|emb|CCE23800.1|	Serine/threonine protein kinase (modular protein) [Methylomicrobium alcaliphilum 20Z]; Duplicate proteins: gi|503914596|ref|WP_014148590.1|	1		1
gi|351718137|emb|CCE23804.1|	putative serine/threonine protein kinase [Methylomicrobium alcaliphilum 20Z]; Duplicate proteins: gi|503914600|ref|WP_014148594.1|
gi|351718142|emb|CCE23809.1|	conserved protein of unknown function [Methylomicrobium alcaliphilum 20Z]; Duplicate proteins: gi|503914605|ref|WP_014148599.1|		1	1
gi|351718156|emb|CCE23823.1|	conserved protein of unknown function [Methylomicrobium alcaliphilum 20Z]	1	1	1
gi|351718161|emb|CCE23828.1|	conserved protein, putative folate-binding protein [Methylomicrobium alcaliphilum 20Z]; Duplicate proteins: gi|503914622|ref|WP_014148616.1|	2		2	1
gi|351718162|emb|CCE23829.1|	conserved protein of unknown function [Methylomicrobium alcaliphilum 20Z]; Duplicate proteins: gi|503914623|ref|WP_014148617.1|	1	2	4	1
gi|351718163|emb|CCE23830.1|	putative cytochrome oxidase assembly protein [Methylomicrobium alcaliphilum 20Z]; Duplicate proteins: gi|503914624|ref|WP_014148618.1|
gi|351718165|emb|CCE23832.1|	Transcriptional regulator, TetR family [Methylomicrobium alcaliphilum 20Z]; Duplicate proteins: gi|503914626|ref|WP_014148620.1|			1
gi|351718168|emb|CCE23835.1|	RND efflux system, outer membrane lipoprotein, NodT family [Methylomicrobium alcaliphilum 20Z]; Duplicate proteins: gi|503914629|ref|WP_014148623.1|	1
gi|351718177|emb|CCE23844.1|	CRISPR-associated protein Cas4 [Methylomicrobium alcaliphilum 20Z]; Duplicate proteins: gi|503914638|ref|WP_014148632.1|
gi|351718184|emb|CCE23851.1|	AAA ATPase central domain protein [Methylomicrobium alcaliphilum 20Z]; Duplicate proteins: gi|503914645|ref|WP_014148639.1|
gi|351718187|emb|CCE23854.1|	conserved protein of unknown function [Methylomicrobium alcaliphilum 20Z]; Duplicate proteins: gi|503914647|ref|WP_014148641.1|	1
gi|351718188|emb|CCE23855.1|	conserved protein of unknown function [Methylomicrobium alcaliphilum 20Z]; Duplicate proteins: gi|503914648|ref|WP_014148642.1|
gi|351718189|emb|CCE23856.1|	conserved protein of unknown function [Methylomicrobium alcaliphilum 20Z]; Duplicate proteins: gi|503914649|ref|WP_014148643.1|		2		3
gi|351718190|emb|CCE23857.1|	protein of unknown function [Methylomicrobium alcaliphilum 20Z]; Duplicate proteins: gi|503914650|ref|WP_014148644.1|	1	2
gi|351718191|emb|CCE23858.1|	protein of unknown function [Methylomicrobium alcaliphilum 20Z]; Duplicate proteins: gi|503914651|ref|WP_014148645.1|
gi|351718194|emb|CCE23861.1|	conserved protein of unknown function [Methylomicrobium alcaliphilum 20Z]; Duplicate proteins: gi|503914654|ref|WP_014148648.1|
gi|351718195|emb|CCE23862.1|	conserved protein of unknown function [Methylomicrobium alcaliphilum 20Z]; Duplicate proteins: gi|503914655|ref|WP_014148649.1|
gi|351718196|emb|CCE23863.1|	conserved protein of unknown function [Methylomicrobium alcaliphilum 20Z]; Duplicate proteins: gi|503914656|ref|WP_014148650.1|			1	1
gi|351718197|emb|CCE23864.1|	conserved protein of unknown function [Methylomicrobium alcaliphilum 20Z]; Duplicate proteins: gi|503914657|ref|WP_014148651.1|
gi|351718198|emb|CCE23865.1|	putative Phage tail tube protein gp19 [Methylomicrobium alcaliphilum 20Z]; Duplicate proteins: gi|503914658|ref|WP_014148652.1|	3	5	1	3
gi|351718199|emb|CCE23866.1|	conserved protein of unknown function [Methylomicrobium alcaliphilum 20Z]; Duplicate proteins: gi|503914659|ref|WP_014148653.1|	2	2		1
gi|351718200|emb|CCE23867.1|	conserved protein of unknown function [Methylomicrobium alcaliphilum 20Z]; Duplicate proteins: gi|503914660|ref|WP_014148654.1|
gi|351718201|emb|CCE23868.1|	conserved protein of unknown function [Methylomicrobium alcaliphilum 20Z]; Duplicate proteins: gi|503914661|ref|WP_014148655.1|	1	1	1	1
gi|351718202|emb|CCE23869.1|	conserved protein of unknown function [Methylomicrobium alcaliphilum 20Z]; Duplicate proteins: gi|503914662|ref|WP_014148656.1|
gi|351718203|emb|CCE23870.1|	conserved protein of unknown function, UPF0229 protein [Methylomicrobium alcaliphilum 20Z]; Duplicate proteins: gi|503914663|ref|WP_014148657.1|
gi|351718204|emb|CCE23871.1|	conserved protein of unknown function; putative serine protein kinase [Methylomicrobium alcaliphilum 20Z]; Duplicate proteins: gi|503914664|ref|WP_014148658.1|	6	9	8	4
gi|351718208|emb|CCE23875.1|	conserved protein of unknown function [Methylomicrobium alcaliphilum 20Z]; Duplicate proteins: gi|503914668|ref|WP_014148662.1|	2	2
gi|351718211|emb|CCE23878.1|	putative transcriptional regulator, Crp/Fnr family [Methylomicrobium alcaliphilum 20Z]; Duplicate proteins: gi|503914671|ref|WP_014148665.1|	2	3	3	3
gi|351718212|emb|CCE23879.1|	conserved protein of unknown function [Methylomicrobium alcaliphilum 20Z]; Duplicate proteins: gi|503914672|ref|WP_014148666.1|	40	47	59	51
gi|351718217|emb|CCE23884.1|	conserved protein of unknown function [Methylomicrobium alcaliphilum 20Z]; Duplicate proteins: gi|503914677|ref|WP_014148671.1|	1	1	3	2
gi|351718219|emb|CCE23886.1|	oxidoreductase, 2Fe-2S subunit [Methylomicrobium alcaliphilum 20Z]; Duplicate proteins: gi|503914679|ref|WP_014148673.1|	5	5	5	4
gi|351718221|emb|CCE23888.1|	putative dehydrogenase molybdenum attachment maturation factor [Methylomicrobium alcaliphilum 20Z]; Duplicate proteins: gi|503914681|ref|WP_014148675.1|			1
gi|351718222|emb|CCE23889.1|	transcriptional regulator, Zn(II)-binding (Zur-related) [Methylomicrobium alcaliphilum 20Z]; Duplicate proteins: gi|503914682|ref|WP_014148676.1|				1
gi|351718226|emb|CCE23893.1|	Diguanylate cyclase with PAS/PAC sensor [Methylomicrobium alcaliphilum 20Z]; Duplicate proteins: gi|503914686|ref|WP_014148680.1|		2	1
gi|351718229|emb|CCE23896.1|	NAD-glutamate dehydrogenase [Methylomicrobium alcaliphilum 20Z]; Duplicate proteins: gi|503914689|ref|WP_014148683.1|	8	15	8	13
gi|351718230|emb|CCE23897.1|	putative anti-sigma regulatory factor, serine/threonine protein kinase [Methylomicrobium alcaliphilum 20Z]; Duplicate proteins: gi|503914690|ref|WP_014148684.1|		1	1
gi|351718238|emb|CCE23905.1|	Malto-oligosyltrehalose synthase [Methylomicrobium alcaliphilum 20Z]; Duplicate proteins: gi|503914697|ref|WP_014148691.1|			1
gi|351718241|emb|CCE23908.1|	conserved protein of unknown function [Methylomicrobium alcaliphilum 20Z]; Duplicate proteins: gi|503914700|ref|WP_014148694.1|	12	14	16	17
gi|351718242|emb|CCE23909.1|	conserved protein of unknown function [Methylomicrobium alcaliphilum 20Z]; Duplicate proteins: gi|503914701|ref|WP_014148695.1|	1	1	2	1
gi|351718244|emb|CCE23911.1|	putative signal transduction protein with CBS domains [Methylomicrobium alcaliphilum 20Z]; Duplicate proteins: gi|503914703|ref|WP_014148697.1|	7	8	9	12
gi|351718246|emb|CCE23913.1|	putative thiamine biosynthesis lipoprotein ApbE [Methylomicrobium alcaliphilum 20Z]; Duplicate proteins: gi|503914705|ref|WP_014148699.1|	4	2	2	2
gi|351718253|emb|CCE23920.1|	Quinolinate synthase A [Methylomicrobium alcaliphilum 20Z]; Duplicate proteins: gi|503914712|ref|WP_014148706.1|	4	5	6	4
gi|351718255|emb|CCE23922.1|	Regulatory protein, FmdB family [Methylomicrobium alcaliphilum 20Z]; Duplicate proteins: gi|503914714|ref|WP_014148708.1|
gi|351718256|emb|CCE23923.1|	Dihydroorotase (DHOase) [Methylomicrobium alcaliphilum 20Z]; Duplicate proteins: gi|503914715|ref|WP_014148709.1|	2	3	4	8
gi|351718257|emb|CCE23924.1|	conserved protein of unknown function [Methylomicrobium alcaliphilum 20Z]; Duplicate proteins: gi|503914716|ref|WP_014148710.1|	2	1	2
gi|351718258|emb|CCE23925.1|	conserved membrane protein of unknown function [Methylomicrobium alcaliphilum 20Z]; Duplicate proteins: gi|503914717|ref|WP_014148711.1|
gi|351718260|emb|CCE23927.1|	Para-aminobenzoate synthase component 1 [Methylomicrobium alcaliphilum 20Z]; Duplicate proteins: gi|503914719|ref|WP_014148713.1|		1	1
gi|351718262|emb|CCE23929.1|	ErfK/YbiS/YcfS/YnhG family protein [Methylomicrobium alcaliphilum 20Z]; Duplicate proteins: gi|503914721|ref|WP_014148715.1|	1	1	1
gi|351718263|emb|CCE23930.1|	conserved protein of unknown function [Methylomicrobium alcaliphilum 20Z]; Duplicate proteins: gi|503914722|ref|WP_014148716.1|	5	6	4	5
gi|351718265|emb|CCE23932.1|	conserved exported protein of unknown function [Methylomicrobium alcaliphilum 20Z]; Duplicate proteins: gi|503914724|ref|WP_014148718.1|	3	1	3	3
gi|351718270|emb|CCE23937.1|	Diguanylate cyclase [Methylomicrobium alcaliphilum 20Z]; Duplicate proteins: gi|503914729|ref|WP_014148723.1|
gi|351718271|emb|CCE23938.1|	conserved protein of unknown function [Methylomicrobium alcaliphilum 20Z]; Duplicate proteins: gi|503914730|ref|WP_014148724.1|	9	8	10	6
gi|351718275|emb|CCE23942.1|	putative adenosylhomocysteinase [Methylomicrobium alcaliphilum 20Z]
gi|351718281|emb|CCE23950.1|	putative subtilisin [Methylomicrobium alcaliphilum 20Z]; Duplicate proteins: gi|503914738|ref|WP_014148732.1|
gi|351718284|emb|CCE23953.1|	protein of unknown function [Methylomicrobium alcaliphilum 20Z]
gi|351718291|emb|CCE23960.1|	putative Copper-exporting ATPase [Methylomicrobium alcaliphilum 20Z]; Duplicate proteins: gi|503914747|ref|WP_014148741.1|	10	11	8	11
gi|351718292|emb|CCE23961.1|	Ferrous iron transport protein B [Methylomicrobium alcaliphilum 20Z]; Duplicate proteins: gi|503914748|ref|WP_014148742.1|		2	2	1
gi|351718293|emb|CCE23962.1|	Pyridine nucleotide-disulphide oxidoreductase family protein [Methylomicrobium alcaliphilum 20Z]; Duplicate proteins: gi|503914749|ref|WP_014148743.1|	7	5	6	7
gi|351718294|emb|CCE23963.1|	Tat pathway signal sequence domain protein [Methylomicrobium alcaliphilum 20Z]; Duplicate proteins: gi|503914750|ref|WP_014148744.1|	47	38	67	63
gi|351718295|emb|CCE23964.1|	Binding-protein-dependent transport systems inner membrane component [Methylomicrobium alcaliphilum 20Z]; Duplicate proteins: gi|503914751|ref|WP_014148745.1|	3	3	3	2
gi|351718296|emb|CCE23965.1|	Nitrate ABC transporter, ATPase subunits C and D [Methylomicrobium alcaliphilum 20Z]	2	1	1	1
gi|351718297|emb|CCE23966.1|	conserved exported protein of unknown function [Methylomicrobium alcaliphilum 20Z]; Duplicate proteins: gi|503914753|ref|WP_014148747.1|	38	20	30	31
gi|351718300|emb|CCE23969.1|	putative Ribonuclease T(1) [Methylomicrobium alcaliphilum 20Z]	2	1
gi|351718303|emb|CCE23972.1|	conserved protein of unknown function [Methylomicrobium alcaliphilum 20Z]; Duplicate proteins: gi|503914759|ref|WP_014148753.1|	1
gi|351718306|emb|CCE23975.1|	Thiol:disulfide interchange protein dsbD precursor (Protein-disulfide reductase) (Disulfide reductase) [Methylomicrobium alcaliphilum 20Z]; Duplicate proteins: gi|503914762|ref|WP_014148756.1|
gi|351718308|emb|CCE23977.1|	3-dehydroquinate dehydratase (3-dehydroquinase) (Type II DHQase) [Methylomicrobium alcaliphilum 20Z]; Duplicate proteins: gi|503914764|ref|WP_014148758.1|	1		2
gi|351718312|emb|CCE23981.1|	protein of unknown function [Methylomicrobium alcaliphilum 20Z]; Duplicate proteins: gi|503914768|ref|WP_014148762.1|
gi|351718313|emb|CCE23982.1|	Methyltransferase small [Methylomicrobium alcaliphilum 20Z]; Duplicate proteins: gi|503914769|ref|WP_014148763.1|	1		2	1
gi|351718314|emb|CCE23983.1|	conserved protein of unknown function [Methylomicrobium alcaliphilum 20Z]; Duplicate proteins: gi|503914770|ref|WP_014148764.1|	1	1	1	3
gi|351718318|emb|CCE23987.1|	phosphoribosylglycinamide synthetase (GAR synthetase) (Phosphoribosylamine--glycine ligase) (Glycinamide ribonucleotide synthetase) [Methylomicrobium alcaliphilum 20Z]; Duplicate proteins: gi|503914774|ref|WP_014148768.1|	12	9	9	16
gi|351718319|emb|CCE23988.1|	conserved membrane protein of unknown function [Methylomicrobium alcaliphilum 20Z]; Duplicate proteins: gi|503914775|ref|WP_014148769.1|
gi|351718322|emb|CCE23991.1|	conserved exported protein of unknown function [Methylomicrobium alcaliphilum 20Z]; Duplicate proteins: gi|503914778|ref|WP_014148772.1|	1	2
gi|351718323|emb|CCE23992.1|	conserved protein of unknown function [Methylomicrobium alcaliphilum 20Z]; Duplicate proteins: gi|503914779|ref|WP_014148773.1|	1		1	1
gi|351718324|emb|CCE23993.1|	Cytochrome c oxidase polypeptide III [Methylomicrobium alcaliphilum 20Z]; Duplicate proteins: gi|503914780|ref|WP_014148774.1|	1	1	1	1
gi|351718332|emb|CCE24001.1|	8-amino-7-oxononanoate synthase [Methylomicrobium alcaliphilum 20Z]; Duplicate proteins: gi|503914788|ref|WP_014148782.1|	1
gi|351718335|emb|CCE24004.1|	Predicted ATPase (AAA+ superfamily) [Methylomicrobium alcaliphilum 20Z]; Duplicate proteins: gi|503914791|ref|WP_014148785.1|	1
gi|351718336|emb|CCE24005.1|	Heat shock protein DnaJ domain protein [Methylomicrobium alcaliphilum 20Z]; Duplicate proteins: gi|503914792|ref|WP_014148786.1|	1
gi|351718338|emb|CCE24007.1|	dTDP-glucose 4,6 dehydratase [Methylomicrobium alcaliphilum 20Z]; Duplicate proteins: gi|503914794|ref|WP_014148788.1|	10	9	9	9
gi|351718340|emb|CCE24009.1|	putative ABC transporter, ATPase [Methylomicrobium alcaliphilum 20Z]; Duplicate proteins: gi|503914796|ref|WP_014148790.1|		1		1
gi|351718341|emb|CCE24010.1|	conserved protein of unknown function; putative exported protein [Methylomicrobium alcaliphilum 20Z]; Duplicate proteins: gi|503914797|ref|WP_014148791.1|	13	11	12	11
gi|351718342|emb|CCE24011.1|	conserved protein of unknown function; putative exported protein [Methylomicrobium alcaliphilum 20Z]; Duplicate proteins: gi|503914798|ref|WP_014148792.1|	5	4	5	2
gi|351718344|emb|CCE24013.1|	protein of unknown function [Methylomicrobium alcaliphilum 20Z]; Duplicate proteins: gi|503914800|ref|WP_014148794.1|		1		1
gi|351718345|emb|CCE24014.1|	protein of unknown function [Methylomicrobium alcaliphilum 20Z]; Duplicate proteins: gi|503914801|ref|WP_014148795.1|	2	2	1	2
gi|351718346|emb|CCE24015.1|	MOSC domain containing protein [Methylomicrobium alcaliphilum 20Z]; Duplicate proteins: gi|503914802|ref|WP_014148796.1|
gi|351718347|emb|CCE24016.1|	Na+/Picotransporter [Methylomicrobium alcaliphilum 20Z]; Duplicate proteins: gi|503914803|ref|WP_014148797.1|				1
gi|351718348|emb|CCE24017.1|	conserved protein of unknown function [Methylomicrobium alcaliphilum 20Z]; Duplicate proteins: gi|503914804|ref|WP_014148798.1|		1
gi|351718351|emb|CCE24020.1|	Biotin carboxylase (Acetyl-CoA carboxylase subunit A) (ACC) [Methylomicrobium alcaliphilum 20Z]; Duplicate proteins: gi|503914807|ref|WP_014148801.1|	11	11	11	17
gi|351718352|emb|CCE24021.1|	Oxaloacetate decarboxylase alpha chain [Methylomicrobium alcaliphilum 20Z]; Duplicate proteins: gi|503914808|ref|WP_014148802.1|	22	26	26	21
gi|351718353|emb|CCE24022.1|	conserved protein of unknown function [Methylomicrobium alcaliphilum 20Z]; Duplicate proteins: gi|503914809|ref|WP_014148803.1|	1	3	1	1
gi|351718354|emb|CCE24023.1|	Phosphate acetyltransferase [Methylomicrobium alcaliphilum 20Z]; Duplicate proteins: gi|503914810|ref|WP_014148804.1|	7	4	5	5
gi|351718356|emb|CCE24025.1|	conserved exported protein of unknown function [Methylomicrobium alcaliphilum 20Z]; Duplicate proteins: gi|503914812|ref|WP_014148806.1|	5	6	5	7
gi|351718358|emb|CCE24027.1|	putative Efflux transporter, RND family, MFP subunit, AcrA/E family [Methylomicrobium alcaliphilum 20Z]; Duplicate proteins: gi|503914814|ref|WP_014148808.1|	4	1	6	8
gi|351718364|emb|CCE24033.1|	protein of unknown function [Methylomicrobium alcaliphilum 20Z]	1		1	1
gi|351718365|emb|CCE24034.1|	conserved membrane protein of unknown function [Methylomicrobium alcaliphilum 20Z]; Duplicate proteins: gi|503914821|ref|WP_014148815.1|			1	1
gi|351718367|emb|CCE24036.1|	conserved protein of unknown function [Methylomicrobium alcaliphilum 20Z]; Duplicate proteins: gi|503914823|ref|WP_014148817.1|	1	1	1	1
gi|351718371|emb|CCE24040.1|	conserved exported protein of unknown function [Methylomicrobium alcaliphilum 20Z]; Duplicate proteins: gi|503914827|ref|WP_014148821.1|
gi|351718373|emb|CCE24042.1|	protein of unknown function [Methylomicrobium alcaliphilum 20Z]; Duplicate proteins: gi|503914829|ref|WP_014148823.1|			1
gi|351718375|emb|CCE24044.1|	conserved protein of unknown function [Methylomicrobium alcaliphilum 20Z]; Duplicate proteins: gi|503914831|ref|WP_014148825.1|	30	25	31	32
gi|351718387|emb|CCE24058.1|	ABC transporter, periplasmic protein; molybdate transporter [Methylomicrobium alcaliphilum 20Z]; Duplicate proteins: gi|503914841|ref|WP_014148835.1|				2
gi|351718392|emb|CCE24063.1|	Carbohydrate kinase [Methylomicrobium alcaliphilum 20Z]; Duplicate proteins: gi|503914846|ref|WP_014148840.1|	13	7	9	10
gi|351718395|emb|CCE24066.1|	Glycine cleavage system H protein [Methylomicrobium alcaliphilum 20Z]; Duplicate proteins: gi|503914849|ref|WP_014148843.1|	2	2	2	4
gi|351718398|emb|CCE24069.1|	Methyl-accepting chemotaxis protein [Methylomicrobium alcaliphilum 20Z]; Duplicate proteins: gi|503914852|ref|WP_014148846.1|	8	13	7	9
gi|351718399|emb|CCE24070.1|	putative Histidine kinase [Methylomicrobium alcaliphilum 20Z]; Duplicate proteins: gi|503914853|ref|WP_014148847.1|	2	2	1	4
gi|351718402|emb|CCE24073.1|	conserved membrane protein of unknown function [Methylomicrobium alcaliphilum 20Z]; Duplicate proteins: gi|503914856|ref|WP_014148850.1|				1
gi|351718405|emb|CCE24076.1|	conserved protein of unknown function [Methylomicrobium alcaliphilum 20Z]; Duplicate proteins: gi|503914859|ref|WP_014148853.1|	11	6	4	8
gi|351718406|emb|CCE24077.1|	membrane protein of unknown function [Methylomicrobium alcaliphilum 20Z]; Duplicate proteins: gi|503914860|ref|WP_014148854.1|
gi|351718407|emb|CCE24078.1|	membrane protein of unknown function [Methylomicrobium alcaliphilum 20Z]; Duplicate proteins: gi|503914861|ref|WP_014148855.1|	1
gi|351718408|emb|CCE24079.1|	conserved membrane protein of unknown function [Methylomicrobium alcaliphilum 20Z]; Duplicate proteins: gi|503914862|ref|WP_014148856.1|
gi|351718411|emb|CCE24082.1|	putative TatD-related DNase [Methylomicrobium alcaliphilum 20Z]; Duplicate proteins: gi|503914865|ref|WP_014148859.1|
gi|351718415|emb|CCE24086.1|	conserved hypothetical protein [Methylomicrobium alcaliphilum 20Z]; Duplicate proteins: gi|503914869|ref|WP_014148863.1|	2	4	2	4
gi|351718418|emb|CCE24089.1|	protein of unknown function [Methylomicrobium alcaliphilum 20Z]; Duplicate proteins: gi|503914872|ref|WP_014148866.1|
gi|351718421|emb|CCE24092.1|	Transcriptional regulator, TetR family [Methylomicrobium alcaliphilum 20Z]; Duplicate proteins: gi|503914875|ref|WP_014148869.1|
gi|351718423|emb|CCE24094.1|	Efflux transporter, RND family, MFP subunit [Methylomicrobium alcaliphilum 20Z]; Duplicate proteins: gi|503914877|ref|WP_014148871.1|		1	1
gi|351718427|emb|CCE24098.1|	Integral membrane sensor signal transduction histidine kinase [Methylomicrobium alcaliphilum 20Z]; Duplicate proteins: gi|503914881|ref|WP_014148875.1|		2	4	1
gi|351718431|emb|CCE24102.1|	Sulphate transporter [Methylomicrobium alcaliphilum 20Z]; Duplicate proteins: gi|503914885|ref|WP_014148879.1|	1	3	4	2
gi|351718432|emb|CCE24103.1|	Cation-transporting ATPase pma1 [Methylomicrobium alcaliphilum 20Z]; Duplicate proteins: gi|503914886|ref|WP_014148880.1|	27	32	30	31
gi|351718433|emb|CCE24104.1|	ribofuranosylaminobenzene 5'-phosphate (RFAP) synthase [Methylomicrobium alcaliphilum 20Z]
gi|351718436|emb|CCE24107.1|	Conserved protein (Orf5) involved in biosynthesis of tetrahydromethanopterin [Methylomicrobium alcaliphilum 20Z]; Duplicate proteins: gi|503914890|ref|WP_014148884.1|
gi|351718437|emb|CCE24108.1|	conserved protein (Orf7) involved in tetrahydromethanopterin-dependent formaldehyde oxidation [Methylomicrobium alcaliphilum 20Z]; Duplicate proteins: gi|503914891|ref|WP_014148885.1|	3		4	2
gi|351718438|emb|CCE24109.1|	formaldehyde-activating enzyme [Methylomicrobium alcaliphilum 20Z]; Duplicate proteins: gi|503914892|ref|WP_014148886.1|	168	139	148	165
gi|351718440|emb|CCE24111.1|	Peptidase S45 penicillin amidase [Methylomicrobium alcaliphilum 20Z]; Duplicate proteins: gi|503914893|ref|WP_014148887.1|	6	6	5	5
gi|351718441|emb|CCE24112.1|	Histidine biosynthesis protein [Methylomicrobium alcaliphilum 20Z]; Duplicate proteins: gi|503914894|ref|WP_014148888.1|
gi|351718442|emb|CCE24113.1|	conserved protein of unknown function [Methylomicrobium alcaliphilum 20Z]; Duplicate proteins: gi|503914895|ref|WP_014148889.1|
gi|351718443|emb|CCE24114.1|	Conserved protein (Orf9) involved in biosynthesis of tetrahydromethanopterin [Methylomicrobium alcaliphilum 20Z]; Duplicate proteins: gi|503914896|ref|WP_014148890.1|	16	13	15	18
gi|351718444|emb|CCE24115.1|	protein of unknown function [Methylomicrobium alcaliphilum 20Z]; Duplicate proteins: gi|503914897|ref|WP_014148891.1|
gi|351718448|emb|CCE24119.1|	Type IV pilus assembly PilZ [Methylomicrobium alcaliphilum 20Z]; Duplicate proteins: gi|503914901|ref|WP_014148895.1|
gi|351718449|emb|CCE24120.1|	conserved protein of unknown function [Methylomicrobium alcaliphilum 20Z]; Duplicate proteins: gi|503914902|ref|WP_014148896.1|	1		1	2
gi|351718453|emb|CCE24124.1|	putative Efflux transporter, RND family, MFP subunit [Methylomicrobium alcaliphilum 20Z]; Duplicate proteins: gi|503914906|ref|WP_014148900.1|	1	2	2
gi|351718455|emb|CCE24126.1|	protein of unknown function [Methylomicrobium alcaliphilum 20Z]; Duplicate proteins: gi|503914908|ref|WP_014148902.1|
gi|351718456|emb|CCE24127.1|	Peptidase S16 lon domain protein [Methylomicrobium alcaliphilum 20Z]; Duplicate proteins: gi|503914909|ref|WP_014148903.1|	12	9	7	10
gi|351718465|emb|CCE24136.1|	conserved protein of unknown function [Methylomicrobium alcaliphilum 20Z]; Duplicate proteins: gi|503914918|ref|WP_014148912.1|
gi|351718466|emb|CCE24137.1|	8-amino-7-oxononanoate synthase [Methylomicrobium alcaliphilum 20Z]; Duplicate proteins: gi|503914919|ref|WP_014148913.1|	7	5	5	7
gi|351718467|emb|CCE24138.1|	conserved protein of unknown function [Methylomicrobium alcaliphilum 20Z]; Duplicate proteins: gi|503914920|ref|WP_014148914.1|	25	12	17	20
gi|351718468|emb|CCE24139.1|	Cob(I)yrinic acid a,c-diamide adenosyltransferase [Methylomicrobium alcaliphilum 20Z]; Duplicate proteins: gi|503914921|ref|WP_014148915.1|		1	1	1
gi|351718471|emb|CCE24142.1|	ABC-type phosphate/phosphonate transport system periplasmic component [Methylomicrobium alcaliphilum 20Z]; Duplicate proteins: gi|503914924|ref|WP_014148918.1|	3	4	4	3
gi|351718473|emb|CCE24144.1|	conserved protein of unknown function [Methylomicrobium alcaliphilum 20Z]; Duplicate proteins: gi|503914926|ref|WP_014148920.1|	1	2	2	2
gi|351718474|emb|CCE24145.1|	conserved protein of unknown function [Methylomicrobium alcaliphilum 20Z]; Duplicate proteins: gi|503914927|ref|WP_014148921.1|	1	1	1	1
gi|351718475|emb|CCE24146.1|	Small GTP-binding protein [Methylomicrobium alcaliphilum 20Z]; Duplicate proteins: gi|503914928|ref|WP_014148922.1|	1	1	4	6
gi|351718476|emb|CCE24147.1|	protein of unknown function [Methylomicrobium alcaliphilum 20Z]; Duplicate proteins: gi|503914929|ref|WP_014148923.1|	5	5	7	6
gi|351718477|emb|CCE24148.1|	protein of unknown function [Methylomicrobium alcaliphilum 20Z]; Duplicate proteins: gi|503914930|ref|WP_014148924.1|	1
gi|351718478|emb|CCE24149.1|	protein of unknown function [Methylomicrobium alcaliphilum 20Z]; Duplicate proteins: gi|503914931|ref|WP_014148925.1|	5	4	6	6
gi|351718481|emb|CCE24152.1|	Acireductone dioxygenase [Methylomicrobium alcaliphilum 20Z]; Duplicate proteins: gi|503914934|ref|WP_014148928.1|	1		2	3
gi|351718483|emb|CCE24154.1|	exported protein of unknown function [Methylomicrobium alcaliphilum 20Z]; Duplicate proteins: gi|503914936|ref|WP_014148930.1|	2	4	7	7
gi|351718486|emb|CCE24157.1|	Multiple antibiotic resistance (MarC)-related protein [Methylomicrobium alcaliphilum 20Z]; Duplicate proteins: gi|503914939|ref|WP_014148933.1|
gi|351718489|emb|CCE24160.1|	putative Ktr system potassium uptake protein [Methylomicrobium alcaliphilum 20Z]; Duplicate proteins: gi|503914942|ref|WP_014148936.1|	2	2	2	3
gi|351718491|emb|CCE24162.1|	Trk system potassium uptake protein A [Methylomicrobium alcaliphilum 20Z]; Duplicate proteins: gi|503914944|ref|WP_014148938.1|				2
gi|351718494|emb|CCE24165.1|	conserved protein of unknown function [Methylomicrobium alcaliphilum 20Z]; Duplicate proteins: gi|503914947|ref|WP_014148941.1|	23	18	22	22
gi|351718497|emb|CCE24168.1|	Ferrous iron transport protein A [Methylomicrobium alcaliphilum 20Z]; Duplicate proteins: gi|503914950|ref|WP_014148944.1|
gi|351718499|emb|CCE24170.1|	Integration host factor subunit beta (IHF-beta) [Methylomicrobium alcaliphilum 20Z]; Duplicate proteins: gi|503914952|ref|WP_014148946.1|	2	2	1	1
gi|351718500|emb|CCE24171.1|	30S ribosomal subunit protein S1 [Methylomicrobium alcaliphilum 20Z]; Duplicate proteins: gi|503914953|ref|WP_014148947.1|	89	101	104	99
gi|351718501|emb|CCE24172.1|	Cytidylate kinase (CK) (Cytidine monophosphate kinase) (CMP kinase) [Methylomicrobium alcaliphilum 20Z]; Duplicate proteins: gi|503914954|ref|WP_014148948.1|		1
gi|351718502|emb|CCE24173.1|	3-enolpyruvylshikimate-5-phosphate synthetase [Methylomicrobium alcaliphilum 20Z]; Duplicate proteins: gi|503914955|ref|WP_014148949.1|	12	10	18	17
gi|351718503|emb|CCE24174.1|	Prephenate dehydrogenase (PDH) [Methylomicrobium alcaliphilum 20Z]; Duplicate proteins: gi|503914956|ref|WP_014148950.1|		1	2
gi|351718505|emb|CCE24176.1|	bifunctional P-protein [Includes: Chorismate mutase (CM); Prephenate dehydratase (PDT)] [Methylomicrobium alcaliphilum 20Z]; Duplicate proteins: gi|503914958|ref|WP_014148952.1|	4	3	2	4
gi|351718507|emb|CCE24178.1|	DNA gyrase subunit A [Methylomicrobium alcaliphilum 20Z]; Duplicate proteins: gi|503914960|ref|WP_014148954.1|	16	16	12	15
gi|351718509|emb|CCE24180.1|	Oxygen-independent coproporphyrinogen III oxidase (Coproporphyrinogenase) (Coprogen oxidase) [Methylomicrobium alcaliphilum 20Z]; Duplicate proteins: gi|503914962|ref|WP_014148956.1|	5	4	3	4
gi|351718513|emb|CCE24184.1|	Thiol:disulfide interchange protein DsbE [Methylomicrobium alcaliphilum 20Z]; Duplicate proteins: gi|503914966|ref|WP_014148960.1|	1	1	1	1
gi|351718517|emb|CCE24188.1|	heme exporter protein, cytochrome c-type biogenesis protein; ABC transporter, permease [Methylomicrobium alcaliphilum 20Z]; Duplicate proteins: gi|503914970|ref|WP_014148964.1|
gi|351718521|emb|CCE24192.1|	putative phosphorylase, carbohydrate binding [Methylomicrobium alcaliphilum 20Z]; Duplicate proteins: gi|503914974|ref|WP_014148968.1|		2	1
gi|351718523|emb|CCE24194.1|	conserved exported protein of unknown function [Methylomicrobium alcaliphilum 20Z]; Duplicate proteins: gi|503914976|ref|WP_014148970.1|		1
gi|351718531|emb|CCE24202.1|	putative Bacterial regulatory protein, Crp [Methylomicrobium alcaliphilum 20Z]; Duplicate proteins: gi|503914984|ref|WP_014148978.1|	2	3	1	2
gi|351718534|emb|CCE24205.1|	putative non-heme haloperoxidase, alpha/beta hydrolase fold [Methylomicrobium alcaliphilum 20Z]; Duplicate proteins: gi|503914987|ref|WP_014148981.1|
gi|351718536|emb|CCE24207.1|	conserved protein of unknown function; putative CsbD-like domain [Methylomicrobium alcaliphilum 20Z]; Duplicate proteins: gi|503914989|ref|WP_014148983.1|	3	1	2	1
gi|351718537|emb|CCE24208.1|	putative stress response protein CsbD-like [Methylomicrobium alcaliphilum 20Z]; Duplicate proteins: gi|503914990|ref|WP_014148984.1|
gi|351718540|emb|CCE24211.1|	putative OmpA/MotB domain protein [Methylomicrobium alcaliphilum 20Z]; Duplicate proteins: gi|503914993|ref|WP_014148987.1|	2	3	3	3
gi|351718541|emb|CCE24212.1|	conserved exported protein of unknown function [Methylomicrobium alcaliphilum 20Z]; Duplicate proteins: gi|503914994|ref|WP_014148988.1|			1	1
gi|351718545|emb|CCE24216.1|	conserved protein of unknown function [Methylomicrobium alcaliphilum 20Z]; Duplicate proteins: gi|503914998|ref|WP_014148992.1|	1	2	3	2
gi|351718546|emb|CCE24217.1|	Diguanylate cyclase/phosphodiesterase with PAS/PAC sensor(S) [Methylomicrobium alcaliphilum 20Z]; Duplicate proteins: gi|503914999|ref|WP_014148993.1|
gi|351718547|emb|CCE24218.1|	MCP methyltransferase/methylesterase, CheR/CheB [Methylomicrobium alcaliphilum 20Z]
gi|351718548|emb|CCE24219.1|	conserved exported protein of unknown function [Methylomicrobium alcaliphilum 20Z]; Duplicate proteins: gi|503915001|ref|WP_014148995.1|
gi|351718550|emb|CCE24221.1|	OmpA/MotB domain protein [Methylomicrobium alcaliphilum 20Z]; Duplicate proteins: gi|503915003|ref|WP_014148997.1|	1	2	1
gi|351718553|emb|CCE24224.1|	conserved protein of unknown function [Methylomicrobium alcaliphilum 20Z]; Duplicate proteins: gi|503915006|ref|WP_014149000.1|
gi|351718555|emb|CCE24226.1|	Transport-associated protein [Methylomicrobium alcaliphilum 20Z]; Duplicate proteins: gi|503915008|ref|WP_014149002.1|	1	1		1
gi|351718556|emb|CCE24227.1|	conserved protein of unknown function [Methylomicrobium alcaliphilum 20Z]; Duplicate proteins: gi|503915009|ref|WP_014149003.1|	3	1		1
gi|351718557|emb|CCE24228.1|	conserved protein of unknown function [Methylomicrobium alcaliphilum 20Z]; Duplicate proteins: gi|503915010|ref|WP_014149004.1|	5	7	6	3
gi|351718559|emb|CCE24230.1|	conserved protein of unknown function [Methylomicrobium alcaliphilum 20Z]; Duplicate proteins: gi|503915012|ref|WP_014149006.1|
gi|351718564|emb|CCE24235.1|	conserved protein of unknown function [Methylomicrobium alcaliphilum 20Z]; Duplicate proteins: gi|503915017|ref|WP_014149011.1|
gi|351718567|emb|CCE24238.1|	conserved protein of unknown function [Methylomicrobium alcaliphilum 20Z]; Duplicate proteins: gi|503915018|ref|WP_014149012.1|	2	1	1
gi|351718572|emb|CCE24243.1|	conserved protein of unknown function [Methylomicrobium alcaliphilum 20Z]; Duplicate proteins: gi|503915023|ref|WP_014149017.1|
gi|351718573|emb|CCE24244.1|	Conserved hypothetical protein [Methylomicrobium alcaliphilum 20Z]; Duplicate proteins: gi|503915024|ref|WP_014149018.1|	1		1	2
gi|351718576|emb|CCE24247.1|	D-xylulose 5-phosphate/D-fructose 6-phosphate phosphoketolase [Methylomicrobium alcaliphilum 20Z]; Duplicate proteins: gi|503915027|ref|WP_014149021.1|	13	14	18	19
gi|351718577|emb|CCE24248.1|	Calcium-transporting ATPase (modular protein) [Methylomicrobium alcaliphilum 20Z]
gi|351718578|emb|CCE24249.1|	PRC-barrel domain protein [Methylomicrobium alcaliphilum 20Z]; Duplicate proteins: gi|503915029|ref|WP_014149023.1|	7	9	5	5
gi|351718580|emb|CCE24251.1|	conserved protein of unknown function [Methylomicrobium alcaliphilum 20Z]; Duplicate proteins: gi|503915031|ref|WP_014149025.1|
gi|351718584|emb|CCE24255.1|	Conserved hypothetical protein, putative stress response protein [Methylomicrobium alcaliphilum 20Z]; Duplicate proteins: gi|503915033|ref|WP_014149027.1|	13	9	11	12
gi|351718587|emb|CCE24258.1|	putative Transport-associated protein [Methylomicrobium alcaliphilum 20Z]; Duplicate proteins: gi|503915036|ref|WP_014149030.1|	2	2	1	3
gi|351718588|emb|CCE24259.1|	conserved protein of unknown function [Methylomicrobium alcaliphilum 20Z]; Duplicate proteins: gi|503915037|ref|WP_014149031.1|
gi|351718589|emb|CCE24260.1|	conserved protein of unknown function [Methylomicrobium alcaliphilum 20Z]; Duplicate proteins: gi|503915038|ref|WP_014149032.1|
gi|351718592|emb|CCE24263.1|	conserved hypothetical protein; putative membrane protein [Methylomicrobium alcaliphilum 20Z]; Duplicate proteins: gi|503915041|ref|WP_014149035.1|	1	1	1	1
gi|351718594|emb|CCE24265.1|	conserved protein of unknown function [Methylomicrobium alcaliphilum 20Z]; Duplicate proteins: gi|503915043|ref|WP_014149037.1|	2	2	2	1
gi|351718595|emb|CCE24266.1|	Translation initiation factor IF-1 [Methylomicrobium alcaliphilum 20Z]; Duplicate proteins: gi|503915044|ref|WP_014149038.1|	1	2	2	2
gi|351718598|emb|CCE24269.1|	putative hydrolase (Nudix family) [Methylomicrobium alcaliphilum 20Z]; Duplicate proteins: gi|503915047|ref|WP_014149041.1|	1		2	2
gi|351718600|emb|CCE24271.1|	adenylosuccinate lyase [Methylomicrobium alcaliphilum 20Z]; Duplicate proteins: gi|503915049|ref|WP_014149043.1|	12	8	9	8
gi|351718605|emb|CCE24279.1|	GTP-binding protein HSR1-related protein [Methylomicrobium alcaliphilum 20Z]; Duplicate proteins: gi|503915054|ref|WP_014149048.1|	1	1	2	1
gi|351718606|emb|CCE24280.1|	conserved protein of unknown function [Methylomicrobium alcaliphilum 20Z]; Duplicate proteins: gi|503915055|ref|WP_014149049.1|
gi|351718607|emb|CCE24281.1|	conserved exported protein of unknown function [Methylomicrobium alcaliphilum 20Z]; Duplicate proteins: gi|503915056|ref|WP_014149050.1|	15	11	13	14
gi|351718612|emb|CCE24286.1|	Cation efflux system protein CusA [Methylomicrobium alcaliphilum 20Z]; Duplicate proteins: gi|503915061|ref|WP_014149055.1|				1
gi|351718614|emb|CCE24288.1|	conserved protein of unknown function [Methylomicrobium alcaliphilum 20Z]; Duplicate proteins: gi|503915063|ref|WP_014149057.1|	1	2	3	4
gi|351718615|emb|CCE24289.1|	putative pyridoxamine 5'-phosphate oxidase, putative flavin-nucleotide-binding protein [Methylomicrobium alcaliphilum 20Z]; Duplicate proteins: gi|503915064|ref|WP_014149058.1|		1
gi|351718617|emb|CCE24291.1|	protein of unknown function [Methylomicrobium alcaliphilum 20Z]			1
gi|351718619|emb|CCE24293.1|	exported protein of unknown function [Methylomicrobium alcaliphilum 20Z]; Duplicate proteins: gi|503915068|ref|WP_014149062.1|	2		2	1
gi|351718621|emb|CCE24295.1|	5-oxoprolinase [Methylomicrobium alcaliphilum 20Z]; Duplicate proteins: gi|503915070|ref|WP_014149064.1|
gi|351718622|emb|CCE24296.1|	conserved protein of unknown function [Methylomicrobium alcaliphilum 20Z]; Duplicate proteins: gi|503915071|ref|WP_014149065.1|
gi|351718627|emb|CCE24301.1|	ABC transporter related protein [Methylomicrobium alcaliphilum 20Z]; Duplicate proteins: gi|503915076|ref|WP_014149070.1|
gi|351718629|emb|CCE24303.1|	conserved protein of unknown function [Methylomicrobium alcaliphilum 20Z]; Duplicate proteins: gi|503915078|ref|WP_014149072.1|	2	1	2	4
gi|351718630|emb|CCE24304.1|	conserved protein of unknown function [Methylomicrobium alcaliphilum 20Z]; Duplicate proteins: gi|503915079|ref|WP_014149073.1|
gi|351718632|emb|CCE24306.1|	Exodeoxyribonuclease [Methylomicrobium alcaliphilum 20Z]; Duplicate proteins: gi|503915081|ref|WP_014149075.1|	1	2	2	3
gi|351718633|emb|CCE24307.1|	Uracil-DNA glycosylase superfamily [Methylomicrobium alcaliphilum 20Z]; Duplicate proteins: gi|503915082|ref|WP_014149076.1|
gi|351718634|emb|CCE24308.1|	conserved protein of unknown function [Methylomicrobium alcaliphilum 20Z]				1
gi|351718638|emb|CCE24312.1|	putative Histidine kinase [Methylomicrobium alcaliphilum 20Z]; Duplicate proteins: gi|503915086|ref|WP_014149080.1|
gi|351718639|emb|CCE24313.1|	putative Diguanylate cyclase [Methylomicrobium alcaliphilum 20Z]; Duplicate proteins: gi|503915087|ref|WP_014149081.1|	2	1	2	3
gi|351718640|emb|CCE24314.1|	Sulfurtransferase tusA homolog [Methylomicrobium alcaliphilum 20Z]; Duplicate proteins: gi|503915088|ref|WP_014149082.1|	2	1	2	3
gi|351718641|emb|CCE24315.1|	Siroheme synthase [Includes: Uroporphyrinogen-III C-methyltransferase; Precorrin-2 dehydrogenase; Sirohydrochlorin ferrochelatase] [Methylomicrobium alcaliphilum 20Z]; Duplicate proteins: gi|503915089|ref|WP_014149083.1|	3	2	3	6
gi|351718643|emb|CCE24317.1|	conserved exported protein of unknown function [Methylomicrobium alcaliphilum 20Z]; Duplicate proteins: gi|503915091|ref|WP_014149085.1|	4	7	5	4
gi|351718645|emb|CCE24319.1|	argininosuccinate synthase (citrulline-aspartate ligase) [Methylomicrobium alcaliphilum 20Z]; Duplicate proteins: gi|503915093|ref|WP_014149087.1|	21	14	22	18
gi|351718648|emb|CCE24322.1|	conserved protein of unknown function [Methylomicrobium alcaliphilum 20Z]; Duplicate proteins: gi|503915096|ref|WP_014149090.1|
gi|351718649|emb|CCE24323.1|	pyridine nucleotide transhydrogenase, alpha subunit [Methylomicrobium alcaliphilum 20Z]; Duplicate proteins: gi|503915097|ref|WP_014149091.1|	8	7	5	8
gi|351718653|emb|CCE24327.1|	putative extracellular solute-binding protein [Methylomicrobium alcaliphilum 20Z]; Duplicate proteins: gi|503915101|ref|WP_014149095.1|	7	8	11	8
gi|351718654|emb|CCE24328.1|	putative extracellular solute-binding protein [Methylomicrobium alcaliphilum 20Z]; Duplicate proteins: gi|503915102|ref|WP_014149096.1|		1		1
gi|351718657|emb|CCE24331.1|	Glycoside hydrolase family 57 [Methylomicrobium alcaliphilum 20Z]; Duplicate proteins: gi|503915105|ref|WP_014149099.1|	16	13	16	14
gi|351718658|emb|CCE24332.1|	conserved protein of unknown function [Methylomicrobium alcaliphilum 20Z]; Duplicate proteins: gi|503915106|ref|WP_014149100.1|	22	14	14	16
gi|351718660|emb|CCE24334.1|	PAS sensor diguanylate cyclase and phophodiesterase [Methylomicrobium alcaliphilum 20Z]; Duplicate proteins: gi|503915108|ref|WP_014149102.1|
gi|351718669|emb|CCE24343.1|	ABC transporter, ATP-binding protein [Methylomicrobium alcaliphilum 20Z]; Duplicate proteins: gi|503915117|ref|WP_014149111.1|
gi|351718673|emb|CCE24347.1|	Flavin reductase domain protein FMN-binding [Methylomicrobium alcaliphilum 20Z]; Duplicate proteins: gi|503915121|ref|WP_014149115.1|	4	2	1	2
gi|351718677|emb|CCE24351.1|	putative chaperone-modulator protein CbpM [Methylomicrobium alcaliphilum 20Z]; Duplicate proteins: gi|503915123|ref|WP_014149117.1|	3	3	4	4
gi|351718680|emb|CCE24354.1|	succinate dehydrogenase (ubiquinone), Fe-S protein [Methylomicrobium alcaliphilum 20Z]; Duplicate proteins: gi|503915126|ref|WP_014149120.1|	1	1	2	3
gi|351718684|emb|CCE24358.1|	conserved protein of unknown function [Methylomicrobium alcaliphilum 20Z]
gi|351718685|emb|CCE24359.1|	Diguanylate cyclase [Methylomicrobium alcaliphilum 20Z]; Duplicate proteins: gi|503915131|ref|WP_014149125.1|
gi|351718686|emb|CCE24360.1|	conserved protein of unknown function [Methylomicrobium alcaliphilum 20Z]; Duplicate proteins: gi|503915132|ref|WP_014149126.1|
gi|351718687|emb|CCE24361.1|	Asparagine synthase (Glutamine-hydrolyzing) [Methylomicrobium alcaliphilum 20Z]; Duplicate proteins: gi|503915133|ref|WP_014149127.1|	4	9	10	17
gi|351718692|emb|CCE24366.1|	conserved protein of unknown function [Methylomicrobium alcaliphilum 20Z]; Duplicate proteins: gi|503915138|ref|WP_014149132.1|
gi|351718693|emb|CCE24367.1|	conserved protein of unknown function [Methylomicrobium alcaliphilum 20Z]; Duplicate proteins: gi|503915139|ref|WP_014149133.1|	1	1	2	3
gi|351718694|emb|CCE24368.1|	conserved protein of unknown function [Methylomicrobium alcaliphilum 20Z]; Duplicate proteins: gi|503915140|ref|WP_014149134.1|
gi|351718695|emb|CCE24369.1|	conserved protein of unknown function [Methylomicrobium alcaliphilum 20Z]; Duplicate proteins: gi|503915141|ref|WP_014149135.1|	4	5	6	5
gi|351718696|emb|CCE24370.1|	conserved protein of unknown function [Methylomicrobium alcaliphilum 20Z]; Duplicate proteins: gi|503915142|ref|WP_014149136.1|	3	1	1	4
gi|351718700|emb|CCE24374.1|	Methyltransferase type 12 [Methylomicrobium alcaliphilum 20Z]; Duplicate proteins: gi|503915146|ref|WP_014149140.1|	7	10	6	8
gi|351718703|emb|CCE24377.1|	conserved protein of unknown function [Methylomicrobium alcaliphilum 20Z]; Duplicate proteins: gi|503915149|ref|WP_014149143.1|	7	4	3	4
gi|351718704|emb|CCE24378.1|	putative formyl transferase [Methylomicrobium alcaliphilum 20Z]; Duplicate proteins: gi|503915150|ref|WP_014149144.1|	4	4	3	2
gi|351718706|emb|CCE24380.1|	putative phenylacetate--CoA ligase [Methylomicrobium alcaliphilum 20Z]; Duplicate proteins: gi|503915152|ref|WP_014149146.1|	8	8	9	8
gi|351718713|emb|CCE24387.1|	transposase [Methylomicrobium alcaliphilum 20Z]; Duplicate proteins: gi|503915159|ref|WP_014149153.1|
gi|351718717|emb|CCE24391.1|	protein of unknown function [Methylomicrobium alcaliphilum 20Z]; Duplicate proteins: gi|503915163|ref|WP_014149157.1|	6	2	5	5
gi|351718718|emb|CCE24392.1|	protein of unknown function [Methylomicrobium alcaliphilum 20Z]; Duplicate proteins: gi|503915164|ref|WP_014149158.1|	3	2	2	5
gi|351718719|emb|CCE24393.1|	exported protein of unknown function [Methylomicrobium alcaliphilum 20Z]; Duplicate proteins: gi|503915165|ref|WP_014149159.1|	1	1	1	1
gi|351718720|emb|CCE24394.1|	conserved protein of unknown function [Methylomicrobium alcaliphilum 20Z]; Duplicate proteins: gi|503915166|ref|WP_014149160.1|	2	2	7	4
gi|351718722|emb|CCE24396.1|	protein of unknown function [Methylomicrobium alcaliphilum 20Z]; Duplicate proteins: gi|503915168|ref|WP_014149162.1|	5	2	5	6
gi|351718733|emb|CCE24407.1|	Sugar transferase, PEP-CTERM/EpsH1 system associated [Methylomicrobium alcaliphilum 20Z]; Duplicate proteins: gi|503915179|ref|WP_014149173.1|	3	4	3	2
gi|351718737|emb|CCE24411.1|	lipopolysaccharide biosynthesis protein, putative TDP-4-oxo-6-deoxy-D-glucose transaminase [Methylomicrobium alcaliphilum 20Z]; Duplicate proteins: gi|503915183|ref|WP_014149177.1|	7	2	4	7
gi|351718739|emb|CCE24413.1|	protein of unknown function [Methylomicrobium alcaliphilum 20Z]; Duplicate proteins: gi|503915185|ref|WP_014149179.1|	3	5	6	4
gi|351718740|emb|CCE24414.1|	conserved protein of unknown function [Methylomicrobium alcaliphilum 20Z]; Duplicate proteins: gi|503915186|ref|WP_014149180.1|	1	3	1	3
gi|351718741|emb|CCE24415.1|	conserved protein of unknown function [Methylomicrobium alcaliphilum 20Z]; Duplicate proteins: gi|503915187|ref|WP_014149181.1|	3		3	1
gi|351718742|emb|CCE24416.1|	putative Uncharacterized glycosyltransferase ykcC [Methylomicrobium alcaliphilum 20Z]; Duplicate proteins: gi|503915188|ref|WP_014149182.1|				1
gi|351718743|emb|CCE24417.1|	Glucose-1-phosphate thymidylyltransferase (dTDP-glucose synthase) (dTDP-glucose pyrophosphorylase) [Methylomicrobium alcaliphilum 20Z]; Duplicate proteins: gi|503915189|ref|WP_014149183.1|	2	1	1	1
gi|351718744|emb|CCE24418.1|	conserved protein of unknown function [Methylomicrobium alcaliphilum 20Z]; Duplicate proteins: gi|503915190|ref|WP_014149184.1|	1	3	1	2
gi|351718745|emb|CCE24419.1|	conserved protein of unknown function [Methylomicrobium alcaliphilum 20Z]; Duplicate proteins: gi|503915191|ref|WP_014149185.1|	2		2	1
gi|351718747|emb|CCE24421.1|	putative exonuclease SbcC [Methylomicrobium alcaliphilum 20Z]; Duplicate proteins: gi|503915193|ref|WP_014149187.1|	1
gi|351718750|emb|CCE24424.1|	Response regulator receiver [Methylomicrobium alcaliphilum 20Z]; Duplicate proteins: gi|503915196|ref|WP_014149190.1|	3	1	3	1
gi|351718751|emb|CCE24425.1|	conserved protein of unknown function [Methylomicrobium alcaliphilum 20Z]; Duplicate proteins: gi|503915197|ref|WP_014149191.1|	3	1	2
gi|351718752|emb|CCE24426.1|	Glucose-1-phosphate uridylyltransferase [Methylomicrobium alcaliphilum 20Z]; Duplicate proteins: gi|503915198|ref|WP_014149192.1|	46	38	38	44
gi|351718754|emb|CCE24428.1|	Acetyltransferase [Methylomicrobium alcaliphilum 20Z]; Duplicate proteins: gi|503915200|ref|WP_014149194.1|	2	1		3
gi|351718757|emb|CCE24431.1|	Undecaprenyl-phosphate galactosephosphotransferase [Methylomicrobium alcaliphilum 20Z]; Duplicate proteins: gi|503915203|ref|WP_014149197.1|	6	6	3	9
gi|351718761|emb|CCE24435.1|	protein of unknown function [Methylomicrobium alcaliphilum 20Z]; Duplicate proteins: gi|503915207|ref|WP_014149201.1|			3	1
gi|351718762|emb|CCE24436.1|	conserved protein of unknown function [Methylomicrobium alcaliphilum 20Z]; Duplicate proteins: gi|503915208|ref|WP_014149202.1|
gi|351718763|emb|CCE24437.1|	conserved exported protein of unknown function [Methylomicrobium alcaliphilum 20Z]; Duplicate proteins: gi|503915209|ref|WP_014149203.1|
gi|351718764|emb|CCE24438.1|	K06213 magnesium transporter [Methylomicrobium alcaliphilum 20Z]; Duplicate proteins: gi|503915210|ref|WP_014149204.1|		2	4	1
gi|351718766|emb|CCE24440.1|	Iron-binding protein iscA (Iron-sulfur cluster assembly protein) [Methylomicrobium alcaliphilum 20Z]; Duplicate proteins: gi|503915212|ref|WP_014149206.1|				1
gi|351718767|emb|CCE24441.1|	Cysteine desulfurase [Methylomicrobium alcaliphilum 20Z]; Duplicate proteins: gi|503915213|ref|WP_014149207.1|
gi|351718770|emb|CCE24444.1|	Putative tRNA/rRNA methyltransferase [Methylomicrobium alcaliphilum 20Z]; Duplicate proteins: gi|503915216|ref|WP_014149210.1|	1		1	2
gi|351718771|emb|CCE24445.1|	Inositol-1-monophosphatase (IMPase) (Inositol-1-phosphatase) (I-1-Pase) [Methylomicrobium alcaliphilum 20Z]; Duplicate proteins: gi|503915217|ref|WP_014149211.1|	7	4	6	11
gi|351718773|emb|CCE24447.1|	Nodulation efficiency protein D [Methylomicrobium alcaliphilum 20Z]; Duplicate proteins: gi|503915218|ref|WP_014149212.1|	1	1	3	3
gi|351718774|emb|CCE24448.1|	Conserved hypothetical protein, putative membrane protease [Methylomicrobium alcaliphilum 20Z]; Duplicate proteins: gi|503915219|ref|WP_014149213.1|	6	4	7	8
gi|351718777|emb|CCE24451.1|	conserved protein of unknown function [Methylomicrobium alcaliphilum 20Z]; Duplicate proteins: gi|503915222|ref|WP_014149216.1|	1	1	1
gi|351718778|emb|CCE24452.1|	NUDIX hydrolase [Methylomicrobium alcaliphilum 20Z]; Duplicate proteins: gi|503915223|ref|WP_014149217.1|
gi|351718780|emb|CCE24454.1|	ATP-dependent DNA helicase RecQ [Methylomicrobium alcaliphilum 20Z]; Duplicate proteins: gi|503915225|ref|WP_014149219.1|	2	2	1	2
gi|351718782|emb|CCE24456.1|	Phosphoadenosine phosphosulfate reductase [Methylomicrobium alcaliphilum 20Z]; Duplicate proteins: gi|503915227|ref|WP_014149221.1|		1		1
gi|351718783|emb|CCE24457.1|	conserved protein of unknown function [Methylomicrobium alcaliphilum 20Z]; Duplicate proteins: gi|503915228|ref|WP_014149222.1|	1	2
gi|351718791|emb|CCE24465.1|	conserved protein of unknown function [Methylomicrobium alcaliphilum 20Z]; Duplicate proteins: gi|503915236|ref|WP_014149230.1|	2	2	1	2
gi|351718792|emb|CCE24466.1|	conserved membrane protein of unknown function [Methylomicrobium alcaliphilum 20Z]; Duplicate proteins: gi|503915237|ref|WP_014149231.1|	9	4	3	4
gi|351718794|emb|CCE24468.1|	Molybdopterin biosynthesis protein MoeB [Methylomicrobium alcaliphilum 20Z]; Duplicate proteins: gi|503915239|ref|WP_014149233.1|	2	2	3	2
gi|351718799|emb|CCE24473.1|	exported protein of unknown function [Methylomicrobium alcaliphilum 20Z]; Duplicate proteins: gi|503915243|ref|WP_014149237.1|	16	15	26	26
gi|351718806|emb|CCE24480.1|	prevent-host-death protein [Methylomicrobium alcaliphilum 20Z]; Duplicate proteins: gi|503915250|ref|WP_014149244.1|	1
gi|351718809|emb|CCE24483.1|	conserved protein of unknown function [Methylomicrobium alcaliphilum 20Z]; Duplicate proteins: gi|503915253|ref|WP_014149247.1|
gi|351718812|emb|CCE24486.1|	Peptidase S8 and S53 subtilisin kexin sedolisin [Methylomicrobium alcaliphilum 20Z]; Duplicate proteins: gi|503915256|ref|WP_014149250.1|	2	1	1	2
gi|351718815|emb|CCE24489.1|	exported protein of unknown function [Methylomicrobium alcaliphilum 20Z]; Duplicate proteins: gi|503915259|ref|WP_014149253.1|	4	2	6	6
gi|351718818|emb|CCE24492.1|	conserved exported protein of unknown function [Methylomicrobium alcaliphilum 20Z]; Duplicate proteins: gi|503915262|ref|WP_014149256.1|	6	6	7	6
gi|351718821|emb|CCE24495.1|	SMC domain protein [Methylomicrobium alcaliphilum 20Z]; Duplicate proteins: gi|503915265|ref|WP_014149259.1|	2	5	3	5
gi|351718822|emb|CCE24496.1|	Bifunctional protein aas [Includes: 2-acylglycerophosphoethanolamine acyltransferase; Acyl-[acyl-carrier-protein] synthetase] [Methylomicrobium alcaliphilum 20Z]; Duplicate proteins: gi|503915266|ref|WP_014149260.1|	9	5	4	11
gi|351718823|emb|CCE24497.1|	Copper-repressible polypeptide [Methylomicrobium alcaliphilum 20Z]; Duplicate proteins: gi|503915267|ref|WP_014149261.1|	46	31	42	68
gi|351718824|emb|CCE24498.1|	CorB [Methylomicrobium alcaliphilum 20Z]; Duplicate proteins: gi|503915268|ref|WP_014149262.1|	21	24	19	18
gi|351718825|emb|CCE24499.1|	polyphosphate kinase [Methylomicrobium alcaliphilum 20Z]; Duplicate proteins: gi|503915269|ref|WP_014149263.1|	9	8	6	9
gi|351718826|emb|CCE24500.1|	putative type I restriction-modification system, restriction subunit [Methylomicrobium alcaliphilum 20Z]; Duplicate proteins: gi|503915270|ref|WP_014149264.1|	1	2	1	2
gi|351718827|emb|CCE24501.1|	conserved protein of unknown function [Methylomicrobium alcaliphilum 20Z]
gi|351718830|emb|CCE24504.1|	putative type I restriction-modification system, methyltransferase subunit [Methylomicrobium alcaliphilum 20Z]; Duplicate proteins: gi|503915274|ref|WP_014149268.1|
gi|351718831|emb|CCE24505.1|	Acetyltransferase, gnat family [Methylomicrobium alcaliphilum 20Z]; Duplicate proteins: gi|503915275|ref|WP_014149269.1|		1
gi|351718832|emb|CCE24506.1|	conserved protein of unknown function [Methylomicrobium alcaliphilum 20Z]; Duplicate proteins: gi|503915276|ref|WP_014149270.1|			1	1
gi|351718833|emb|CCE24507.1|	protein of unknown function [Methylomicrobium alcaliphilum 20Z]; Duplicate proteins: gi|503915277|ref|WP_014149271.1|	2			1
gi|351718835|emb|CCE24509.1|	Carbon storage regulator homolog [Methylomicrobium alcaliphilum 20Z]; Duplicate proteins: gi|503915279|ref|WP_014149273.1|	2	2	1	3
gi|351718837|emb|CCE24511.1|	alanyl-tRNA synthetase [Methylomicrobium alcaliphilum 20Z]
gi|351718838|emb|CCE24512.1|	Regulatory protein RecX [Methylomicrobium alcaliphilum 20Z]; Duplicate proteins: gi|503915282|ref|WP_014149276.1|			1	1
gi|351718840|emb|CCE24514.1|	protein of unknown function [Methylomicrobium alcaliphilum 20Z]; Duplicate proteins: gi|503915284|ref|WP_014149278.1|				2
gi|351718843|emb|CCE24517.1|	Oxidoreductase domain protein [Methylomicrobium alcaliphilum 20Z]; Duplicate proteins: gi|503915287|ref|WP_014149281.1|	8	7	7	9
gi|351718844|emb|CCE24518.1|	D-xylulose 5-phosphate/D-fructose 6-phosphate phosphoketolase [Methylomicrobium alcaliphilum 20Z]; Duplicate proteins: gi|503915288|ref|WP_014149282.1|	35	34	30	37
gi|351718845|emb|CCE24519.1|	acetate kinase [Methylomicrobium alcaliphilum 20Z]; Duplicate proteins: gi|503915289|ref|WP_014149283.1|	4	7	5	6
gi|351718847|emb|CCE24521.1|	Ketopantoate reductase ApbA/PanE domain protein [Methylomicrobium alcaliphilum 20Z]; Duplicate proteins: gi|503915291|ref|WP_014149285.1|			1	1
gi|351718849|emb|CCE24523.1|	putative Hydroxyacylglutathione hydrolase [Methylomicrobium alcaliphilum 20Z]; Duplicate proteins: gi|503915293|ref|WP_014149287.1|	10	9	8	8
gi|351718850|emb|CCE24524.1|	putative sucrose phosphorylase [Methylomicrobium alcaliphilum 20Z]; Duplicate proteins: gi|503915294|ref|WP_014149288.1|	14	6	16	17
gi|351718853|emb|CCE24527.1|	Aminotransferase class I and II [Methylomicrobium alcaliphilum 20Z]; Duplicate proteins: gi|503915297|ref|WP_014149291.1|	1	1		1
gi|351718860|emb|CCE24534.1|	Diguanylate cyclase [Methylomicrobium alcaliphilum 20Z]; Duplicate proteins: gi|503915304|ref|WP_014149298.1|	3	1	2	2
gi|351718861|emb|CCE24535.1|	Putative chemotaxis protein CheY [Methylomicrobium alcaliphilum 20Z]; Duplicate proteins: gi|503915305|ref|WP_014149299.1|	12	11	14	10
gi|351718864|emb|CCE24538.1|	Methyl-accepting chemotaxis sensory transducer with Pas/Pac sensor [Methylomicrobium alcaliphilum 20Z]; Duplicate proteins: gi|503915308|ref|WP_014149302.1|	35	31	29	31
gi|351718865|emb|CCE24539.1|	Chemotaxis protein CheW [Methylomicrobium alcaliphilum 20Z]; Duplicate proteins: gi|503915309|ref|WP_014149303.1|	9	3	4	6
gi|351718866|emb|CCE24540.1|	protein of unknown function [Methylomicrobium alcaliphilum 20Z]; Duplicate proteins: gi|503915310|ref|WP_014149304.1|
gi|351718867|emb|CCE24541.1|	Chemotaxis protein methyltransferase [Methylomicrobium alcaliphilum 20Z]; Duplicate proteins: gi|503915311|ref|WP_014149305.1|
gi|351718868|emb|CCE24542.1|	Chemotaxis protein CheD [Methylomicrobium alcaliphilum 20Z]; Duplicate proteins: gi|503915312|ref|WP_014149306.1|				2
gi|351718870|emb|CCE24544.1|	Methyl-accepting chemotaxis sensory transducer [Methylomicrobium alcaliphilum 20Z]; Duplicate proteins: gi|503915314|ref|WP_014149308.1|	7	7	8	10
gi|351718871|emb|CCE24545.1|	conserved protein of unknown function [Methylomicrobium alcaliphilum 20Z]; Duplicate proteins: gi|503915315|ref|WP_014149309.1|	1	1	2	1
gi|351718872|emb|CCE24546.1|	protein of unknown function [Methylomicrobium alcaliphilum 20Z]; Duplicate proteins: gi|503915316|ref|WP_014149310.1|		1	1	1
gi|351718873|emb|CCE24547.1|	Methyl-accepting chemotaxis protein [Methylomicrobium alcaliphilum 20Z]; Duplicate proteins: gi|503915317|ref|WP_014149311.1|	2	1	1	1
gi|351718874|emb|CCE24548.1|	Metallo-beta-lactamase family protein [Methylomicrobium alcaliphilum 20Z]; Duplicate proteins: gi|503915318|ref|WP_014149312.1|	1	4	4	3
gi|351718880|emb|CCE24554.1|	putative Histidine kinase [Methylomicrobium alcaliphilum 20Z]; Duplicate proteins: gi|503915324|ref|WP_014149318.1|		1
gi|351718882|emb|CCE24556.1|	Response regulator receiver modulated diguanylate cyclase [Methylomicrobium alcaliphilum 20Z]; Duplicate proteins: gi|503915326|ref|WP_014149320.1|
gi|351718884|emb|CCE24558.1|	Transcriptional regulator, LysR family [Methylomicrobium alcaliphilum 20Z]; Duplicate proteins: gi|503915328|ref|WP_014149322.1|			1
gi|351718888|emb|CCE24562.1|	TrkA-C, di-and tricarboxylate transporters [Methylomicrobium alcaliphilum 20Z]; Duplicate proteins: gi|503915332|ref|WP_014149326.1|			1	1
gi|351718891|emb|CCE24565.1|	Transcriptional regulator, MarR family [Methylomicrobium alcaliphilum 20Z]; Duplicate proteins: gi|503915335|ref|WP_014149329.1|
gi|351718892|emb|CCE24566.1|	conserved protein of unknown function [Methylomicrobium alcaliphilum 20Z]; Duplicate proteins: gi|503915336|ref|WP_014149330.1|
gi|351718894|emb|CCE24568.1|	4'-phosphopantetheinyl transferase [Methylomicrobium alcaliphilum 20Z]; Duplicate proteins: gi|503915338|ref|WP_014149332.1|	1			1
gi|351718896|emb|CCE24570.1|	6-phosphogluconate dehydrogenase NAD-binding [Methylomicrobium alcaliphilum 20Z]; Duplicate proteins: gi|503915340|ref|WP_014149334.1|
gi|351718897|emb|CCE24571.1|	Hydroxypyruvate isomerase [Methylomicrobium alcaliphilum 20Z]; Duplicate proteins: gi|503915341|ref|WP_014149335.1|
gi|351718898|emb|CCE24572.1|	conserved exported protein of unknown function [Methylomicrobium alcaliphilum 20Z]; Duplicate proteins: gi|503915342|ref|WP_014149336.1|	3	2	1	4
gi|351718903|emb|CCE24577.1|	conserved protein of unknown function [Methylomicrobium alcaliphilum 20Z]	1		1
gi|351718904|emb|CCE24578.1|	exported protein of unknown function [Methylomicrobium alcaliphilum 20Z]; Duplicate proteins: gi|503915348|ref|WP_014149342.1|	15	17	15	12
gi|351718908|emb|CCE24582.1|	6,7-dimethyl-8-ribityllumazine synthase (Lumazine synthase)(riboflavin synthase beta chain) [Methylomicrobium alcaliphilum 20Z]; Duplicate proteins: gi|503915352|ref|WP_014149346.1|	2	3	1	3
gi|351718910|emb|CCE24584.1|	riboflavin synthase alpha chain [Methylomicrobium alcaliphilum 20Z]; Duplicate proteins: gi|503915354|ref|WP_014149348.1|	2		1
gi|351718914|emb|CCE24588.1|	conserved protein of unknown function [Methylomicrobium alcaliphilum 20Z]; Duplicate proteins: gi|503915358|ref|WP_014149352.1|	1	1	2	1
gi|351718916|emb|CCE24590.1|	Fimbrial assembly family protein [Methylomicrobium alcaliphilum 20Z]; Duplicate proteins: gi|503915360|ref|WP_014149354.1|	2	1	2
gi|351718928|emb|CCE24602.1|	conserved protein of unknown function [Methylomicrobium alcaliphilum 20Z]
gi|351718931|emb|CCE24605.1|	Methyl-accepting chemotaxis sensory transducer [Methylomicrobium alcaliphilum 20Z]; Duplicate proteins: gi|503915375|ref|WP_014149369.1|	22	13	20	23
gi|351718932|emb|CCE24606.1|	CheW protein [Methylomicrobium alcaliphilum 20Z]; Duplicate proteins: gi|503915376|ref|WP_014149370.1|	2	3	3	3
gi|351718935|emb|CCE24609.1|	conserved protein of unknown function [Methylomicrobium alcaliphilum 20Z]; Duplicate proteins: gi|503915379|ref|WP_014149373.1|	4	3	3	4
gi|351718936|emb|CCE24610.1|	protein of unknown function [Methylomicrobium alcaliphilum 20Z]; Duplicate proteins: gi|503915380|ref|WP_014149374.1|
gi|351718940|emb|CCE24614.1|	exported protein of unknown function [Methylomicrobium alcaliphilum 20Z]; Duplicate proteins: gi|503915384|ref|WP_014149378.1|
gi|351718941|emb|CCE24615.1|	exported protein of unknown function [Methylomicrobium alcaliphilum 20Z]; Duplicate proteins: gi|503915385|ref|WP_014149379.1|	2	1	3	2
gi|351718944|emb|CCE24618.1|	putative Phosphonate-transporting ATPase [Methylomicrobium alcaliphilum 20Z]; Duplicate proteins: gi|503915388|ref|WP_014149382.1|	1	1	2	1
gi|351718945|emb|CCE24619.1|	Multicopper oxidase type 3 [Methylomicrobium alcaliphilum 20Z]; Duplicate proteins: gi|503915389|ref|WP_014149383.1|	2	3	2	2
gi|351718946|emb|CCE24620.1|	Disulfide bond isomerase, DsbC/G-like protein [Methylomicrobium alcaliphilum 20Z]; Duplicate proteins: gi|503915390|ref|WP_014149384.1|	4	5	3	3
gi|351718949|emb|CCE24623.1|	Phosphatidate cytidylyltransferase [Methylomicrobium alcaliphilum 20Z]; Duplicate proteins: gi|503915393|ref|WP_014149387.1|	1	1	1	1
gi|351718951|emb|CCE24625.1|	Ribosome recycling factor (Ribosome-releasing factor) (RRF) [Methylomicrobium alcaliphilum 20Z]; Duplicate proteins: gi|503915395|ref|WP_014149389.1|	12	11	12	9
gi|351718953|emb|CCE24627.1|	Elongation factor Ts (EF-Ts) [Methylomicrobium alcaliphilum 20Z]; Duplicate proteins: gi|503915397|ref|WP_014149391.1|	19	13	20	37
gi|351718954|emb|CCE24628.1|	30S ribosomal subunit protein S2 [Methylomicrobium alcaliphilum 20Z]; Duplicate proteins: gi|503915398|ref|WP_014149392.1|	20	18	22	28
gi|351718957|emb|CCE24631.1|	Type IV pilus assembly PilZ [Methylomicrobium alcaliphilum 20Z]; Duplicate proteins: gi|503915401|ref|WP_014149395.1|
gi|351718958|emb|CCE24632.1|	Multicopper oxidase type 3 [Methylomicrobium alcaliphilum 20Z]; Duplicate proteins: gi|503915402|ref|WP_014149396.1|	22	16	21	33
gi|351718959|emb|CCE24633.1|	2-octaprenyl-3-methyl-6-methoxy-1,4-benzoquinol hydroxylase [Methylomicrobium alcaliphilum 20Z]; Duplicate proteins: gi|503915403|ref|WP_014149397.1|	3	3	3	6
gi|351718960|emb|CCE24634.1|	Glutamate synthase (NADPH) [Methylomicrobium alcaliphilum 20Z]; Duplicate proteins: gi|503915404|ref|WP_014149398.1|	37	32	47	55
gi|351718965|emb|CCE24639.1|	Elongation factor P [Methylomicrobium alcaliphilum 20Z]; Duplicate proteins: gi|503915409|ref|WP_014149403.1|	10	7	9	9
gi|351718967|emb|CCE24641.1|	protein of unknown function [Methylomicrobium alcaliphilum 20Z]; Duplicate proteins: gi|503915411|ref|WP_014149405.1|	1
gi|351718968|emb|CCE24642.1|	Cytosolic 5'-nucleotidase 1A [Methylomicrobium alcaliphilum 20Z]; Duplicate proteins: gi|503915412|ref|WP_014149406.1|
gi|351718969|emb|CCE24643.1|	conserved exported protein of unknown function [Methylomicrobium alcaliphilum 20Z]; Duplicate proteins: gi|503915413|ref|WP_014149407.1|	1	3	2	5
gi|351718976|emb|CCE24650.1|	conserved exported protein of unknown function [Methylomicrobium alcaliphilum 20Z]; Duplicate proteins: gi|503915420|ref|WP_014149414.1|
gi|351718983|emb|CCE24657.1|	exported protein of unknown function [Methylomicrobium alcaliphilum 20Z]; Duplicate proteins: gi|503915427|ref|WP_014149421.1|	1	2	1	1
gi|351718986|emb|CCE24660.1|	Histidine kinase [Methylomicrobium alcaliphilum 20Z]; Duplicate proteins: gi|503915430|ref|WP_014149424.1|
gi|351718988|emb|CCE24662.1|	conserved exported protein of unknown function [Methylomicrobium alcaliphilum 20Z]; Duplicate proteins: gi|503915432|ref|WP_014149426.1|	1		1	2
gi|351718989|emb|CCE24663.1|	putative exported hydrolase [Methylomicrobium alcaliphilum 20Z]; Duplicate proteins: gi|503915433|ref|WP_014149427.1|		1		1
gi|351718991|emb|CCE24665.1|	putative Outer membrane autotransporter barrel domain protein [Methylomicrobium alcaliphilum 20Z]; Duplicate proteins: gi|503915435|ref|WP_014149429.1|	2	2		2
gi|351718992|emb|CCE24666.1|	protein of unknown function [Methylomicrobium alcaliphilum 20Z]; Duplicate proteins: gi|503915436|ref|WP_014149430.1|	1
gi|351718997|emb|CCE24671.1|	putative nitrogen regulatory protein P-II [Methylomicrobium alcaliphilum 20Z]; Duplicate proteins: gi|503915440|ref|WP_014149434.1|	2	4	2	3
gi|351718999|emb|CCE24673.1|	Cold shock-like protein CspD (CSP-D) [Methylomicrobium alcaliphilum 20Z]; Duplicate proteins: gi|503915442|ref|WP_014149436.1|			2	2
gi|351719000|emb|CCE24674.1|	exported protein of unknown function [Methylomicrobium alcaliphilum 20Z]; Duplicate proteins: gi|503915443|ref|WP_014149437.1|			1	1
gi|351719001|emb|CCE24675.1|	putative TonB-dependent receptor [Methylomicrobium alcaliphilum 20Z]; Duplicate proteins: gi|503915444|ref|WP_014149438.1|
gi|351719003|emb|CCE24677.1|	exported protein of unknown function [Methylomicrobium alcaliphilum 20Z]; Duplicate proteins: gi|503915446|ref|WP_014149440.1|		1	2	5
gi|351719004|emb|CCE24678.1|	cold shock protein, RNA helicase co-factor, RNA co-chaperone [Methylomicrobium alcaliphilum 20Z]; Duplicate proteins: gi|503915447|ref|WP_014149441.1|	8	5	5	7
gi|351719005|emb|CCE24679.1|	conserved exported protein of unknown function [Methylomicrobium alcaliphilum 20Z]; Duplicate proteins: gi|503915448|ref|WP_014149442.1|
gi|351719007|emb|CCE24681.1|	ABC transporter related [Methylomicrobium alcaliphilum 20Z]; Duplicate proteins: gi|503915450|ref|WP_014149444.1|
gi|351719010|emb|CCE24684.1|	putative TonB family protein [Methylomicrobium alcaliphilum 20Z]; Duplicate proteins: gi|503915453|ref|WP_014149447.1|
gi|351719013|emb|CCE24687.1|	MotA/TolQ/ExbB proton channel [Methylomicrobium alcaliphilum 20Z]; Duplicate proteins: gi|503915456|ref|WP_014149450.1|	1	2	2	1
gi|351719018|emb|CCE24692.1|	Isocitrate dehydrogenase, NAD-dependent [Methylomicrobium alcaliphilum 20Z]; Duplicate proteins: gi|503915461|ref|WP_014149455.1|	7	6	7	11
gi|351719019|emb|CCE24693.1|	conserved protein of unknown function [Methylomicrobium alcaliphilum 20Z]; Duplicate proteins: gi|503915462|ref|WP_014149456.1|	1	2	1	3
gi|351719020|emb|CCE24694.1|	putative hydroxyacylglutathione hydrolase (Glyoxalase II) (Glx II) GloB-like [Methylomicrobium alcaliphilum 20Z]; Duplicate proteins: gi|503915463|ref|WP_014149457.1|	2		2	1
gi|351719022|emb|CCE24696.1|	exported protein of unknown function [Methylomicrobium alcaliphilum 20Z]; Duplicate proteins: gi|503915465|ref|WP_014149459.1|	3	1	1	3
gi|351719023|emb|CCE24697.1|	Cold-shock DEAD box protein A homolog [Methylomicrobium alcaliphilum 20Z]; Duplicate proteins: gi|503915466|ref|WP_014149460.1|	9	9	10	9
gi|351719025|emb|CCE24699.1|	Carboxylesterase 2 [Methylomicrobium alcaliphilum 20Z]; Duplicate proteins: gi|503915468|ref|WP_014149462.1|				1
gi|351719027|emb|CCE24701.1|	putative GGDEF/EAL-domain containing protein [Methylomicrobium alcaliphilum 20Z]; Duplicate proteins: gi|503915469|ref|WP_014149463.1|	1	1	1	1
gi|351719029|emb|CCE24703.1|	Methyltransferase type 11 [Methylomicrobium alcaliphilum 20Z]; Duplicate proteins: gi|503915471|ref|WP_014149465.1|
gi|351719031|emb|CCE24705.1|	ABC transporter, putative nickel-or polyamine-transporting ATPase [Methylomicrobium alcaliphilum 20Z]; Duplicate proteins: gi|503915473|ref|WP_014149467.1|	1	2	2	2
gi|351719033|emb|CCE24707.1|	Binding-protein-dependent transport systems inner membrane component [Methylomicrobium alcaliphilum 20Z]; Duplicate proteins: gi|503915475|ref|WP_014149469.1|				1
gi|351719035|emb|CCE24709.1|	Enoyl-[acyl-carrier-protein] reductase [NADH] (NADH-dependent enoyl-ACP reductase) [Methylomicrobium alcaliphilum 20Z]; Duplicate proteins: gi|503915477|ref|WP_014149471.1|	8	7	12	10
gi|351719036|emb|CCE24710.1|	PpiC-type peptidyl-prolyl cis-trans isomerase [Methylomicrobium alcaliphilum 20Z]; Duplicate proteins: gi|503915478|ref|WP_014149472.1|	28	21	29	37
gi|351719038|emb|CCE24712.1|	DNA-binding protein HU-beta (NS1) (HU-1) [Methylomicrobium alcaliphilum 20Z]; Duplicate proteins: gi|503915480|ref|WP_014149474.1|	6	12	9	6
gi|351719041|emb|CCE24715.1|	ATP-dependent Clp protease proteolytic subunit (Endopeptidase Clp) [Methylomicrobium alcaliphilum 20Z]; Duplicate proteins: gi|503915483|ref|WP_014149477.1|	2	5	4	7
gi|351719042|emb|CCE24716.1|	Trigger factor [Methylomicrobium alcaliphilum 20Z]; Duplicate proteins: gi|503915484|ref|WP_014149478.1|	28	20	30	29
gi|351719043|emb|CCE24717.1|	Tetratricopeptide domain protein [Methylomicrobium alcaliphilum 20Z]; Duplicate proteins: gi|503915485|ref|WP_014149479.1|
gi|351719046|emb|CCE24720.1|	conserved protein of unknown function [Methylomicrobium alcaliphilum 20Z]; Duplicate proteins: gi|503915488|ref|WP_014149482.1|	6	11	5	6
gi|351719054|emb|CCE24728.1|	GTP-binding protein HflX [Methylomicrobium alcaliphilum 20Z]; Duplicate proteins: gi|503915496|ref|WP_014149490.1|
gi|351719057|emb|CCE24731.1|	Abhydrolase domain-containing protein 11 [Methylomicrobium alcaliphilum 20Z]; Duplicate proteins: gi|503915499|ref|WP_014149493.1|	2	1	2
gi|351719058|emb|CCE24732.1|	conserved membrane protein of unknown function [Methylomicrobium alcaliphilum 20Z]; Duplicate proteins: gi|503915500|ref|WP_014149494.1|	2	4	2	2
gi|351719060|emb|CCE24734.1|	conserved protein of unknown function [Methylomicrobium alcaliphilum 20Z]; Duplicate proteins: gi|503915502|ref|WP_014149496.1|	1		3
gi|351719061|emb|CCE24735.1|	conserved protein of unknown function [Methylomicrobium alcaliphilum 20Z]; Duplicate proteins: gi|503915503|ref|WP_014149497.1|	8	6	6	7
gi|351719063|emb|CCE24737.1|	HemY domain protein [Methylomicrobium alcaliphilum 20Z]; Duplicate proteins: gi|503915505|ref|WP_014149499.1|	7	7	9	9
gi|351719064|emb|CCE24738.1|	conserved protein of unknown function [Methylomicrobium alcaliphilum 20Z]; Duplicate proteins: gi|503915506|ref|WP_014149500.1|	6	7	9	18
gi|351719068|emb|CCE24742.1|	putative adenylate cyclase [Methylomicrobium alcaliphilum 20Z]; Duplicate proteins: gi|503915510|ref|WP_014149504.1|	2	3
gi|351719069|emb|CCE24743.1|	protein of unknown function [Methylomicrobium alcaliphilum 20Z]; Duplicate proteins: gi|503915511|ref|WP_014149505.1|
gi|351719072|emb|CCE24746.1|	pyruvate kinase II [Methylomicrobium alcaliphilum 20Z]; Duplicate proteins: gi|503915514|ref|WP_014149508.1|	43	41	56	52
gi|351719075|emb|CCE24749.1|	conserved protein of unknown function [Methylomicrobium alcaliphilum 20Z]; Duplicate proteins: gi|503915517|ref|WP_014149511.1|			1	1
gi|351719078|emb|CCE24752.1|	conserved protein of unknown function [Methylomicrobium alcaliphilum 20Z]; Duplicate proteins: gi|503915520|ref|WP_014149514.1|
gi|351719079|emb|CCE24753.1|	DNA topoisomerase 4 subunit B [Methylomicrobium alcaliphilum 20Z]; Duplicate proteins: gi|503915521|ref|WP_014149515.1|		1	2	3
gi|351719080|emb|CCE24754.1|	Exodeoxyribonuclease 7 small subunit [Methylomicrobium alcaliphilum 20Z]; Duplicate proteins: gi|503915522|ref|WP_014149516.1|
gi|351719081|emb|CCE24755.1|	Geranyltranstransferase (Farnesyl-diphosphate synthase) (FPP synthase) [Methylomicrobium alcaliphilum 20Z]; Duplicate proteins: gi|503915523|ref|WP_014149517.1|	6	4	3	6
gi|351719082|emb|CCE24756.1|	1-deoxy-D-xylulose-5-phosphate synthase (1-deoxyxylulose-5-phosphate synthase) (DXP synthase) (DXPS) [Methylomicrobium alcaliphilum 20Z]; Duplicate proteins: gi|503915524|ref|WP_014149518.1|	4	5	8	8
gi|351719083|emb|CCE24757.1|	adenine phosphoribosyltransferase [Methylomicrobium alcaliphilum 20Z]; Duplicate proteins: gi|503915525|ref|WP_014149519.1|		1	1	1
gi|351719084|emb|CCE24758.1|	VacJ family lipoprotein (fragment) [Methylomicrobium alcaliphilum 20Z]
gi|351719087|emb|CCE24761.1|	Squalene/phytoene synthase [Methylomicrobium alcaliphilum 20Z]; Duplicate proteins: gi|503915529|ref|WP_014149523.1|	7	5	4	6
gi|351719089|emb|CCE24763.1|	Hopanoid-associated phosphorylase [Methylomicrobium alcaliphilum 20Z]; Duplicate proteins: gi|503915531|ref|WP_014149525.1|	1	1	1	1
gi|351719091|emb|CCE24765.1|	Aminotransferase class-III [Methylomicrobium alcaliphilum 20Z]; Duplicate proteins: gi|503915533|ref|WP_014149527.1|	3	3	4	3
gi|351719095|emb|CCE24769.1|	truncated hemoglobin [Methylomicrobium alcaliphilum 20Z]; Duplicate proteins: gi|503915537|ref|WP_014149531.1|
gi|351719097|emb|CCE24771.1|	conserved exported protein of unknown function [Methylomicrobium alcaliphilum 20Z]; Duplicate proteins: gi|503915539|ref|WP_014149533.1|	9	9	9	11
gi|351719100|emb|CCE24774.1|	Forkhead-associated protein [Methylomicrobium alcaliphilum 20Z]; Duplicate proteins: gi|503915542|ref|WP_014149536.1|	1	1	1	1
gi|351719101|emb|CCE24775.1|	Type IV pilus assembly PilZ [Methylomicrobium alcaliphilum 20Z]; Duplicate proteins: gi|503915543|ref|WP_014149537.1|
gi|351719102|emb|CCE24776.1|	DNA repair protein RadA (DNA repair protein Sms) [Methylomicrobium alcaliphilum 20Z]; Duplicate proteins: gi|503915544|ref|WP_014149538.1|	1	1	1	1
gi|351719105|emb|CCE24779.1|	Putative peptidase S49 [Methylomicrobium alcaliphilum 20Z]; Duplicate proteins: gi|503915547|ref|WP_014149541.1|	7	6	8	9
gi|351719106|emb|CCE24780.1|	Putative phosphoglycolate phosphatase [Methylomicrobium alcaliphilum 20Z]; Duplicate proteins: gi|503915548|ref|WP_014149542.1|	1		1
gi|351719107|emb|CCE24781.1|	Ribosomal large subunit pseudouridine synthase C (rRNA-uridine isomerase C) (rRNA pseudouridylate synthase C) [Methylomicrobium alcaliphilum 20Z]; Duplicate proteins: gi|503915549|ref|WP_014149543.1|
gi|351719108|emb|CCE24782.1|	Ribonuclease E (RNase E) [Methylomicrobium alcaliphilum 20Z]; Duplicate proteins: gi|503915550|ref|WP_014149544.1|	19	26	22	31
gi|351719110|emb|CCE24784.1|	protein of unknown function [Methylomicrobium alcaliphilum 20Z]; Duplicate proteins: gi|351716233|emb|CCE21891.1|,gi|351717620|emb|CCE23285.1|,gi|503912708|ref|WP_014146702.1|
gi|351719111|emb|CCE24785.1|	DNA polymerase III subunit alpha [Methylomicrobium alcaliphilum 20Z]; Duplicate proteins: gi|503915551|ref|WP_014149545.1|		1
gi|351719116|emb|CCE24790.1|	Outer membrane chaperone Skp (OmpH) [Methylomicrobium alcaliphilum 20Z]; Duplicate proteins: gi|503915556|ref|WP_014149550.1|	17	19	19	21
gi|351719119|emb|CCE24793.1|	conserved protein of unknown function [Methylomicrobium alcaliphilum 20Z]; Duplicate proteins: gi|503915559|ref|WP_014149553.1|	1		1	1
gi|351719120|emb|CCE24794.1|	Ribose-phosphate pyrophosphokinase [Methylomicrobium alcaliphilum 20Z]; Duplicate proteins: gi|503915560|ref|WP_014149554.1|	4	1	3	4
gi|351719121|emb|CCE24795.1|	putative thymidine phosphorylase [Methylomicrobium alcaliphilum 20Z]; Duplicate proteins: gi|503915561|ref|WP_014149555.1|	4	2	4	3
gi|351719124|emb|CCE24798.1|	putative methyl-accepting chemotaxis sensory transducer [Methylomicrobium alcaliphilum 20Z]; Duplicate proteins: gi|503915564|ref|WP_014149558.1|	3	2	4	7
gi|351719127|emb|CCE24801.1|	putative chemoreceptor glutamine deamidase CheD 1 [Methylomicrobium alcaliphilum 20Z]; Duplicate proteins: gi|503915567|ref|WP_014149561.1|
gi|351719131|emb|CCE24805.1|	Putative peptidase M16 [Methylomicrobium alcaliphilum 20Z]; Duplicate proteins: gi|503915571|ref|WP_014149565.1|	9	10	11	11
gi|351719132|emb|CCE24806.1|	Putative peptidase M16 [Methylomicrobium alcaliphilum 20Z]; Duplicate proteins: gi|503915572|ref|WP_014149566.1|	10	7	10	10
gi|351719134|emb|CCE24808.1|	Glycosyl transferase, family 3-like protein [Methylomicrobium alcaliphilum 20Z]; Duplicate proteins: gi|503915574|ref|WP_014149568.1|	1			1
gi|351719135|emb|CCE24809.1|	conserved protein of unknown function [Methylomicrobium alcaliphilum 20Z]; Duplicate proteins: gi|503915575|ref|WP_014149569.1|			1
gi|351719138|emb|CCE24812.1|	Peptidylprolyl isomerase [Methylomicrobium alcaliphilum 20Z]; Duplicate proteins: gi|503915578|ref|WP_014149572.1|	15	13	15	14
gi|351719140|emb|CCE24814.1|	conserved protein of unknown function [Methylomicrobium alcaliphilum 20Z]	1
gi|351719141|emb|CCE24815.1|	CheW [Methylomicrobium alcaliphilum 20Z]; Duplicate proteins: gi|503915581|ref|WP_014149575.1|	6	7	7	7
gi|351719142|emb|CCE24816.1|	putative CheW protein [Methylomicrobium alcaliphilum 20Z]; Duplicate proteins: gi|503915582|ref|WP_014149576.1|
gi|351719143|emb|CCE24817.1|	Cobyrinic acid ac-diamide synthase [Methylomicrobium alcaliphilum 20Z]; Duplicate proteins: gi|503915583|ref|WP_014149577.1|	1	1	1
gi|351719144|emb|CCE24818.1|	putative flagellar motor protein MotD [Methylomicrobium alcaliphilum 20Z]; Duplicate proteins: gi|503915584|ref|WP_014149578.1|
gi|351719145|emb|CCE24819.1|	Motility protein A [Methylomicrobium alcaliphilum 20Z]; Duplicate proteins: gi|503915585|ref|WP_014149579.1|
gi|351719147|emb|CCE24821.1|	CheA signal transduction histidine kinase [Methylomicrobium alcaliphilum 20Z]; Duplicate proteins: gi|503915587|ref|WP_014149581.1|	18	12	19	22
gi|351719148|emb|CCE24822.1|	Chemotaxis phosphatase, CheZ [Methylomicrobium alcaliphilum 20Z]; Duplicate proteins: gi|503915588|ref|WP_014149582.1|	12	16	14	8
gi|351719153|emb|CCE24827.1|	Flagellar biosynthesis protein FlhA [Methylomicrobium alcaliphilum 20Z]; Duplicate proteins: gi|503915593|ref|WP_014149587.1|	2	1	2	3
gi|351719154|emb|CCE24828.1|	Flagellar biosynthetic protein FlhB [Methylomicrobium alcaliphilum 20Z]; Duplicate proteins: gi|503915594|ref|WP_014149588.1|
gi|351719159|emb|CCE24833.1|	Flagellar motor switch protein FliN [Methylomicrobium alcaliphilum 20Z]; Duplicate proteins: gi|503915599|ref|WP_014149593.1|	1	1	1	1
gi|351719160|emb|CCE24834.1|	Flagellar motor switch protein FliM [Methylomicrobium alcaliphilum 20Z]; Duplicate proteins: gi|503915600|ref|WP_014149594.1|			1	1
gi|351719161|emb|CCE24835.1|	Flagellar basal body-associated protein FliL [Methylomicrobium alcaliphilum 20Z]; Duplicate proteins: gi|503915601|ref|WP_014149595.1|	2	1	1	2
gi|351719162|emb|CCE24836.1|	putative Diguanylate cyclase [Methylomicrobium alcaliphilum 20Z]; Duplicate proteins: gi|503915602|ref|WP_014149596.1|
gi|351719166|emb|CCE24840.1|	Type II secretion system protein [Methylomicrobium alcaliphilum 20Z]; Duplicate proteins: gi|503915606|ref|WP_014149600.1|				2
gi|351719168|emb|CCE24842.1|	putative type II secretion system protein [Methylomicrobium alcaliphilum 20Z]; Duplicate proteins: gi|503915608|ref|WP_014149602.1|				1
gi|351719169|emb|CCE24843.1|	conserved protein of unknown function [Methylomicrobium alcaliphilum 20Z]; Duplicate proteins: gi|503915609|ref|WP_014149603.1|	1			1
gi|351719170|emb|CCE24844.1|	Type II and III secretion system protein [Methylomicrobium alcaliphilum 20Z]; Duplicate proteins: gi|503915610|ref|WP_014149604.1|	2	1		1
gi|351719173|emb|CCE24847.1|	putative exported protein [Methylomicrobium alcaliphilum 20Z]; Duplicate proteins: gi|503915613|ref|WP_014149607.1|	1	1	1	1
gi|351719177|emb|CCE24851.1|	conserved protein of unknown function [Methylomicrobium alcaliphilum 20Z]; Duplicate proteins: gi|503915617|ref|WP_014149611.1|	1	4	3	1
gi|351719182|emb|CCE24856.1|	conserved membrane protein of unknown function [Methylomicrobium alcaliphilum 20Z]; Duplicate proteins: gi|503915622|ref|WP_014149616.1|	3	3	2	3
gi|351719190|emb|CCE24864.1|	putative ATP-dependent helicase HI_0387 [Methylomicrobium alcaliphilum 20Z]; Duplicate proteins: gi|503915630|ref|WP_014149624.1|	2	1
gi|351719193|emb|CCE24867.1|	conserved protein of unknown function [Methylomicrobium alcaliphilum 20Z]; Duplicate proteins: gi|503915633|ref|WP_014149627.1|
gi|351719194|emb|CCE24868.1|	conserved exported protein of unknown function [Methylomicrobium alcaliphilum 20Z]; Duplicate proteins: gi|503915634|ref|WP_014149628.1|	9	10	13	12
gi|351719195|emb|CCE24869.1|	putative Glycine cleavage system transcriptional repressor [Methylomicrobium alcaliphilum 20Z]; Duplicate proteins: gi|503915635|ref|WP_014149629.1|
gi|351719196|emb|CCE24870.1|	Putative peroxiredoxin Bcp (Thioredoxin reductase) (Bacterioferritin comigratory protein homolog) [Methylomicrobium alcaliphilum 20Z]; Duplicate proteins: gi|503915636|ref|WP_014149630.1|	4	4	3	5
gi|351719197|emb|CCE24871.1|	Putative Phosphate starvation-inducible protein PhoH-like [Methylomicrobium alcaliphilum 20Z]; Duplicate proteins: gi|503915637|ref|WP_014149631.1|	14	10	17	21
gi|351719203|emb|CCE24877.1|	conserved protein of unknown function [Methylomicrobium alcaliphilum 20Z]; Duplicate proteins: gi|503915643|ref|WP_014149637.1|	2	2	4	4
gi|351719205|emb|CCE24879.1|	conserved protein of unknown function [Methylomicrobium alcaliphilum 20Z]; Duplicate proteins: gi|503915645|ref|WP_014149639.1|	2	2		1
gi|351719207|emb|CCE24881.1|	malate thiokinase, large subunit [Methylomicrobium alcaliphilum 20Z]; Duplicate proteins: gi|503915647|ref|WP_014149641.1|	11	14	11	9
gi|351719209|emb|CCE24883.1|	Serine-glyoxylate aminotransferase [Methylomicrobium alcaliphilum 20Z]; Duplicate proteins: gi|503915649|ref|WP_014149643.1|	34	32	35	50
gi|351719211|emb|CCE24885.1|	malate dehydrogenase [Methylomicrobium alcaliphilum 20Z]; Duplicate proteins: gi|503915651|ref|WP_014149645.1|	4	4	8	14
gi|351719212|emb|CCE24886.1|	Bifunctional protein mdtA [NADP-dependent methylenetetrahydromethanopterin dehydrogenase; Methylenetetrahydrofolate dehydrogenase] [Methylomicrobium alcaliphilum 20Z]; Duplicate proteins: gi|503915652|ref|WP_014149646.1|	6	5	5	8
gi|351719213|emb|CCE24887.1|	Glycerate 2-kinase [Methylomicrobium alcaliphilum 20Z]; Duplicate proteins: gi|503915653|ref|WP_014149647.1|		1	1	2
gi|351719214|emb|CCE24888.1|	serine hydroxymethyltransferase [Methylomicrobium alcaliphilum 20Z]; Duplicate proteins: gi|503915654|ref|WP_014149648.1|	24	16	18	23
gi|351719215|emb|CCE24889.1|	Formate-tetrahydrofolate ligase [Methylomicrobium alcaliphilum 20Z]; Duplicate proteins: gi|503915655|ref|WP_014149649.1|	4	11	7	10
gi|351719217|emb|CCE24891.1|	conserved protein of unknown function [Methylomicrobium alcaliphilum 20Z]; Duplicate proteins: gi|503915657|ref|WP_014149651.1|	1		1	1
gi|351719218|emb|CCE24892.1|	phosphomannomutase [Methylomicrobium alcaliphilum 20Z]; Duplicate proteins: gi|503915658|ref|WP_014149652.1|	5	3	3	5
gi|351719219|emb|CCE24893.1|	protein of unknown function [Methylomicrobium alcaliphilum 20Z]; Duplicate proteins: gi|503915659|ref|WP_014149653.1|
gi|351719220|emb|CCE24894.1|	conserved exported protein of unknown function [Methylomicrobium alcaliphilum 20Z]; Duplicate proteins: gi|503915660|ref|WP_014149654.1|	1	1	2	3
gi|351719223|emb|CCE24897.1|	uroporphyrinogen decarboxylase [Methylomicrobium alcaliphilum 20Z]; Duplicate proteins: gi|503915663|ref|WP_014149657.1|	12	7	8	9
gi|351719224|emb|CCE24898.1|	protein of unknown function [Methylomicrobium alcaliphilum 20Z]; Duplicate proteins: gi|503915664|ref|WP_014149658.1|	1			1
gi|351719225|emb|CCE24901.1|	Type IV pilus secretin PilQ [Methylomicrobium alcaliphilum 20Z]; Duplicate proteins: gi|503915665|ref|WP_014149659.1|	9	8	10	16
gi|351719227|emb|CCE24903.1|	Pilus assembly protein PilO [Methylomicrobium alcaliphilum 20Z]; Duplicate proteins: gi|503915667|ref|WP_014149661.1|	8	5	10	8
gi|351719229|emb|CCE24905.1|	Putative Type IV pilus assembly protein PilM [Methylomicrobium alcaliphilum 20Z]; Duplicate proteins: gi|503915669|ref|WP_014149663.1|	7	6	7	9
gi|351719230|emb|CCE24906.1|	Penicillin-binding protein 1A (PBP-1a) (PBP1a) [Includes: Penicillin-insensitive transglycosylase (Peptidoglycan TGase); Penicillin-sensitive transpeptidase (DD-transpeptidase)] [Methylomicrobium alcaliphilum 20Z]; Duplicate proteins: gi|503915670|ref|WP_		1
gi|351719231|emb|CCE24907.1|	protein of unknown function [Methylomicrobium alcaliphilum 20Z]; Duplicate proteins: gi|503915671|ref|WP_014149665.1|	1	1	2	2
gi|351719232|emb|CCE24908.1|	conserved protein of unknown function [Methylomicrobium alcaliphilum 20Z]; Duplicate proteins: gi|503915672|ref|WP_014149666.1|		1	5
gi|351719236|emb|CCE24912.1|	aspartokinase [Methylomicrobium alcaliphilum 20Z]; Duplicate proteins: gi|503915676|ref|WP_014149670.1|,gi|68366272|gb|AAY96773.1|	3	2	1	3
gi|351719240|emb|CCE24916.1|	ectoine biosynthesis gene repressor [Methylomicrobium alcaliphilum 20Z]; Duplicate proteins: gi|503915680|ref|WP_014149674.1|
gi|351719247|emb|CCE24923.1|	putative S-adenosyl-L-methionine-dependent methyltransferase, UbiE-related [Methylomicrobium alcaliphilum 20Z]; Duplicate proteins: gi|503915687|ref|WP_014149681.1|	6	3	9	6
gi|351719249|emb|CCE24925.1|	conserved exported protein of unknown function [Methylomicrobium alcaliphilum 20Z]; Duplicate proteins: gi|503915689|ref|WP_014149683.1|
gi|351719251|emb|CCE24927.1|	conserved protein of unknown function [Methylomicrobium alcaliphilum 20Z]; Duplicate proteins: gi|503915691|ref|WP_014149685.1|
gi|351719252|emb|CCE24928.1|	conserved protein of unknown function [Methylomicrobium alcaliphilum 20Z]; Duplicate proteins: gi|503915692|ref|WP_014149686.1|
gi|351719257|emb|CCE24933.1|	protein of unknown function [Methylomicrobium alcaliphilum 20Z]; Duplicate proteins: gi|503915697|ref|WP_014149691.1|	1	1	1	1
gi|351719260|emb|CCE24936.1|	conserved protein of unknown function [Methylomicrobium alcaliphilum 20Z]; Duplicate proteins: gi|503915700|ref|WP_014149694.1|	1		1
gi|351719267|emb|CCE24943.1|	conserved protein of unknown function [Methylomicrobium alcaliphilum 20Z]; Duplicate proteins: gi|503915707|ref|WP_014149701.1|		2	2	2
gi|351719271|emb|CCE24947.1|	conserved protein of unknown function [Methylomicrobium alcaliphilum 20Z]
gi|351719276|emb|CCE24952.1|	NhaD-type Na+(Li+)/H+ antiporter [Methylomicrobium alcaliphilum 20Z]; Duplicate proteins: gi|503915715|ref|WP_014149709.1|				1
gi|351719277|emb|CCE24953.1|	sulfite/nitrite reductase [Methylomicrobium alcaliphilum 20Z]; Duplicate proteins: gi|503915716|ref|WP_014149710.1|	8	11	10	11
gi|351719278|emb|CCE24954.1|	conserved protein of unknown function (DUF934) [Methylomicrobium alcaliphilum 20Z]; Duplicate proteins: gi|503915717|ref|WP_014149711.1|	1	2	2	2
gi|351719281|emb|CCE24957.1|	Integral membrane sensor signal transduction histidine kinase [Methylomicrobium alcaliphilum 20Z]; Duplicate proteins: gi|503915720|ref|WP_014149714.1|
gi|351719283|emb|CCE24959.1|	conserved protein of unknown function [Methylomicrobium alcaliphilum 20Z]; Duplicate proteins: gi|503915722|ref|WP_014149716.1|	21	25	17	22
gi|351719284|emb|CCE24960.1|	Protein visC [Methylomicrobium alcaliphilum 20Z]; Duplicate proteins: gi|503915723|ref|WP_014149717.1|	2	2	3	3
gi|351719285|emb|CCE24961.1|	2-polyprenyl-6-methoxyphenol 4-hydroxylase [Methylomicrobium alcaliphilum 20Z]; Duplicate proteins: gi|503915724|ref|WP_014149718.1|	3	1	4	2
gi|351719288|emb|CCE24964.1|	conserved protein of unknown function [Methylomicrobium alcaliphilum 20Z]; Duplicate proteins: gi|503915727|ref|WP_014149721.1|		1
gi|351719289|emb|CCE24965.1|	conserved protein of unknown function [Methylomicrobium alcaliphilum 20Z]; Duplicate proteins: gi|503915728|ref|WP_014149722.1|	1			1
gi|351719290|emb|CCE24966.1|	conserved hypothetical protein [Methylomicrobium alcaliphilum 20Z]
gi|351719294|emb|CCE24970.1|	conserved protein of unknown function [Methylomicrobium alcaliphilum 20Z]; Duplicate proteins: gi|503915733|ref|WP_014149727.1|
gi|351719300|emb|CCE24976.1|	2-isopropylmalate synthase (Alpha-isopropylmalate synthase) (Alpha-IPM synthetase) [Methylomicrobium alcaliphilum 20Z]; Duplicate proteins: gi|503915739|ref|WP_014149733.1|	19	10	16	21
gi|351719301|emb|CCE24977.1|	CDP-diacylglycerol/serine O-phosphatidyltransferase [Methylomicrobium alcaliphilum 20Z]; Duplicate proteins: gi|503915740|ref|WP_014149734.1|
gi|351719302|emb|CCE24978.1|	Ketol-acid reductoisomerase (Acetohydroxy-acid isomeroreductase) (Alpha-keto-beta-hydroxylacil reductoisomerase) [Methylomicrobium alcaliphilum 20Z]; Duplicate proteins: gi|503915741|ref|WP_014149735.1|	24	24	31	37
gi|351719305|emb|CCE24981.1|	Carboxyvinyl-carboxyphosphonate phosphorylmutase, chloroplastic [Methylomicrobium alcaliphilum 20Z]; Duplicate proteins: gi|503915744|ref|WP_014149738.1|			1
gi|351719307|emb|CCE24983.1|	Molybdopterin-converting factor subunit 2 (MPT synthase subunit 2) (Molybdopterin synthase subunit 2) (Molybdenum cofactor biosynthesis protein E) (Molybdopterin-converting factor large subunit) [Methylomicrobium alcaliphilum 20Z]; Duplicate proteins: gi|	2	2	2	2
gi|351719311|emb|CCE24987.1|	Superoxide dismutase [Fe] [Methylomicrobium alcaliphilum 20Z]; Duplicate proteins: gi|503915750|ref|WP_014149744.1|	32	30	38	34
gi|351719312|emb|CCE24988.1|	Adenylate cyclase [Methylomicrobium alcaliphilum 20Z]; Duplicate proteins: gi|503915751|ref|WP_014149745.1|			1	3
gi|351719315|emb|CCE24991.1|	50S ribosomal protein L17 [Methylomicrobium alcaliphilum 20Z]; Duplicate proteins: gi|503915754|ref|WP_014149748.1|	2	4	4	5
gi|351719316|emb|CCE24992.1|	RNA polymerase, alpha subunit [Methylomicrobium alcaliphilum 20Z]; Duplicate proteins: gi|503915755|ref|WP_014149749.1|	22	25	23	31
gi|351719317|emb|CCE24993.1|	30S ribosomal subunit protein S4 [Methylomicrobium alcaliphilum 20Z]; Duplicate proteins: gi|503915756|ref|WP_014149750.1|	22	17	21	24
gi|351719318|emb|CCE24994.1|	30S ribosomal subunit protein S11 [Methylomicrobium alcaliphilum 20Z]; Duplicate proteins: gi|503915757|ref|WP_014149751.1|	3	2		4
gi|351719319|emb|CCE24995.1|	30S ribosomal subunit protein S13 [Methylomicrobium alcaliphilum 20Z]; Duplicate proteins: gi|503915758|ref|WP_014149752.1|	8	7	8	10
gi|351719320|emb|CCE24996.1|	Preprotein translocase SecY subunit [Methylomicrobium alcaliphilum 20Z]; Duplicate proteins: gi|503915759|ref|WP_014149753.1|
gi|351719321|emb|CCE24997.1|	50S ribosomal protein L15 [Methylomicrobium alcaliphilum 20Z]; Duplicate proteins: gi|503915760|ref|WP_014149754.1|	10	8	10	14
gi|351719322|emb|CCE24998.1|	50S ribosomal subunit protein L30 [Methylomicrobium alcaliphilum 20Z]	2	3	4	3
gi|351719323|emb|CCE24999.1|	30S ribosomal subunit protein S5 [Methylomicrobium alcaliphilum 20Z]; Duplicate proteins: gi|503915762|ref|WP_014149756.1|	10	6	11	14
gi|351719324|emb|CCE25000.1|	50S ribosomal subunit protein L18 [Methylomicrobium alcaliphilum 20Z]; Duplicate proteins: gi|503915763|ref|WP_014149757.1|			2	1
gi|351719325|emb|CCE25001.1|	50S ribosomal subunit protein L6 [Methylomicrobium alcaliphilum 20Z]; Duplicate proteins: gi|503915764|ref|WP_014149758.1|	23	13	11	18
gi|351719326|emb|CCE25002.1|	30S ribosomal protein S8 [Methylomicrobium alcaliphilum 20Z]; Duplicate proteins: gi|503915765|ref|WP_014149759.1|	6	4	7	7
gi|351719327|emb|CCE25003.1|	30S ribosomal subunit protein S14 [Methylomicrobium alcaliphilum 20Z]; Duplicate proteins: gi|503915766|ref|WP_014149760.1|	2	2	1	1
gi|351719328|emb|CCE25004.1|	50S ribosomal subunit protein L5 [Methylomicrobium alcaliphilum 20Z]; Duplicate proteins: gi|503915767|ref|WP_014149761.1|	13	14	16	20
gi|351719329|emb|CCE25005.1|	50S ribosomal subunit protein L24 [Methylomicrobium alcaliphilum 20Z]; Duplicate proteins: gi|503915768|ref|WP_014149762.1|	4	9	7	8
gi|351719330|emb|CCE25006.1|	50S ribosomal subunit protein L14 [Methylomicrobium alcaliphilum 20Z]; Duplicate proteins: gi|503915769|ref|WP_014149763.1|	7	5	9	7
gi|351719331|emb|CCE25007.1|	30S ribosomal subunit protein S17 [Methylomicrobium alcaliphilum 20Z]; Duplicate proteins: gi|503915770|ref|WP_014149764.1|	1	1	3	2
gi|351719332|emb|CCE25008.1|	50S ribosomal protein L29 [Methylomicrobium alcaliphilum 20Z]; Duplicate proteins: gi|503915771|ref|WP_014149765.1|	3	3	6	2
gi|351719333|emb|CCE25009.1|	50S ribosomal subunit protein L16 [Methylomicrobium alcaliphilum 20Z]; Duplicate proteins: gi|503915772|ref|WP_014149766.1|	4	5	5	5
gi|351719334|emb|CCE25010.1|	30S ribosomal protein S3 [Methylomicrobium alcaliphilum 20Z]; Duplicate proteins: gi|503915773|ref|WP_014149767.1|	10	6	14	24
gi|351719335|emb|CCE25011.1|	50S ribosomal subunit protein L22 [Methylomicrobium alcaliphilum 20Z]; Duplicate proteins: gi|503915774|ref|WP_014149768.1|	8	9	7	8
gi|351719336|emb|CCE25012.1|	30S ribosomal subunit protein S19 [Methylomicrobium alcaliphilum 20Z]; Duplicate proteins: gi|503915775|ref|WP_014149769.1|	2	1	2	3
gi|351719337|emb|CCE25013.1|	50S ribosomal subunit protein L2 [Methylomicrobium alcaliphilum 20Z]; Duplicate proteins: gi|503915776|ref|WP_014149770.1|	11	11	16	15
gi|351719338|emb|CCE25014.1|	50S ribosomal subunit protein L23 [Methylomicrobium alcaliphilum 20Z]; Duplicate proteins: gi|503915777|ref|WP_014149771.1|				1
gi|351719339|emb|CCE25015.1|	50S ribosomal subunit protein L4 [Methylomicrobium alcaliphilum 20Z]; Duplicate proteins: gi|503915778|ref|WP_014149772.1|	8	11	11	23
gi|351719340|emb|CCE25016.1|	50S ribosomal subunit protein L3 [Methylomicrobium alcaliphilum 20Z]; Duplicate proteins: gi|503915779|ref|WP_014149773.1|	1		2	7
gi|351719341|emb|CCE25017.1|	30S ribosomal subunit protein S10 [Methylomicrobium alcaliphilum 20Z]; Duplicate proteins: gi|503915780|ref|WP_014149774.1|	5	5	4	5
gi|351719343|emb|CCE25019.1|	Elongation factor G (EF-G) [Methylomicrobium alcaliphilum 20Z]				1
gi|351719344|emb|CCE25020.1|	30S ribosomal subunit protein S7 [Methylomicrobium alcaliphilum 20Z]; Duplicate proteins: gi|503915783|ref|WP_014149777.1|	4	5	6	6
gi|351719345|emb|CCE25021.1|	30S ribosomal subunit protein S12 [Methylomicrobium alcaliphilum 20Z]; Duplicate proteins: gi|503915784|ref|WP_014149778.1|	8	3	6	8
gi|351719346|emb|CCE25022.1|	DNA-directed RNA polymerase subunit beta' (RNAP subunit beta') (Transcriptase subunit beta') (RNA polymerase subunit beta') [Methylomicrobium alcaliphilum 20Z]
gi|351719347|emb|CCE25023.1|	DNA-directed RNA polymerase subunit beta (RNAP subunit beta) (Transcriptase subunit beta) (RNA polymerase subunit beta) [Methylomicrobium alcaliphilum 20Z]; Duplicate proteins: gi|503915786|ref|WP_014149780.1|	55	50	58	71
gi|351719348|emb|CCE25024.1|	50S ribosomal subunit protein L7/L12 [Methylomicrobium alcaliphilum 20Z]; Duplicate proteins: gi|503915787|ref|WP_014149781.1|	48	39	70	67
gi|351719349|emb|CCE25025.1|	50S ribosomal protein L10 [Methylomicrobium alcaliphilum 20Z]; Duplicate proteins: gi|503915788|ref|WP_014149782.1|	7	4	10	10
gi|351719350|emb|CCE25026.1|	50S ribosomal subunit protein L1 [Methylomicrobium alcaliphilum 20Z]; Duplicate proteins: gi|503915789|ref|WP_014149783.1|	26	19	29	27
gi|351719351|emb|CCE25027.1|	50S ribosomal protein L11 [Methylomicrobium alcaliphilum 20Z]; Duplicate proteins: gi|503915790|ref|WP_014149784.1|	5	4	6	6
gi|351719354|emb|CCE25030.1|	Elongation factor Tu-B (EF-Tu-B) [Methylomicrobium alcaliphilum 20Z]; Duplicate proteins: gi|351719342|emb|CCE25018.1|,gi|503915781|ref|WP_014149775.1|	217	216	262	246
gi|351719356|emb|CCE25032.1|	Ribose-phosphate pyrophosphokinase (RPPK) (Phosphoribosyl pyrophosphate synthetase) (P-Rib-PP synthetase) (PRPP synthetase) [Methylomicrobium alcaliphilum 20Z]; Duplicate proteins: gi|503915794|ref|WP_014149788.1|	10	6	10	11
gi|351719359|emb|CCE25035.1|	Tetratricopeptide TPR_2 repeat protein [Methylomicrobium alcaliphilum 20Z]; Duplicate proteins: gi|503915797|ref|WP_014149791.1|	15	13	12	15
gi|351719361|emb|CCE25037.1|	Peptide chain release factor 1 (RF-1) [Methylomicrobium alcaliphilum 20Z]; Duplicate proteins: gi|503915799|ref|WP_014149793.1|	7	6	4	6
gi|351719363|emb|CCE25039.1|	Mov34/MPN/PAD-1 family protein [Methylomicrobium alcaliphilum 20Z]; Duplicate proteins: gi|503915801|ref|WP_014149795.1|
gi|351719367|emb|CCE25043.1|	conserved protein of unknown function [Methylomicrobium alcaliphilum 20Z]; Duplicate proteins: gi|503915805|ref|WP_014149799.1|
gi|351719373|emb|CCE25049.1|	Putative Penicillin-binding protein 2 (PBP-2) (MrdA) [Methylomicrobium alcaliphilum 20Z]; Duplicate proteins: gi|503915811|ref|WP_014149805.1|		3		1
gi|351719375|emb|CCE25051.1|	Membrane-bound lytic murein transglycosylase B (modular protein) [Methylomicrobium alcaliphilum 20Z]		1	1
gi|351719376|emb|CCE25052.1|	Putative penicillin-binding (D-alanyl-d-alanine carboxypeptidase) transmembrane protein [Methylomicrobium alcaliphilum 20Z]; Duplicate proteins: gi|503915814|ref|WP_014149808.1|	2	1	5	3
gi|351719380|emb|CCE25056.1|	Lipoic acid synthase (Lipoate synthase) (Lipoyl-acyl-carrier-protein synthase) (Sulfur insertion protein lipA) (Lip-syn) [Methylomicrobium alcaliphilum 20Z]; Duplicate proteins: gi|503915818|ref|WP_014149812.1|
gi|351719381|emb|CCE25057.1|	putative transcription accessory protein TEX [Methylomicrobium alcaliphilum 20Z]; Duplicate proteins: gi|503915819|ref|WP_014149813.1|	5	3	6	6
gi|351719386|emb|CCE25062.1|	Cobyrinic acid ac-diamide synthase [Methylomicrobium alcaliphilum 20Z]; Duplicate proteins: gi|503915824|ref|WP_014149818.1|	2	2	4	4
gi|351719387|emb|CCE25063.1|	conserved protein of unknown function [Methylomicrobium alcaliphilum 20Z]; Duplicate proteins: gi|503915825|ref|WP_014149819.1|	10	7	10	10
gi|351719389|emb|CCE25065.1|	putative LPS-assembly lipoprotein RlpB precursor [Methylomicrobium alcaliphilum 20Z]; Duplicate proteins: gi|503915827|ref|WP_014149821.1|
gi|351719391|emb|CCE25067.1|	Histidine kinase [Methylomicrobium alcaliphilum 20Z]; Duplicate proteins: gi|503915829|ref|WP_014149823.1|				1
gi|351719394|emb|CCE25070.1|	putative antitoxin of gyrase inhibiting toxin-antitoxin system [Methylomicrobium alcaliphilum 20Z]; Duplicate proteins: gi|503915832|ref|WP_014149826.1|
gi|351719395|emb|CCE25071.1|	spermidine synthase [Methylomicrobium alcaliphilum 20Z]; Duplicate proteins: gi|503915833|ref|WP_014149827.1|	6	3	4	7
gi|351719396|emb|CCE25072.1|	arginine decarboxylase, PLP-binding, biosynthetic [Methylomicrobium alcaliphilum 20Z]; Duplicate proteins: gi|503915834|ref|WP_014149828.1|	2	1	2	2
gi|351719397|emb|CCE25073.1|	6-phosphogluconate dehydrogenase NAD-binding [Methylomicrobium alcaliphilum 20Z]; Duplicate proteins: gi|503915835|ref|WP_014149829.1|			1
gi|351719398|emb|CCE25074.1|	conserved protein of unknown function [Methylomicrobium alcaliphilum 20Z]; Duplicate proteins: gi|503915836|ref|WP_014149830.1|
gi|351719399|emb|CCE25075.1|	conserved protein of unknown function [Methylomicrobium alcaliphilum 20Z]; Duplicate proteins: gi|503915837|ref|WP_014149831.1|		2	4	4
gi|351719400|emb|CCE25076.1|	Homoserine O-succinyltransferase [Methylomicrobium alcaliphilum 20Z]; Duplicate proteins: gi|503915838|ref|WP_014149832.1|	3	4	4	2
gi|351719402|emb|CCE25078.1|	conserved exported protein of unknown function [Methylomicrobium alcaliphilum 20Z]	8	6	6	9
gi|351719403|emb|CCE25079.1|	exported protein of unknown function [Methylomicrobium alcaliphilum 20Z]; Duplicate proteins: gi|503915841|ref|WP_014149835.1|			1	2
gi|351719407|emb|CCE25083.1|	conserved protein of unknown function [Methylomicrobium alcaliphilum 20Z]; Duplicate proteins: gi|503915845|ref|WP_014149839.1|
gi|351719409|emb|CCE25085.1|	Conserved hypothetical protein, putative alkylphosphonate uptake protein PhnA [Methylomicrobium alcaliphilum 20Z]; Duplicate proteins: gi|503915847|ref|WP_014149841.1|
gi|351719410|emb|CCE25086.1|	DNA topoisomerase 1 [Methylomicrobium alcaliphilum 20Z]; Duplicate proteins: gi|503915848|ref|WP_014149842.1|	10	8	7	10
gi|351719413|emb|CCE25089.1|	Peptidoglycan-binding lysin domain protein [Methylomicrobium alcaliphilum 20Z]; Duplicate proteins: gi|503915851|ref|WP_014149845.1|	11	5	8	10
gi|351719415|emb|CCE25091.1|	Methionyl-tRNA formyltransferase [Methylomicrobium alcaliphilum 20Z]; Duplicate proteins: gi|503915853|ref|WP_014149847.1|	2	3	6	2
gi|351719419|emb|CCE25095.1|	two-component sigma-54 specific nitrogen transcriptional regulator, Fis subfamily; N-terminal response receiver [Methylomicrobium alcaliphilum 20Z]; Duplicate proteins: gi|503915857|ref|WP_014149851.1|	3	2	4	4
gi|351719420|emb|CCE25096.1|	50S ribosomal protein L13 [Methylomicrobium alcaliphilum 20Z]; Duplicate proteins: gi|503915858|ref|WP_014149852.1|	4	2	5	9
gi|351719421|emb|CCE25097.1|	30S ribosomal protein S9 [Methylomicrobium alcaliphilum 20Z]; Duplicate proteins: gi|503915859|ref|WP_014149853.1|	5	4	6	6
gi|351719424|emb|CCE25100.1|	exported protein of unknown function [Methylomicrobium alcaliphilum 20Z]; Duplicate proteins: gi|503915862|ref|WP_014149856.1|	34	33	28	40
gi|351719425|emb|CCE25101.1|	MxaL protein involved in methanol oxidation [Methylomicrobium alcaliphilum 20Z]; Duplicate proteins: gi|503915863|ref|WP_014149857.1|	5	6
gi|351719426|emb|CCE25102.1|	MxaK protein involved in methanol oxidation [Methylomicrobium alcaliphilum 20Z]; Duplicate proteins: gi|503915864|ref|WP_014149858.1|	4	3
gi|351719429|emb|CCE25105.1|	putative MxaS protein involved in methanol oxidation [Methylomicrobium alcaliphilum 20Z]; Duplicate proteins: gi|503915867|ref|WP_014149861.1|	5	4
gi|351719431|emb|CCE25107.1|	protein MxaR involved in methanol oxidation [Methylomicrobium alcaliphilum 20Z]; Duplicate proteins: gi|503915869|ref|WP_014149863.1|	23	11
gi|351719432|emb|CCE25108.1|	Methanol dehydrogenase, small subunit [Methylomicrobium alcaliphilum 20Z]; Duplicate proteins: gi|503915870|ref|WP_014149864.1|	9	7
gi|351719435|emb|CCE25111.1|	Methanol dehydrogenase, large subunit [Methylomicrobium alcaliphilum 20Z]; Duplicate proteins: gi|503915873|ref|WP_014149867.1|	104	78	2
gi|351719440|emb|CCE25116.1|	MxaD-like protein, involved in methanol oxidation [Methylomicrobium alcaliphilum 20Z]; Duplicate proteins: gi|503915878|ref|WP_014149872.1|	31	21	1	1
gi|351719441|emb|CCE25117.1|	conserved protein of unknown function [Methylomicrobium alcaliphilum 20Z]; Duplicate proteins: gi|503915879|ref|WP_014149873.1|	23	21	13	16
gi|351719444|emb|CCE25120.1|	conserved protein of unknown function [Methylomicrobium alcaliphilum 20Z]; Duplicate proteins: gi|503915882|ref|WP_014149876.1|	3	4	5	6
gi|351719445|emb|CCE25121.1|	conserved protein of unknown function; putative deacylase [Methylomicrobium alcaliphilum 20Z]; Duplicate proteins: gi|503915883|ref|WP_014149877.1|	1		1
gi|351719446|emb|CCE25122.1|	Ribosomal protein S6 modification protein [Methylomicrobium alcaliphilum 20Z]; Duplicate proteins: gi|503915884|ref|WP_014149878.1|	2	2	4	4
gi|351719454|emb|CCE25130.1|	Delta-aminolevulinic acid dehydratase (Porphobilinogen synthase) (ALAD) (ALADH) [Methylomicrobium alcaliphilum 20Z]; Duplicate proteins: gi|503915892|ref|WP_014149886.1|	6	3	7	5
gi|351719455|emb|CCE25131.1|	Toluene tolerance family protein [Methylomicrobium alcaliphilum 20Z]; Duplicate proteins: gi|503915893|ref|WP_014149887.1|	5	7	5	8
gi|351719458|emb|CCE25134.1|	Transcriptional regulator, TetR family [Methylomicrobium alcaliphilum 20Z]; Duplicate proteins: gi|503915896|ref|WP_014149890.1|			1	1
gi|351719460|emb|CCE25136.1|	UvrABC system protein C (Protein uvrC) (Excinuclease ABC subunit C) [Methylomicrobium alcaliphilum 20Z]; Duplicate proteins: gi|503915898|ref|WP_014149892.1|
gi|351719463|emb|CCE25139.1|	Protein pmbA (Protein tldE) [Methylomicrobium alcaliphilum 20Z]; Duplicate proteins: gi|503915901|ref|WP_014149895.1|	7	12	10	6
gi|351719465|emb|CCE25141.1|	conserved protein of unknown function [Methylomicrobium alcaliphilum 20Z]; Duplicate proteins: gi|503915903|ref|WP_014149897.1|			1	1
gi|351719466|emb|CCE25142.1|	Putative nitrilase [Methylomicrobium alcaliphilum 20Z]; Duplicate proteins: gi|503915904|ref|WP_014149898.1|	5	6	9	11
gi|351719468|emb|CCE25144.1|	RNase G (ribonuclease G) [Methylomicrobium alcaliphilum 20Z]; Duplicate proteins: gi|503915906|ref|WP_014149900.1|			1	1
gi|351719471|emb|CCE25147.1|	protein of unknown function [Methylomicrobium alcaliphilum 20Z]; Duplicate proteins: gi|503915909|ref|WP_014149903.1|
gi|351719474|emb|CCE25150.1|	putative mxaA protein, involved in Ca2+ insertion in methanol dehydrogenase [Methylomicrobium alcaliphilum 20Z]; Duplicate proteins: gi|503915912|ref|WP_014149906.1|			1
gi|351719475|emb|CCE25151.1|	MxaC protein [Methylomicrobium alcaliphilum 20Z]; Duplicate proteins: gi|503915913|ref|WP_014149907.1|
gi|351719478|emb|CCE25154.1|	Methenyltetrahydrofolate cyclohydrolase [Methylomicrobium alcaliphilum 20Z]; Duplicate proteins: gi|503915915|ref|WP_014149909.1|	7	7	6	4
gi|351719480|emb|CCE25156.1|	peptidyl-prolyl cis-trans isomerase B (PPIase B) (rotamase B) [Methylomicrobium alcaliphilum 20Z]				1
gi|351719482|emb|CCE25158.1|	Na+/H+ antiporter NhaP, putative [Methylomicrobium alcaliphilum 20Z]; Duplicate proteins: gi|503915919|ref|WP_014149913.1|
gi|351719483|emb|CCE25159.1|	putative dehydrogenase xoxF [Methylomicrobium alcaliphilum 20Z]; Duplicate proteins: gi|503915920|ref|WP_014149914.1|	58	65	129	137
gi|351719484|emb|CCE25160.1|	MxaJ-like protein [Methylomicrobium alcaliphilum 20Z]; Duplicate proteins: gi|503915921|ref|WP_014149915.1|	8	9	8	6
gi|351719486|emb|CCE25162.1|	Alpha amylase family protein [Methylomicrobium alcaliphilum 20Z]; Duplicate proteins: gi|503915923|ref|WP_014149917.1|	10	10	15	17
gi|351719487|emb|CCE25163.1|	Glycogen synthase 2 (modular protein) [Methylomicrobium alcaliphilum 20Z]	1		1	3
gi|351719488|emb|CCE25164.1|	Alpha-amylase/Glycoside hydrolase, family 57 [Methylomicrobium alcaliphilum 20Z]; Duplicate proteins: gi|503915925|ref|WP_014149919.1|
gi|351719490|emb|CCE25166.1|	4-alpha-glucanotransferase [Methylomicrobium alcaliphilum 20Z]; Duplicate proteins: gi|503915927|ref|WP_014149921.1|	6	8	5	5
gi|351719491|emb|CCE25167.1|	Alpha-mannosidosis/Glycoside hydrolase, family 57 [Methylomicrobium alcaliphilum 20Z]; Duplicate proteins: gi|503915928|ref|WP_014149922.1|	14	12	15	15
gi|351719492|emb|CCE25168.1|	glucose-1-phosphate adenylyltransferase [Methylomicrobium alcaliphilum 20Z]; Duplicate proteins: gi|503915929|ref|WP_014149923.1|	43	43	54	51
gi|351719496|emb|CCE25172.1|	Putative chaperone surA [Methylomicrobium alcaliphilum 20Z]; Duplicate proteins: gi|503915933|ref|WP_014149927.1|		2	2	2
gi|351719498|emb|CCE25174.1|	putative aminoglycoside phosphotransferase involved in cell wall biosynthesis [Methylomicrobium alcaliphilum 20Z]; Duplicate proteins: gi|503915935|ref|WP_014149929.1|	2	2	3	3
gi|351719500|emb|CCE25176.1|	conserved protein of unknown function [Methylomicrobium alcaliphilum 20Z]; Duplicate proteins: gi|503915937|ref|WP_014149931.1|	2	3	5	8
gi|351719502|emb|CCE25178.1|	Histidine triad (HIT) protein [Methylomicrobium alcaliphilum 20Z]; Duplicate proteins: gi|503915939|ref|WP_014149933.1|	1		2	1
gi|351719503|emb|CCE25179.1|	Flagellar basal body-associated protein FliL [Methylomicrobium alcaliphilum 20Z]; Duplicate proteins: gi|503915940|ref|WP_014149934.1|	1
gi|351719509|emb|CCE25185.1|	exported protein of unknown function [Methylomicrobium alcaliphilum 20Z]; Duplicate proteins: gi|503915946|ref|WP_014149940.1|
gi|351719513|emb|CCE25189.1|	conserved protein of unknown function [Methylomicrobium alcaliphilum 20Z]; Duplicate proteins: gi|503915950|ref|WP_014149944.1|	3	2	2	2
gi|351719514|emb|CCE25190.1|	3-isopropylmalate dehydratase small subunit (Isopropylmalate isomerase) (Alpha-IPM isomerase) (IPMI) [Methylomicrobium alcaliphilum 20Z]; Duplicate proteins: gi|503915951|ref|WP_014149945.1|	12	14	12	10
gi|351719516|emb|CCE25192.1|	Adenylate kinase (ATP-AMP transphosphorylase) [Methylomicrobium alcaliphilum 20Z]; Duplicate proteins: gi|503915953|ref|WP_014149947.1|	19	18	28	29
gi|351719517|emb|CCE25193.1|	CBS domain containing membrane protein [Methylomicrobium alcaliphilum 20Z]; Duplicate proteins: gi|503915954|ref|WP_014149948.1|	9	5	8	8
gi|351719519|emb|CCE25195.1|	protein of unknown function [Methylomicrobium alcaliphilum 20Z]; Duplicate proteins: gi|503915956|ref|WP_014149950.1|			1	2
gi|351719520|emb|CCE25196.1|	coproporphyrinogen III oxidase, aerobic (Coproporphyrinogenase) (Coprogen oxidase) [Methylomicrobium alcaliphilum 20Z]; Duplicate proteins: gi|503915957|ref|WP_014149951.1|	1	2	2	2
gi|351719522|emb|CCE25198.1|	Peptidylprolyl isomerase [Methylomicrobium alcaliphilum 20Z]; Duplicate proteins: gi|503915959|ref|WP_014149953.1|	22	24	19	24
gi|351719523|emb|CCE25199.1|	Transcription elongation factor greB [Methylomicrobium alcaliphilum 20Z]; Duplicate proteins: gi|503915960|ref|WP_014149954.1|
gi|351719524|emb|CCE25200.1|	UDP-N-acetyl-D-mannosaminuronic acid dehydrogenase [Methylomicrobium alcaliphilum 20Z]; Duplicate proteins: gi|503915961|ref|WP_014149955.1|	2	7	9	16
gi|351719527|emb|CCE25203.1|	conserved protein of unknown function [Methylomicrobium alcaliphilum 20Z]; Duplicate proteins: gi|503915964|ref|WP_014149958.1|
gi|351719531|emb|CCE25207.1|	phosphoglycerate kinase [Methylomicrobium alcaliphilum 20Z]; Duplicate proteins: gi|503915968|ref|WP_014149962.1|	32	29	27	36
gi|351719532|emb|CCE25208.1|	DNA-directed RNA polymerase subunit omega [Methylomicrobium alcaliphilum 20Z]; Duplicate proteins: gi|503915969|ref|WP_014149963.1|
gi|351719533|emb|CCE25209.1|	Guanosine-3',5'-bis(diphosphate) 3'-pyrophosphohydrolase ((ppGpp)ase) (Penta-phosphate guanosine-3'-pyrophosphohydrolase) [Methylomicrobium alcaliphilum 20Z]; Duplicate proteins: gi|503915970|ref|WP_014149964.1|	3	2	2	4
gi|351719534|emb|CCE25210.1|	RutC family protein in vnfA 5'region [Methylomicrobium alcaliphilum 20Z]; Duplicate proteins: gi|503915971|ref|WP_014149965.1|	2	5	6	1
gi|351719535|emb|CCE25211.1|	ATP-dependent DNA helicase recG [Methylomicrobium alcaliphilum 20Z]; Duplicate proteins: gi|503915972|ref|WP_014149966.1|		1	1	1
gi|351719536|emb|CCE25212.1|	putative chorismate--pyruvate lyase [Methylomicrobium alcaliphilum 20Z]; Duplicate proteins: gi|503915973|ref|WP_014149967.1|				1
gi|351719537|emb|CCE25213.1|	conserved protein of unknown function [Methylomicrobium alcaliphilum 20Z]; Duplicate proteins: gi|503915974|ref|WP_014149968.1|	2	1	2	2
gi|351719538|emb|CCE25214.1|	glutamate-1-semialdehyde 2,1-aminomutase [Methylomicrobium alcaliphilum 20Z]; Duplicate proteins: gi|503915975|ref|WP_014149969.1|			2	1
gi|351719540|emb|CCE25216.1|	putative phosphatidylethanolamine N-methyltransferase (pmtA) [Methylomicrobium alcaliphilum 20Z]; Duplicate proteins: gi|503915977|ref|WP_014149971.1|				1
gi|351719541|emb|CCE25217.1|	putative heat shock protein [Methylomicrobium alcaliphilum 20Z]; Duplicate proteins: gi|503915978|ref|WP_014149972.1|
gi|351719551|emb|CCE25227.1|	Inositol monophosphatase [Methylomicrobium alcaliphilum 20Z]; Duplicate proteins: gi|503915988|ref|WP_014149982.1|		1		1
gi|351719553|emb|CCE25229.1|	putative signal transduction histidine kinase [Methylomicrobium alcaliphilum 20Z]; Duplicate proteins: gi|503915990|ref|WP_014149984.1|	2	2	4	2
gi|351719555|emb|CCE25231.1|	protein of unknown function [Methylomicrobium alcaliphilum 20Z]; Duplicate proteins: gi|503915992|ref|WP_014149986.1|
gi|351719556|emb|CCE25232.1|	protein of unknown function [Methylomicrobium alcaliphilum 20Z]; Duplicate proteins: gi|503915993|ref|WP_014149987.1|	17	16	21	20
gi|351719561|emb|CCE25237.1|	Flavin reductase domain protein FMN-binding [Methylomicrobium alcaliphilum 20Z]; Duplicate proteins: gi|503915998|ref|WP_014149992.1|	1			1
gi|351719567|emb|CCE25243.1|	30S ribosomal protein S20 [Methylomicrobium alcaliphilum 20Z]; Duplicate proteins: gi|503916004|ref|WP_014149998.1|	3	1	2	7
gi|351719572|emb|CCE25248.1|	Octaprenyl-diphosphate synthase (Octaprenyl pyrophosphate synthetase) (OPP synthetase) [Methylomicrobium alcaliphilum 20Z]; Duplicate proteins: gi|503916009|ref|WP_014150003.1|	5	2	2	6
gi|351719574|emb|CCE25250.1|	putative enzyme [Methylomicrobium alcaliphilum 20Z]; Duplicate proteins: gi|503916011|ref|WP_014150005.1|	6	6	9	12
gi|351719578|emb|CCE25254.1|	Cell division protein FtsA [Methylomicrobium alcaliphilum 20Z]; Duplicate proteins: gi|503916015|ref|WP_014150009.1|	10	9	13	13
gi|351719580|emb|CCE25256.1|	D-alanine--D-alanine ligase B (D-alanylalanine synthetase B) (D-Ala-D-Ala ligase B) [Methylomicrobium alcaliphilum 20Z]; Duplicate proteins: gi|503916017|ref|WP_014150011.1|	3	4	1	7
gi|351719581|emb|CCE25257.1|	UDP-N-acetylenolpyruvoylglucosamine reductase [Methylomicrobium alcaliphilum 20Z]; Duplicate proteins: gi|503916018|ref|WP_014150012.1|	1		2
gi|351719589|emb|CCE25265.1|	Peptidoglycan glycosyltransferase [Methylomicrobium alcaliphilum 20Z]; Duplicate proteins: gi|503916026|ref|WP_014150020.1|
gi|351719595|emb|CCE25271.1|	conserved protein of unknown function [Methylomicrobium alcaliphilum 20Z]; Duplicate proteins: gi|503916032|ref|WP_014150026.1|			3	2
gi|351719598|emb|CCE25274.1|	conserved protein of unknown function [Methylomicrobium alcaliphilum 20Z]; Duplicate proteins: gi|503916035|ref|WP_014150029.1|
gi|351719600|emb|CCE25276.1|	Exodeoxyribonuclease V alpha chain [Methylomicrobium alcaliphilum 20Z]; Duplicate proteins: gi|503916037|ref|WP_014150031.1|			1
gi|351719602|emb|CCE25278.1|	Exodeoxyribonuclease V, beta subunit [Methylomicrobium alcaliphilum 20Z]; Duplicate proteins: gi|503916039|ref|WP_014150033.1|	2	1
gi|351719603|emb|CCE25279.1|	protein of unknown function [Methylomicrobium alcaliphilum 20Z]; Duplicate proteins: gi|503916040|ref|WP_014150034.1|	10	11	12	11
gi|351719608|emb|CCE25284.1|	Thioesterase superfamily protein [Methylomicrobium alcaliphilum 20Z]; Duplicate proteins: gi|503916045|ref|WP_014150039.1|
gi|351719609|emb|CCE25285.1|	Histidine ammonia-lyase [Methylomicrobium alcaliphilum 20Z]; Duplicate proteins: gi|503916046|ref|WP_014150040.1|
gi|351719611|emb|CCE25287.1|	Lipid A biosynthesis acyltransferase [Methylomicrobium alcaliphilum 20Z]; Duplicate proteins: gi|503916048|ref|WP_014150042.1|
gi|351719612|emb|CCE25288.1|	Glycosyl transferase family 2 [Methylomicrobium alcaliphilum 20Z]; Duplicate proteins: gi|503916049|ref|WP_014150043.1|
gi|351719615|emb|CCE25291.1|	Acyl carrier protein 2 [Methylomicrobium alcaliphilum 20Z]; Duplicate proteins: gi|503916052|ref|WP_014150046.1|	2	1	4	3
gi|351719616|emb|CCE25292.1|	Phosphopantetheine-binding protein [Methylomicrobium alcaliphilum 20Z]; Duplicate proteins: gi|503916053|ref|WP_014150047.1|			1	1
gi|351719618|emb|CCE25294.1|	conserved protein of unknown function [Methylomicrobium alcaliphilum 20Z]; Duplicate proteins: gi|503916055|ref|WP_014150049.1|	8	9	8	8
gi|351719619|emb|CCE25295.1|	Protein kinase [Methylomicrobium alcaliphilum 20Z]; Duplicate proteins: gi|503916056|ref|WP_014150050.1|			1	1
gi|351719620|emb|CCE25296.1|	Ribonuclease PH (RNase PH) (tRNA nucleotidyltransferase) [Methylomicrobium alcaliphilum 20Z]; Duplicate proteins: gi|503916057|ref|WP_014150051.1|	4	2	6	3
gi|351719622|emb|CCE25298.1|	conserved hypothetical protein [Methylomicrobium alcaliphilum 20Z]; Duplicate proteins: gi|503916059|ref|WP_014150053.1|	1	1	1	1
gi|351719623|emb|CCE25299.1|	Pentapeptide repeat protein [Methylomicrobium alcaliphilum 20Z]; Duplicate proteins: gi|503916060|ref|WP_014150054.1|	5	6	3	4
gi|351719624|emb|CCE25300.1|	Ferrochelatase [Methylomicrobium alcaliphilum 20Z]; Duplicate proteins: gi|503916061|ref|WP_014150055.1|	4	2	5	5
gi|351719626|emb|CCE25302.1|	Propeptide, PepSY amd peptidase M4 [Methylomicrobium alcaliphilum 20Z]; Duplicate proteins: gi|503916063|ref|WP_014150057.1|	11	13	7	9
gi|351719627|emb|CCE25303.1|	Sodium/hydrogen exchanger [Methylomicrobium alcaliphilum 20Z]; Duplicate proteins: gi|503916064|ref|WP_014150058.1|	2			2
gi|351719628|emb|CCE25304.1|	VacJ family lipoprotein [Methylomicrobium alcaliphilum 20Z]; Duplicate proteins: gi|503916065|ref|WP_014150059.1|	6	2	2	6
gi|351719632|emb|CCE25308.1|	Positive regulator of sigma E, RseC/MucC [Methylomicrobium alcaliphilum 20Z]; Duplicate proteins: gi|503916069|ref|WP_014150063.1|
gi|351719634|emb|CCE25310.1|	conserved protein of unknown function [Methylomicrobium alcaliphilum 20Z]; Duplicate proteins: gi|503916071|ref|WP_014150065.1|	5	5	9	6
gi|351719635|emb|CCE25311.1|	Radical SAM domain protein [Methylomicrobium alcaliphilum 20Z]; Duplicate proteins: gi|503916072|ref|WP_014150066.1|		1	1
gi|351719636|emb|CCE25312.1|	conserved membrane protein of unknown function [Methylomicrobium alcaliphilum 20Z]; Duplicate proteins: gi|503916073|ref|WP_014150067.1|
gi|351719639|emb|CCE25315.1|	Conserved hypothetical protein [Methylomicrobium alcaliphilum 20Z]; Duplicate proteins: gi|503916076|ref|WP_014150070.1|	1		1	1
gi|351719640|emb|CCE25316.1|	ATP-dependent DNA helicase rep [Methylomicrobium alcaliphilum 20Z]; Duplicate proteins: gi|503916077|ref|WP_014150071.1|
gi|351719644|emb|CCE25320.1|	exported protein of unknown function [Methylomicrobium alcaliphilum 20Z]; Duplicate proteins: gi|503916081|ref|WP_014150075.1|	9	5	9	11
gi|351719649|emb|CCE25325.1|	exported protein of unknown function [Methylomicrobium alcaliphilum 20Z]; Duplicate proteins: gi|503916086|ref|WP_014150080.1|				2
gi|351719650|emb|CCE25326.1|	putative Membrane protein [Methylomicrobium alcaliphilum 20Z]; Duplicate proteins: gi|503916087|ref|WP_014150081.1|		1
gi|351719651|emb|CCE25327.1|	N-6 DNA methylase [Methylomicrobium alcaliphilum 20Z]; Duplicate proteins: gi|503916088|ref|WP_014150082.1|	1	1	2
gi|351719654|emb|CCE25330.1|	conserved protein of unknown function [Methylomicrobium alcaliphilum 20Z]; Duplicate proteins: gi|503916091|ref|WP_014150085.1|
gi|351719660|emb|CCE25336.1|	conserved exported protein of unknown function [Methylomicrobium alcaliphilum 20Z]; Duplicate proteins: gi|503916097|ref|WP_014150091.1|	14	14	11	16
gi|351719661|emb|CCE25337.1|	putative halogenase [Methylomicrobium alcaliphilum 20Z]; Duplicate proteins: gi|503916098|ref|WP_014150092.1|	1			1
gi|351719662|emb|CCE25338.1|	putative Histidine kinase [Methylomicrobium alcaliphilum 20Z]; Duplicate proteins: gi|503916099|ref|WP_014150093.1|	15	11	14	15
gi|351719665|emb|CCE25341.1|	putative Response regulator receiver modulated diguanylate cyclase/phosphodiesterase [Methylomicrobium alcaliphilum 20Z]			1
gi|351719666|emb|CCE25342.1|	conserved exported protein of unknown function [Methylomicrobium alcaliphilum 20Z]; Duplicate proteins: gi|503916103|ref|WP_014150097.1|			1
gi|351719670|emb|CCE25346.1|	Type I secretion outer membrane protein, TolC family [Methylomicrobium alcaliphilum 20Z]; Duplicate proteins: gi|503916107|ref|WP_014150101.1|	1	1	3	1
gi|351719672|emb|CCE25348.1|	conserved protein of unknown function [Methylomicrobium alcaliphilum 20Z]; Duplicate proteins: gi|503916109|ref|WP_014150103.1|	3	2	6	3
gi|351719676|emb|CCE25352.1|	Serine-aspartate repeat-containing protein F (fragment) [Methylomicrobium alcaliphilum 20Z]	1		1	1
gi|351719684|emb|CCE25360.1|	conserved membrane protein of unknown function [Methylomicrobium alcaliphilum 20Z]; Duplicate proteins: gi|503916121|ref|WP_014150115.1|
gi|351719687|emb|CCE25363.1|	conserved protein of unknown function [Methylomicrobium alcaliphilum 20Z]; Duplicate proteins: gi|503916124|ref|WP_014150118.1|
gi|351719692|emb|CCE25368.1|	conserved protein of unknown function [Methylomicrobium alcaliphilum 20Z]; Duplicate proteins: gi|503916129|ref|WP_014150123.1|
gi|351719702|emb|CCE25378.1|	conserved protein of unknown function [Methylomicrobium alcaliphilum 20Z]; Duplicate proteins: gi|503916139|ref|WP_014150133.1|		1	1	1
gi|351719705|emb|CCE25381.1|	Nickel-dependent hydrogenase large subunit [Methylomicrobium alcaliphilum 20Z]; Duplicate proteins: gi|503916142|ref|WP_014150136.1|	1	1	1	1
gi|351719706|emb|CCE25382.1|	NADH ubiquinone oxidoreductase 20 kDa subunit [Methylomicrobium alcaliphilum 20Z]; Duplicate proteins: gi|503916143|ref|WP_014150137.1|	1
gi|351719708|emb|CCE25384.1|	conserved protein of unknown function, DUF336 [Methylomicrobium alcaliphilum 20Z]; Duplicate proteins: gi|503916145|ref|WP_014150139.1|	8	4	8	8
gi|351719710|emb|CCE25386.1|	putative ATP-binding ABC transporter protein [Methylomicrobium alcaliphilum 20Z]; Duplicate proteins: gi|503916147|ref|WP_014150141.1|	3	2	2	3
gi|351719711|emb|CCE25387.1|	conserved membrane protein of unknown function [Methylomicrobium alcaliphilum 20Z]; Duplicate proteins: gi|503916148|ref|WP_014150142.1|		1	1	2
gi|351719712|emb|CCE25388.1|	conserved exported protein of unknown function [Methylomicrobium alcaliphilum 20Z]; Duplicate proteins: gi|503916149|ref|WP_014150143.1|	19	18	11	14
gi|351719713|emb|CCE25389.1|	PAS protein [Methylomicrobium alcaliphilum 20Z]; Duplicate proteins: gi|503916150|ref|WP_014150144.1|	1	1	1	1
gi|351719717|emb|CCE25393.1|	H(+)-transporting ATP synthase, gene 1 [Methylomicrobium alcaliphilum 20Z]; Duplicate proteins: gi|503916154|ref|WP_014150148.1|
gi|351719722|emb|CCE25398.1|	ATP synthase subunit alpha 2 [Methylomicrobium alcaliphilum 20Z]
gi|351719723|emb|CCE25399.1|	H+-transporting two-sector ATPase, gamma subunit [Methylomicrobium alcaliphilum 20Z]; Duplicate proteins: gi|503916160|ref|WP_014150154.1|
gi|351719726|emb|CCE25402.1|	conserved exported protein of unknown function [Methylomicrobium alcaliphilum 20Z]; Duplicate proteins: gi|503916161|ref|WP_014150155.1|	2	3	3	3
gi|351719728|emb|CCE25404.1|	conserved membrane protein of unknown function [Methylomicrobium alcaliphilum 20Z]; Duplicate proteins: gi|503916163|ref|WP_014150157.1|	7	5	6	8
gi|351719729|emb|CCE25405.1|	UDP-N-acetylmuramate:L-alanyl-gamma-D-glutamyl-meso-diaminopimelate ligase (Murein peptide ligase) [Methylomicrobium alcaliphilum 20Z]; Duplicate proteins: gi|503916164|ref|WP_014150158.1|	5	6	8	8
gi|351719732|emb|CCE25408.1|	Peptidase S16 lon domain protein [Methylomicrobium alcaliphilum 20Z]; Duplicate proteins: gi|503916167|ref|WP_014150161.1|	4	2	2	4
gi|351719735|emb|CCE25411.1|	putative Transcriptional Regulator, Fis family [Methylomicrobium alcaliphilum 20Z]; Duplicate proteins: gi|503916170|ref|WP_014150164.1|
gi|351719736|emb|CCE25412.1|	protein of unknown function [Methylomicrobium alcaliphilum 20Z]; Duplicate proteins: gi|503916171|ref|WP_014150165.1|
gi|351719738|emb|CCE25414.1|	protein of unknown function [Methylomicrobium alcaliphilum 20Z]; Duplicate proteins: gi|503916173|ref|WP_014150167.1|				1
gi|351719739|emb|CCE25415.1|	protein of unknown function [Methylomicrobium alcaliphilum 20Z]; Duplicate proteins: gi|503916174|ref|WP_014150168.1|	6	4	6	8
gi|351719740|emb|CCE25416.1|	exported protein of unknown function [Methylomicrobium alcaliphilum 20Z]; Duplicate proteins: gi|503916175|ref|WP_014150169.1|	1	1	1	1
gi|351719741|emb|CCE25417.1|	Protein Mrp homolog [Methylomicrobium alcaliphilum 20Z]; Duplicate proteins: gi|503916176|ref|WP_014150170.1|	4	2	5	6
gi|351719742|emb|CCE25418.1|	deoxycytidine triphosphate deaminase [Methylomicrobium alcaliphilum 20Z]; Duplicate proteins: gi|503916177|ref|WP_014150171.1|	1
gi|351719746|emb|CCE25422.1|	ABC-type hemin transport system, periplasmic component [Methylomicrobium alcaliphilum 20Z]; Duplicate proteins: gi|503916181|ref|WP_014150175.1|	12	8	9	9
gi|351719747|emb|CCE25423.1|	putative heme iron utilization protein; putative heme oxygenase [Methylomicrobium alcaliphilum 20Z]; Duplicate proteins: gi|503916182|ref|WP_014150176.1|	1	1	3	2
gi|351719751|emb|CCE25427.1|	conserved exported protein of unknown function [Methylomicrobium alcaliphilum 20Z]; Duplicate proteins: gi|503916186|ref|WP_014150180.1|	2		21	17
gi|351719752|emb|CCE25428.1|	conserved protein of unknown function [Methylomicrobium alcaliphilum 20Z]; Duplicate proteins: gi|503916187|ref|WP_014150181.1|
gi|351719758|emb|CCE25434.1|	conserved protein of unknown function [Methylomicrobium alcaliphilum 20Z]; Duplicate proteins: gi|503916193|ref|WP_014150187.1|	3	3	6	4
gi|351719759|emb|CCE25435.1|	Fatty acid hydroxylase [Methylomicrobium alcaliphilum 20Z]; Duplicate proteins: gi|503916194|ref|WP_014150188.1|
gi|351719762|emb|CCE25438.1|	SNF2-related protein [Methylomicrobium alcaliphilum 20Z]; Duplicate proteins: gi|503916197|ref|WP_014150191.1|				1
gi|351719765|emb|CCE25441.1|	Integrase [Methylomicrobium alcaliphilum 20Z]; Duplicate proteins: gi|503916200|ref|WP_014150194.1|
gi|351719767|emb|CCE25443.1|	protein of unknown function [Methylomicrobium alcaliphilum 20Z]; Duplicate proteins: gi|503916202|ref|WP_014150196.1|
gi|351719770|emb|CCE25446.1|	putative hydroxylase [Methylomicrobium alcaliphilum 20Z]; Duplicate proteins: gi|503916205|ref|WP_014150199.1|
gi|351719775|emb|CCE25451.1|	conserved protein of unknown function [Methylomicrobium alcaliphilum 20Z]; Duplicate proteins: gi|503916210|ref|WP_014150204.1|
gi|351719790|emb|CCE25466.1|	conserved protein of unknown function [Methylomicrobium alcaliphilum 20Z]; Duplicate proteins: gi|503916225|ref|WP_014150219.1|	6	7	6	5
gi|351719791|emb|CCE25467.1|	protein of unknown function [Methylomicrobium alcaliphilum 20Z]; Duplicate proteins: gi|503916226|ref|WP_014150220.1|	1	2	1
gi|351719792|emb|CCE25468.1|	Conserved hypothetical protein, putative lysine decarboxylase [Methylomicrobium alcaliphilum 20Z]; Duplicate proteins: gi|503916227|ref|WP_014150221.1|				1
gi|351719793|emb|CCE25469.1|	putative Diguanylate cyclase [Methylomicrobium alcaliphilum 20Z]; Duplicate proteins: gi|503916228|ref|WP_014150222.1|	2	2	3	4
gi|351719794|emb|CCE25470.1|	conserved exported protein of unknown function [Methylomicrobium alcaliphilum 20Z]; Duplicate proteins: gi|503916229|ref|WP_014150223.1|	6	6	6	7
gi|351719795|emb|CCE25471.1|	protein of unknown function [Methylomicrobium alcaliphilum 20Z]; Duplicate proteins: gi|503916230|ref|WP_014150224.1|	3	2	1	2
gi|351719798|emb|CCE25474.1|	Exodeoxyribonuclease V, gamma subunit [Methylomicrobium alcaliphilum 20Z]; Duplicate proteins: gi|503916233|ref|WP_014150227.1|	1	1	4	4
gi|351719799|emb|CCE25475.1|	exported protein of unknown function [Methylomicrobium alcaliphilum 20Z]; Duplicate proteins: gi|503916234|ref|WP_014150228.1|		1	2	2
gi|351719800|emb|CCE25476.1|	putative Mammalian cell entry related domain protein [Methylomicrobium alcaliphilum 20Z]; Duplicate proteins: gi|503916235|ref|WP_014150229.1|	4	2	5	7
gi|351719801|emb|CCE25477.1|	Uncharacterized ABC transporter ATP-binding protein HI_1087 [Methylomicrobium alcaliphilum 20Z]; Duplicate proteins: gi|503916236|ref|WP_014150230.1|
gi|351719805|emb|CCE25481.1|	Metallophosphoesterase [Methylomicrobium alcaliphilum 20Z]; Duplicate proteins: gi|503916240|ref|WP_014150234.1|	1		2	2
gi|351719810|emb|CCE25486.1|	Asparaginase/glutaminase [Methylomicrobium alcaliphilum 20Z]; Duplicate proteins: gi|503916245|ref|WP_014150239.1|			1	2
gi|351719812|emb|CCE25488.1|	Multicopper oxidase family protein [Methylomicrobium alcaliphilum 20Z]; Duplicate proteins: gi|503916247|ref|WP_014150241.1|	14	12	13	13
gi|351719813|emb|CCE25489.1|	putative Divergent AAA domain family [Methylomicrobium alcaliphilum 20Z]; Duplicate proteins: gi|503916248|ref|WP_014150242.1|
gi|351719823|emb|CCE25499.1|	NADP-dependent isocitrate dehydrogenase [Methylomicrobium alcaliphilum 20Z]; Duplicate proteins: gi|503916256|ref|WP_014150250.1|	19	16	18	21
gi|351719824|emb|CCE25500.1|	Efflux transporter, RND family, MFP subunit [Methylomicrobium alcaliphilum 20Z]; Duplicate proteins: gi|503916257|ref|WP_014150251.1|
gi|351719831|emb|CCE25507.1|	conserved exported protein of unknown function [Methylomicrobium alcaliphilum 20Z]; Duplicate proteins: gi|503916264|ref|WP_014150258.1|	4	5	8	6
gi|351719835|emb|CCE25511.1|	6-phosphogluconolactonase [Methylomicrobium alcaliphilum 20Z]; Duplicate proteins: gi|503916266|ref|WP_014150260.1|	1	1	2	3
gi|351719844|emb|CCE25520.1|	Arsenical pump-driving ATPase [Methylomicrobium alcaliphilum 20Z]; Duplicate proteins: gi|503916275|ref|WP_014150269.1|
gi|351719849|emb|CCE25525.1|	protein of unknown function [Methylomicrobium alcaliphilum 20Z]; Duplicate proteins: gi|503916280|ref|WP_014150274.1|	1	3	2	7
gi|351719852|emb|CCE25528.1|	conserved membrane protein of unknown function [Methylomicrobium alcaliphilum 20Z]; Duplicate proteins: gi|503916283|ref|WP_014150277.1|	6	4	11	16
gi|351719853|emb|CCE25529.1|	exported protein of unknown function [Methylomicrobium alcaliphilum 20Z]; Duplicate proteins: gi|503916284|ref|WP_014150278.1|
gi|351719854|emb|CCE25530.1|	aminopeptidase N (Alpha-aminoacylpeptide hydrolase) [Methylomicrobium alcaliphilum 20Z]; Duplicate proteins: gi|503916285|ref|WP_014150279.1|	13	13	25	25
gi|351719857|emb|CCE25533.1|	Protease degQ [Methylomicrobium alcaliphilum 20Z]; Duplicate proteins: gi|503916288|ref|WP_014150282.1|	9	5	7	8
gi|351719858|emb|CCE25534.1|	putative transcriptional regulator, Crp/Fnr family [Methylomicrobium alcaliphilum 20Z]; Duplicate proteins: gi|503916289|ref|WP_014150283.1|	1	2	2	3
gi|351719859|emb|CCE25535.1|	50S ribosomal subunit protein L33 [Methylomicrobium alcaliphilum 20Z]; Duplicate proteins: gi|503916290|ref|WP_014150284.1|				1
gi|351719860|emb|CCE25536.1|	50S ribosomal subunit protein L28 [Methylomicrobium alcaliphilum 20Z]; Duplicate proteins: gi|503916291|ref|WP_014150285.1|	2	1	2	2
gi|351719862|emb|CCE25538.1|	TonB family protein [Methylomicrobium alcaliphilum 20Z]; Duplicate proteins: gi|503916293|ref|WP_014150287.1|
gi|351719866|emb|CCE25542.1|	aspartate carbamoyltransferase [Methylomicrobium alcaliphilum 20Z]; Duplicate proteins: gi|503916297|ref|WP_014150291.1|			1	1
gi|351719867|emb|CCE25543.1|	dihydroorotase-like protein; putative aspartate carbamoyltransferase non-catalytic chain [Methylomicrobium alcaliphilum 20Z]; Duplicate proteins: gi|503916298|ref|WP_014150292.1|				1
gi|351719870|emb|CCE25546.1|	lipid biosynthetic enzyme, related to human 24-dehydrocholesterol reductase DHCR [Methylomicrobium alcaliphilum 20Z]; Duplicate proteins: gi|503916301|ref|WP_014150295.1|	1	1		2
gi|351719872|emb|CCE25548.1|	conserved protein of unknown function [Methylomicrobium alcaliphilum 20Z]; Duplicate proteins: gi|503916303|ref|WP_014150297.1|	2	2	4	3
gi|351719873|emb|CCE25549.1|	conserved protein of unknown function [Methylomicrobium alcaliphilum 20Z]; Duplicate proteins: gi|503916304|ref|WP_014150298.1|	6	8	3	10
gi|351719875|emb|CCE25551.1|	conserved hypothetical protein; putative cyclopropane-fatty-acyl-phospholipid synthase [Methylomicrobium alcaliphilum 20Z]	2
gi|351719877|emb|CCE25553.1|	cyclopropane-fatty-acyl-phospholipid synthase [Methylomicrobium alcaliphilum 20Z]; Duplicate proteins: gi|503916308|ref|WP_014150302.1|		1	1	1
gi|351719879|emb|CCE25555.1|	putative dehydrogenase [Methylomicrobium alcaliphilum 20Z]; Duplicate proteins: gi|503916310|ref|WP_014150304.1|
gi|351719880|emb|CCE25556.1|	fatty-acid desaturase [Methylomicrobium alcaliphilum 20Z]; Duplicate proteins: gi|503916311|ref|WP_014150305.1|
gi|351719881|emb|CCE25557.1|	conserved exported protein of unknown function [Methylomicrobium alcaliphilum 20Z]; Duplicate proteins: gi|503916312|ref|WP_014150306.1|			1
gi|351719887|emb|CCE25563.1|	conserved exported protein of unknown function [Methylomicrobium alcaliphilum 20Z]; Duplicate proteins: gi|503916318|ref|WP_014150312.1|	2	2	2	2
gi|351719888|emb|CCE25564.1|	conserved membrane protein of unknown function [Methylomicrobium alcaliphilum 20Z]; Duplicate proteins: gi|503916319|ref|WP_014150313.1|
gi|351719893|emb|CCE25569.1|	Import inner membrane translocase subunit Tim44 [Methylomicrobium alcaliphilum 20Z]; Duplicate proteins: gi|503916324|ref|WP_014150318.1|	8	7	8	9
gi|351719895|emb|CCE25571.1|	membrane protein of unknown function [Methylomicrobium alcaliphilum 20Z]; Duplicate proteins: gi|503916326|ref|WP_014150320.1|	1	1	1	2
gi|351719910|emb|CCE25586.1|	conserved membrane protein of unknown function [Methylomicrobium alcaliphilum 20Z]; Duplicate proteins: gi|503916341|ref|WP_014150335.1|	4	3	4	4
gi|351719912|emb|CCE25588.1|	electron transport complex protein RnfB [Methylomicrobium alcaliphilum 20Z]; Duplicate proteins: gi|503916343|ref|WP_014150337.1|	1		1	1
gi|351719913|emb|CCE25589.1|	putative oxidoreductase FAD/NAD(P)-binding [Methylomicrobium alcaliphilum 20Z]; Duplicate proteins: gi|503916344|ref|WP_014150338.1|	6	6	5	5
gi|351719919|emb|CCE25595.1|	putative oxidoreductase, thiamine diP-binding and 4Fe-4S cluster binding protein [Methylomicrobium alcaliphilum 20Z]
gi|351719920|emb|CCE25596.1|	conserved protein of unknown function [Methylomicrobium alcaliphilum 20Z]; Duplicate proteins: gi|503916351|ref|WP_014150345.1|	1	2	2	2
gi|351719923|emb|CCE25599.1|	conserved exported protein of unknown function [Methylomicrobium alcaliphilum 20Z]; Duplicate proteins: gi|503916354|ref|WP_014150348.1|	1	4	3	2
gi|351719924|emb|CCE25600.1|	conserved protein of unknown function [Methylomicrobium alcaliphilum 20Z]; Duplicate proteins: gi|503916355|ref|WP_014150349.1|	1	1	1	3
gi|351719926|emb|CCE25602.1|	Pyridine nucleotide-disulphide oxidoreductase family protein [Methylomicrobium alcaliphilum 20Z]; Duplicate proteins: gi|503916357|ref|WP_014150351.1|	7	5	9	8
gi|351719928|emb|CCE25604.1|	Transaldolase [Methylomicrobium alcaliphilum 20Z]; Duplicate proteins: gi|503916359|ref|WP_014150353.1|	170	175	211	216
gi|351719931|emb|CCE25607.1|	Transketolase [Methylomicrobium alcaliphilum 20Z]; Duplicate proteins: gi|503916362|ref|WP_014150356.1|	202	161	179	238
gi|351719932|emb|CCE25608.1|	3-hexulose-6-phosphate isomerase [Methylomicrobium alcaliphilum 20Z]; Duplicate proteins: gi|503916363|ref|WP_014150357.1|	20	22	28	27
gi|351719933|emb|CCE25609.1|	3-hexulose-6-phosphate synthase [Methylomicrobium alcaliphilum 20Z]; Duplicate proteins: gi|503916364|ref|WP_014150358.1|	78	44	71	101
gi|351719934|emb|CCE25610.1|	HAD-superfamily hydrolase, subfamily IIA [Methylomicrobium alcaliphilum 20Z]; Duplicate proteins: gi|503916365|ref|WP_014150359.1|	1		1	1
gi|351719939|emb|CCE25615.1|	conserved protein of unknown function [Methylomicrobium alcaliphilum 20Z]; Duplicate proteins: gi|503916370|ref|WP_014150364.1|	1	1	2	3
gi|351719940|emb|CCE25616.1|	ATP-dependent RNA helicase rhlB [Methylomicrobium alcaliphilum 20Z]; Duplicate proteins: gi|503916371|ref|WP_014150365.1|	5	2	4	7
gi|351719942|emb|CCE25618.1|	transcription termination factor (ATP-dependent helicase rho) [Methylomicrobium alcaliphilum 20Z]; Duplicate proteins: gi|503916373|ref|WP_014150367.1|	28	17	31	32
gi|351719946|emb|CCE25622.1|	conserved protein of unknown function, AsmA-related [Methylomicrobium alcaliphilum 20Z]; Duplicate proteins: gi|503916377|ref|WP_014150371.1|	4		2	2
gi|351719948|emb|CCE25624.1|	putative peroxiredoxin [Methylomicrobium alcaliphilum 20Z]; Duplicate proteins: gi|503916379|ref|WP_014150373.1|	72	73	97	100
gi|351719949|emb|CCE25625.1|	conserved protein of unknown function [Methylomicrobium alcaliphilum 20Z]; Duplicate proteins: gi|503916380|ref|WP_014150374.1|				1
gi|351719952|emb|CCE25628.1|	biopolymer transport protein [Methylomicrobium alcaliphilum 20Z]; Duplicate proteins: gi|503916383|ref|WP_014150377.1|	4	3	4	5
gi|351719953|emb|CCE25629.1|	putative ferric siderophore transport system, biopolymer transport protein ExbB [Methylomicrobium alcaliphilum 20Z]; Duplicate proteins: gi|503916384|ref|WP_014150378.1|
gi|351719956|emb|CCE25632.1|	amidohydrolase, putative hippurate hydrolase [Methylomicrobium alcaliphilum 20Z]; Duplicate proteins: gi|503916387|ref|WP_014150381.1|	1	2	5	4
gi|351719957|emb|CCE25633.1|	diaminobutyrate--2-oxoglutarate transaminase [Methylomicrobium alcaliphilum 20Z]; Duplicate proteins: gi|503916388|ref|WP_014150382.1|	31	28	30	38
gi|351719958|emb|CCE25634.1|	putative peptidase [Methylomicrobium alcaliphilum 20Z]; Duplicate proteins: gi|503916389|ref|WP_014150383.1|	9	9	15	18
gi|351719960|emb|CCE25636.1|	conserved protein of unknown function [Methylomicrobium alcaliphilum 20Z]; Duplicate proteins: gi|503916391|ref|WP_014150385.1|
gi|351719961|emb|CCE25637.1|	conserved protein of unknown function [Methylomicrobium alcaliphilum 20Z]; Duplicate proteins: gi|503916392|ref|WP_014150386.1|	1
gi|351719963|emb|CCE25639.1|	conserved protein of unknown function [Methylomicrobium alcaliphilum 20Z]; Duplicate proteins: gi|503916394|ref|WP_014150388.1|	1	1		1
gi|351719965|emb|CCE25641.1|	protein of unknown function [Methylomicrobium alcaliphilum 20Z]; Duplicate proteins: gi|503916396|ref|WP_014150390.1|	1			1
gi|351719972|emb|CCE25648.1|	conserved protein of unknown function [Methylomicrobium alcaliphilum 20Z]; Duplicate proteins: gi|503916403|ref|WP_014150397.1|	1
gi|351719973|emb|CCE25649.1|	Propeptide PepSY amd peptidase M4 [Methylomicrobium alcaliphilum 20Z]; Duplicate proteins: gi|503916404|ref|WP_014150398.1|	1		1
gi|351719977|emb|CCE25653.1|	Pentose-5-phosphate 3-epimerase [Methylomicrobium alcaliphilum 20Z]; Duplicate proteins: gi|503916406|ref|WP_014150400.1|	32	23	19	27
gi|351719978|emb|CCE25654.1|	Alpha-glucan phosphorylase [Methylomicrobium alcaliphilum 20Z]; Duplicate proteins: gi|503916407|ref|WP_014150401.1|		1
gi|351719980|emb|CCE25656.1|	Magnesium transporter [Methylomicrobium alcaliphilum 20Z]; Duplicate proteins: gi|503916409|ref|WP_014150403.1|	1
gi|351719985|emb|CCE25661.1|	Cell division protease [Methylomicrobium alcaliphilum 20Z]; Duplicate proteins: gi|503916414|ref|WP_014150408.1|	25	12	27	27
gi|351719990|emb|CCE25666.1|	conserved membrane protein of unknown function [Methylomicrobium alcaliphilum 20Z]; Duplicate proteins: gi|503916419|ref|WP_014150413.1|
gi|351719991|emb|CCE25667.1|	Uncharacterized ABC transporter ATP-binding protein TM_0352 [Methylomicrobium alcaliphilum 20Z]; Duplicate proteins: gi|503916420|ref|WP_014150414.1|
gi|351719992|emb|CCE25668.1|	Carbohydrate kinase, PfkB family [Methylomicrobium alcaliphilum 20Z]; Duplicate proteins: gi|503916421|ref|WP_014150415.1|	5	3	5	4
gi|351719993|emb|CCE25669.1|	Solute binding protein-like protein [Methylomicrobium alcaliphilum 20Z]; Duplicate proteins: gi|503916422|ref|WP_014150416.1|
gi|351719994|emb|CCE25670.1|	Binding-protein-dependent transport systems inner membrane component [Methylomicrobium alcaliphilum 20Z]; Duplicate proteins: gi|503916423|ref|WP_014150417.1|
gi|351719995|emb|CCE25671.1|	Binding-protein-dependent transport systems inner membrane component [Methylomicrobium alcaliphilum 20Z]; Duplicate proteins: gi|503916424|ref|WP_014150418.1|
gi|351719996|emb|CCE25672.1|	dipeptide transporter; ATP-binding component of ABC superfamily (modular protein) [Methylomicrobium alcaliphilum 20Z]
gi|351719999|emb|CCE25675.1|	Thiol-disulfide isomerase and thioredoxin [Methylomicrobium alcaliphilum 20Z]; Duplicate proteins: gi|503916428|ref|WP_014150422.1|	12	12	13	12
gi|351720003|emb|CCE25679.1|	conserved protein of unknown function [Methylomicrobium alcaliphilum 20Z]; Duplicate proteins: gi|503916432|ref|WP_014150426.1|		1		1
gi|351720004|emb|CCE25680.1|	conserved exported protein of unknown function [Methylomicrobium alcaliphilum 20Z]; Duplicate proteins: gi|503916433|ref|WP_014150427.1|
gi|351720009|emb|CCE25685.1|	putative ATPase, MxaR-like protein [Methylomicrobium alcaliphilum 20Z]; Duplicate proteins: gi|503916438|ref|WP_014150432.1|	1	2	2	1
gi|351720015|emb|CCE25691.1|	conserved exported protein of unknown function [Methylomicrobium alcaliphilum 20Z]; Duplicate proteins: gi|503916444|ref|WP_014150438.1|	214	242	241	231
gi|351720017|emb|CCE25693.1|	protein of unknown function [Methylomicrobium alcaliphilum 20Z]; Duplicate proteins: gi|503916446|ref|WP_014150440.1|
gi|351720025|emb|CCE25701.1|	protein of unknown function [Methylomicrobium alcaliphilum 20Z]; Duplicate proteins: gi|503916454|ref|WP_014150448.1|	1
gi|351720045|emb|CCE25720.1|	conserved protein of unknown function (plasmid) [Methylomicrobium alcaliphilum 20Z]; Duplicate proteins: gi|503899088|ref|WP_014133082.1|
gi|351720046|emb|CCE25721.1|	conserved protein of unknown function (plasmid) [Methylomicrobium alcaliphilum 20Z]; Duplicate proteins: gi|503899089|ref|WP_014133083.1|
gi|351720051|emb|CCE25732.1|	conserved protein of unknown function (plasmid) [Methylomicrobium alcaliphilum 20Z]; Duplicate proteins: gi|503899094|ref|WP_014133088.1|				1
gi|351720053|emb|CCE25734.1|	conserved protein of unknown function (plasmid) [Methylomicrobium alcaliphilum 20Z]; Duplicate proteins: gi|503899096|ref|WP_014133090.1|	1		1	2
gi|351720063|emb|CCE25744.1|	TrbF protein (plasmid) [Methylomicrobium alcaliphilum 20Z]; Duplicate proteins: gi|503899106|ref|WP_014133100.1|
gi|351720065|emb|CCE25746.1|	TrbH protein of DNA transfer system (plasmid) [Methylomicrobium alcaliphilum 20Z]; Duplicate proteins: gi|503899108|ref|WP_014133102.1|
gi|351720089|emb|CCE25770.1|	conserved protein of unknown function (plasmid) [Methylomicrobium alcaliphilum 20Z]; Duplicate proteins: gi|503899132|ref|WP_014133126.1|	2	3	5	1
gi|351720090|emb|CCE25771.1|	conserved protein of unknown function (plasmid) [Methylomicrobium alcaliphilum 20Z]; Duplicate proteins: gi|503899133|ref|WP_014133127.1|	1		1	1
gi|351720091|emb|CCE25772.1|	conserved protein of unknown function (plasmid) [Methylomicrobium alcaliphilum 20Z]; Duplicate proteins: gi|503899134|ref|WP_014133128.1|		2	1	3
gi|351720093|emb|CCE25774.1|	conserved protein of unknown function (plasmid) [Methylomicrobium alcaliphilum 20Z]; Duplicate proteins: gi|503899136|ref|WP_014133130.1|	2	2	2	1
gi|351720115|emb|CCE25796.1|	conserved protein of unknown function (plasmid) [Methylomicrobium alcaliphilum 20Z]; Duplicate proteins: gi|503899158|ref|WP_014133152.1|
gi|351720118|emb|CCE25799.1|	conserved protein of unknown function (plasmid) [Methylomicrobium alcaliphilum 20Z]; Duplicate proteins: gi|503899161|ref|WP_014133155.1|
gi|351720119|emb|CCE25800.1|	DNA primase traC (modular protein) (plasmid) [Methylomicrobium alcaliphilum 20Z]
gi|351720122|emb|CCE25803.1|	DNA topoisomerase 3 (plasmid) [Methylomicrobium alcaliphilum 20Z]; Duplicate proteins: gi|503899165|ref|WP_014133159.1|
gi|351720132|emb|CCE25813.1|	KfrB (plasmid) [Methylomicrobium alcaliphilum 20Z]; Duplicate proteins: gi|503899175|ref|WP_014133169.1|
gi|351720138|emb|CCE25819.1|	D-xylulose 5-phosphate/D-fructose 6-phosphate phosphoketolase (plasmid) [Methylomicrobium alcaliphilum 20Z]; Duplicate proteins: gi|503899181|ref|WP_014133175.1|
gi|503899084|ref|WP_014133078.1|	metal-translocating ATPase Copper-exporting ATPase [Methylomicrobium alcaliphilum]; Duplicate proteins: gi|351720041|emb|CCE25716.1|	1	1	1	1
gi|503899090|ref|WP_014133084.1|	cytochrome-c peroxidase [Methylomicrobium alcaliphilum]; Duplicate proteins: gi|351720047|emb|CCE25722.1|	1	1	1
gi|503899093|ref|WP_014133087.1|	replication protein [Methylomicrobium alcaliphilum]; Duplicate proteins: gi|351720050|emb|CCE25731.1|
gi|503899097|ref|WP_014133091.1|	transcriptional regulator [Methylomicrobium alcaliphilum]; Duplicate proteins: gi|351720054|emb|CCE25735.1|	6	2	6	8
gi|503899101|ref|WP_014133095.1|	MULTISPECIES: transcriptional regulator [Methylomicrobium]; Duplicate proteins: gi|351720058|emb|CCE25739.1|			1
gi|503899102|ref|WP_014133096.1|	conjugal transfer protein ATPase TrbB [Methylomicrobium alcaliphilum]; Duplicate proteins: gi|351720059|emb|CCE25740.1|
gi|503899107|ref|WP_014133101.1|	conjugal transfer protein TrbG [Methylomicrobium alcaliphilum]; Duplicate proteins: gi|351720064|emb|CCE25745.1|
gi|503899109|ref|WP_014133103.1|	hypothetical protein [Methylomicrobium alcaliphilum]; Duplicate proteins: gi|351720066|emb|CCE25747.1|
gi|503899119|ref|WP_014133113.1|	chromosome partitioning protein ParB [Methylomicrobium alcaliphilum]; Duplicate proteins: gi|351720076|emb|CCE25757.1|	1	1		1
gi|503899128|ref|WP_014133122.1|	SNF2 family helicase [Methylomicrobium alcaliphilum]; Duplicate proteins: gi|351720085|emb|CCE25766.1|		1		1
gi|503899131|ref|WP_014133125.1|	type III restriction-modification system restriction subunit [Methylomicrobium alcaliphilum]; Duplicate proteins: gi|351720088|emb|CCE25769.1|		1
gi|503899135|ref|WP_014133129.1|	metallophosphoesterase [Methylomicrobium alcaliphilum]; Duplicate proteins: gi|351720092|emb|CCE25773.1|	1		1	1
gi|503899138|ref|WP_014133132.1|	resolvase [Methylomicrobium alcaliphilum]; Duplicate proteins: gi|351720095|emb|CCE25776.1|
gi|503899151|ref|WP_014133145.1|	hypothetical protein [Methylomicrobium alcaliphilum]; Duplicate proteins: gi|351720108|emb|CCE25789.1|
gi|503899152|ref|WP_014133146.1|	hypothetical protein [Methylomicrobium alcaliphilum]; Duplicate proteins: gi|351720109|emb|CCE25790.1|
gi|503899157|ref|WP_014133151.1|	plasmid stabilization system [Methylomicrobium alcaliphilum]; Duplicate proteins: gi|351720114|emb|CCE25795.1|			1	1
gi|503912529|ref|WP_014146523.1|	chromosomal replication initiation protein DnaA [Methylomicrobium alcaliphilum]; Duplicate proteins: gi|351716054|emb|CCE21705.1|	1	2	1	2
gi|503912537|ref|WP_014146531.1|	cytochrome-c peroxidase [Methylomicrobium alcaliphilum]; Duplicate proteins: gi|351716062|emb|CCE21713.1|			1
gi|503912546|ref|WP_014146540.1|	prolipoprotein diacylglyceryl transferase [Methylomicrobium alcaliphilum]; Duplicate proteins: gi|351716071|emb|CCE21722.1|	2	1	1	1
gi|503912551|ref|WP_014146545.1|	MULTISPECIES: transcriptional regulator Crp [Methylomicrobium]; Duplicate proteins: gi|351716076|emb|CCE21727.1|	6	3	4	4
gi|503912558|ref|WP_014146552.1|	outer membrane protein OmpA [Methylomicrobium alcaliphilum]; Duplicate proteins: gi|351716083|emb|CCE21734.1|	2	2	5	4
gi|503912576|ref|WP_014146570.1|	serine/threonine protein kinase [Methylomicrobium alcaliphilum]; Duplicate proteins: gi|351716101|emb|CCE21752.1|
gi|503912579|ref|WP_014146573.1|	MULTISPECIES: two-component system response regulator [Methylomicrobium]; Duplicate proteins: gi|351716104|emb|CCE21755.1|				1
gi|503912580|ref|WP_014146574.1|	two-component system response regulator [Methylomicrobium alcaliphilum]; Duplicate proteins: gi|351716105|emb|CCE21756.1|
gi|503912590|ref|WP_014146584.1|	MULTISPECIES: hypothetical protein [Methylomicrobium]; Duplicate proteins: gi|351716115|emb|CCE21766.1|
gi|503912600|ref|WP_014146594.1|	GTP-binding protein [Methylomicrobium alcaliphilum]; Duplicate proteins: gi|351716125|emb|CCE21776.1|	5	7	4	7
gi|503912602|ref|WP_014146596.1|	imidazole glycerol phosphate synthase subunit HisH [Methylomicrobium alcaliphilum]; Duplicate proteins: gi|351716127|emb|CCE21778.1|	1	1	1	1
gi|503912603|ref|WP_014146597.1|	1-(5-phosphoribosyl)-5-((5-phosphoribosylamino)methylideneamino)imidazole-4-carboxamide isomerase [Methylomicrobium alcaliphilum]; Duplicate proteins: gi|351716128|emb|CCE21779.1|	13	13	22	23
gi|503912604|ref|WP_014146598.1|	imidazole glycerol phosphate synthase cyclase subunit [Methylomicrobium alcaliphilum]; Duplicate proteins: gi|351716129|emb|CCE21780.1|		1	1
gi|503912607|ref|WP_014146601.1|	protein translocase TatA [Methylomicrobium alcaliphilum]; Duplicate proteins: gi|351716132|emb|CCE21783.1|	2	2	1	2
gi|503912608|ref|WP_014146602.1|	twin arginine-targeting protein translocase TatB [Methylomicrobium alcaliphilum]; Duplicate proteins: gi|351716133|emb|CCE21784.1|			1	1
gi|503912610|ref|WP_014146604.1|	lipase [Methylomicrobium alcaliphilum]; Duplicate proteins: gi|351716135|emb|CCE21786.1|			1
gi|503912621|ref|WP_014146615.1|	methionine adenosyltransferase [Methylomicrobium alcaliphilum]; Duplicate proteins: gi|351716146|emb|CCE21797.1|	18	23	22	19
gi|503912622|ref|WP_014146616.1|	adenosylhomocysteinase [Methylomicrobium alcaliphilum]; Duplicate proteins: gi|351716147|emb|CCE21798.1|	16	23	25	28
gi|503912623|ref|WP_014146617.1|	methylenetetrahydrofolate reductase [NAD(P)H] [Methylomicrobium alcaliphilum]; Duplicate proteins: gi|351716148|emb|CCE21799.1|			2	1
gi|503912626|ref|WP_014146620.1|	YajQ family cyclic di-GMP-binding protein [Methylomicrobium alcaliphilum]; Duplicate proteins: gi|351716151|emb|CCE21802.1|	1	1	1	1
gi|503912627|ref|WP_014146621.1|	multifunctional CCA tRNA nucleotidyl transferase/2'3'-cyclic phosphodiesterase/2'nucleotidase/phosphatase [Methylomicrobium alcaliphilum]; Duplicate proteins: gi|351716152|emb|CCE21803.1|
gi|503912629|ref|WP_014146623.1|	IMP dehydrogenase [Methylomicrobium alcaliphilum]; Duplicate proteins: gi|351716154|emb|CCE21805.1|	21	14	19	19
gi|503912630|ref|WP_014146624.1|	GMP synthetase [Methylomicrobium alcaliphilum]; Duplicate proteins: gi|351716155|emb|CCE21806.1|	10	10	9	12
gi|503912649|ref|WP_014146643.1|	YggS family pyridoxal phosphate enzyme [Methylomicrobium alcaliphilum]; Duplicate proteins: gi|351716174|emb|CCE21825.1|	1	1	2	1
gi|503912650|ref|WP_014146644.1|	twitching motility protein PilT [Methylomicrobium alcaliphilum]; Duplicate proteins: gi|351716175|emb|CCE21826.1|	14	15	9	19
gi|503912653|ref|WP_014146647.1|	phosphoribosylaminoimidazolesuccinocarboxamide synthase [Methylomicrobium alcaliphilum]; Duplicate proteins: gi|351716178|emb|CCE21829.1|	8	4	9	7
gi|503912662|ref|WP_014146656.1|	deoxyribodipyrimidine photo-lyase [Methylomicrobium alcaliphilum]; Duplicate proteins: gi|351716187|emb|CCE21838.1|	1	1	1	1
gi|503912667|ref|WP_014146661.1|	arginine--tRNA ligase [Methylomicrobium alcaliphilum]; Duplicate proteins: gi|351716192|emb|CCE21843.1|	6	8	5	12
gi|503912671|ref|WP_014146665.1|	glutamine amidotransferase [Methylomicrobium alcaliphilum]; Duplicate proteins: gi|351716196|emb|CCE21851.1|	2	2	5	1
gi|503912674|ref|WP_014146668.1|	two-component sensor histidine kinase [Methylomicrobium alcaliphilum]; Duplicate proteins: gi|351716199|emb|CCE21854.1|
gi|503912675|ref|WP_014146669.1|	DNA-binding response regulator [Methylomicrobium alcaliphilum]; Duplicate proteins: gi|351716200|emb|CCE21855.1|	1	1	1	1
gi|503912676|ref|WP_014146670.1|	YggW family oxidoreductase [Methylomicrobium alcaliphilum]; Duplicate proteins: gi|351716201|emb|CCE21856.1|
gi|503912679|ref|WP_014146673.1|	tRNA (guanine(46)-N(7))-methyltransferase [Methylomicrobium alcaliphilum]; Duplicate proteins: gi|351716204|emb|CCE21859.1|			1	1
gi|503912729|ref|WP_014146723.1|	sodium-translocating pyrophosphatase [Methylomicrobium alcaliphilum]; Duplicate proteins: gi|351716254|emb|CCE21914.1|	2	1	3	3
gi|503912757|ref|WP_014146751.1|	MULTISPECIES: hypothetical protein [Methylomicrobium]; Duplicate proteins: gi|351716282|emb|CCE21942.1|	1	1
gi|503912758|ref|WP_014146752.1|	MULTISPECIES: paraslipin [Methylomicrobium]; Duplicate proteins: gi|351716283|emb|CCE21943.1|	7	8	10	12
gi|503912759|ref|WP_014146753.1|	paraslipin [Methylomicrobium alcaliphilum]; Duplicate proteins: gi|351716284|emb|CCE21944.1|	12	15	18	14
gi|503912779|ref|WP_014146773.1|	beta-ketoacyl-ACP reductase [Methylomicrobium alcaliphilum]; Duplicate proteins: gi|351716304|emb|CCE21964.1|			1
gi|503912780|ref|WP_014146774.1|	beta-ketoacyl-ACP synthase II [Methylomicrobium alcaliphilum]; Duplicate proteins: gi|351716305|emb|CCE21965.1|	1	1	1	1
gi|503912785|ref|WP_014146779.1|	RNA-splicing ligase RtcB [Methylomicrobium alcaliphilum]; Duplicate proteins: gi|351716310|emb|CCE21970.1|	2	3	6	3
gi|503912787|ref|WP_014146781.1|	pyridine nucleotide-disulfide oxidoreductase [Methylomicrobium alcaliphilum]; Duplicate proteins: gi|351716312|emb|CCE21972.1|	1	2	1	1
gi|503912789|ref|WP_014146783.1|	cytochrome bd oxidase subunit I [Methylomicrobium alcaliphilum]; Duplicate proteins: gi|351716314|emb|CCE21974.1|	4	3	4	4
gi|503912794|ref|WP_014146788.1|	MBL fold metallo-hydrolase [Methylomicrobium alcaliphilum]; Duplicate proteins: gi|351716319|emb|CCE21979.1|		2	2	2
gi|503912796|ref|WP_014146790.1|	class II fumarate hydratase [Methylomicrobium alcaliphilum]; Duplicate proteins: gi|351716321|emb|CCE21981.1|
gi|503912815|ref|WP_014146809.1|	ribonucleotide reductase subunit alpha [Methylomicrobium alcaliphilum]; Duplicate proteins: gi|351716340|emb|CCE22000.1|	1	2	1	2
gi|503912839|ref|WP_014146833.1|	tRNA uridine(34) 5-carboxymethylaminomethyl synthesis enzyme MnmG [Methylomicrobium alcaliphilum]; Duplicate proteins: gi|351716364|emb|CCE22024.1|	1	2	1	1
gi|503912840|ref|WP_014146834.1|	16S rRNA methyltransferase G [Methylomicrobium alcaliphilum]; Duplicate proteins: gi|351716365|emb|CCE22025.1|			1	1
gi|503912846|ref|WP_014146840.1|	F0F1 ATP synthase subunit B [Methylomicrobium alcaliphilum]; Duplicate proteins: gi|351716371|emb|CCE22031.1|	29	26	27	28
gi|503912848|ref|WP_014146842.1|	ATP synthase subunit alpha [Methylomicrobium alcaliphilum]; Duplicate proteins: gi|351716373|emb|CCE22033.1|	36	30	37	41
gi|503912850|ref|WP_014146844.1|	ATP synthase subunit beta [Methylomicrobium alcaliphilum]; Duplicate proteins: gi|351716375|emb|CCE22035.1|	89	80	89	98
gi|503912852|ref|WP_014146846.1|	UDP-N-acetylglucosamine diphosphorylase/glucosamine-1-phosphate N-acetyltransferase [Methylomicrobium alcaliphilum]; Duplicate proteins: gi|351716377|emb|CCE22037.1|	3	1	4	5
gi|503912853|ref|WP_014146847.1|	glutamine--fructose-6-phosphate aminotransferase [Methylomicrobium alcaliphilum]; Duplicate proteins: gi|351716378|emb|CCE22038.1|	18	12	15	22
gi|503912891|ref|WP_014146885.1|	deoxyribodipyrimidine photo-lyase [Methylomicrobium alcaliphilum]; Duplicate proteins: gi|351716416|emb|CCE22076.1|	1		1
gi|503912892|ref|WP_014146886.1|	MULTISPECIES: hypothetical protein [Methylomicrobium]; Duplicate proteins: gi|351716417|emb|CCE22077.1|	2	1	3	3
gi|503912898|ref|WP_014146892.1|	competence protein ComEA, partial [Methylomicrobium alcaliphilum]; Duplicate proteins: gi|351716423|emb|CCE22083.1|	60	47	33	47
gi|503912904|ref|WP_014146898.1|	YihA family ribosome biogenesis GTP-binding protein [Methylomicrobium alcaliphilum]; Duplicate proteins: gi|351716429|emb|CCE22089.1|
gi|503912905|ref|WP_014146899.1|	cytochrome c [Methylomicrobium alcaliphilum]; Duplicate proteins: gi|351716430|emb|CCE22090.1|		1
gi|503912914|ref|WP_014146908.1|	sulfurtransferase TusE [Methylomicrobium alcaliphilum]; Duplicate proteins: gi|351716439|emb|CCE22099.1|
gi|503912915|ref|WP_014146909.1|	heat-shock protein Hsp15 [Methylomicrobium alcaliphilum]; Duplicate proteins: gi|351716440|emb|CCE22100.1|
gi|503912922|ref|WP_014146916.1|	U32 family peptidase [Methylomicrobium alcaliphilum]; Duplicate proteins: gi|351716447|emb|CCE22107.1|	2	3	1	1
gi|503912929|ref|WP_014146923.1|	DUF2063 domain-containing protein [Methylomicrobium alcaliphilum]; Duplicate proteins: gi|351716454|emb|CCE22114.1|	1	1		1
gi|503912937|ref|WP_014146931.1|	electron transport complex protein RnfC, partial [Methylomicrobium alcaliphilum]; Duplicate proteins: gi|351716462|emb|CCE22122.1|	1	1	3	1
gi|503912938|ref|WP_014146932.1|	electron transport complex subunit RsxB [Methylomicrobium alcaliphilum]; Duplicate proteins: gi|351716463|emb|CCE22123.1|
gi|503912941|ref|WP_014146935.1|	carbonic anhydrase [Methylomicrobium alcaliphilum]; Duplicate proteins: gi|351716466|emb|CCE22126.1|	1			1
gi|503912942|ref|WP_014146936.1|	GDP-mannose 4,6-dehydratase [Methylomicrobium alcaliphilum]; Duplicate proteins: gi|351716467|emb|CCE22127.1|	4	3	4	4
gi|503912948|ref|WP_014146942.1|	glycerol-3-phosphate dehydrogenase [Methylomicrobium alcaliphilum]; Duplicate proteins: gi|351716473|emb|CCE22133.1|
gi|503912959|ref|WP_014146953.1|	diguanylate cyclase response regulator [Methylomicrobium alcaliphilum]; Duplicate proteins: gi|351716484|emb|CCE22144.1|	1	2	2	2
gi|503912965|ref|WP_014146959.1|	multicopper oxidase type 3, partial [Methylomicrobium alcaliphilum]; Duplicate proteins: gi|351716490|emb|CCE22150.1|
gi|503912975|ref|WP_014146969.1|	bifunctional ornithine acetyltransferase/N-acetylglutamate synthase [Methylomicrobium alcaliphilum]; Duplicate proteins: gi|351716500|emb|CCE22160.1|	8	3	5	7
gi|503912976|ref|WP_014146970.1|	MULTISPECIES: DNA mismatch repair protein MutT [Methylomicrobium]; Duplicate proteins: gi|351716501|emb|CCE22161.1|	1	1		1
gi|503912994|ref|WP_014146988.1|	prepilin-type N-terminal cleavage/methylation domain-containing protein [Methylomicrobium alcaliphilum]; Duplicate proteins: gi|351716519|emb|CCE22179.1|		1
gi|503912997|ref|WP_014146991.1|	MULTISPECIES: hypothetical protein [Methylomicrobium]; Duplicate proteins: gi|351716522|emb|CCE22182.1|
gi|503913007|ref|WP_014147001.1|	tRNA-guanine(34) transglycosylase [Methylomicrobium alcaliphilum]; Duplicate proteins: gi|351716532|emb|CCE22192.1|	3	3	3	3
gi|503913012|ref|WP_014147006.1|	nucleoside-diphosphate kinase [Methylomicrobium alcaliphilum]; Duplicate proteins: gi|351716538|emb|CCE22198.1|	3	4	4	3
gi|503913013|ref|WP_014147007.1|	23S rRNA (adenine(2503)-C(2))-methyltransferase RlmN [Methylomicrobium alcaliphilum]; Duplicate proteins: gi|351716539|emb|CCE22199.1|			1
gi|503913014|ref|WP_014147008.1|	type IV pilus biogenesis/stability protein PilW [Methylomicrobium alcaliphilum]; Duplicate proteins: gi|351716540|emb|CCE22200.1|				1
gi|503913017|ref|WP_014147011.1|	outer membrane protein assembly factor BamB [Methylomicrobium alcaliphilum]; Duplicate proteins: gi|351716543|emb|CCE22203.1|
gi|503913018|ref|WP_014147012.1|	ribosome biogenesis GTPase Der [Methylomicrobium alcaliphilum]; Duplicate proteins: gi|351716544|emb|CCE22204.1|	1	1		1
gi|503913020|ref|WP_014147014.1|	two-component system response regulator [Methylomicrobium alcaliphilum]; Duplicate proteins: gi|351716546|emb|CCE22206.1|	2	1	7	5
gi|503913021|ref|WP_014147015.1|	diguanylate cyclase [Methylomicrobium alcaliphilum]; Duplicate proteins: gi|351716547|emb|CCE22207.1|	3	1	1
gi|503913022|ref|WP_014147016.1|	two-component system response regulator [Methylomicrobium alcaliphilum]; Duplicate proteins: gi|351716548|emb|CCE22208.1|	2	2	2	2
gi|503913035|ref|WP_014147029.1|	methionine synthase [Methylomicrobium alcaliphilum]; Duplicate proteins: gi|351716561|emb|CCE22221.1|	15	16	15	21
gi|503913046|ref|WP_014147040.1|	lactate dehydrogenase [Methylomicrobium alcaliphilum]; Duplicate proteins: gi|351716572|emb|CCE22232.1|	3	6	5	5
gi|503913062|ref|WP_014147056.1|	N-acetyl-gamma-glutamyl-phosphate reductase [Methylomicrobium alcaliphilum]; Duplicate proteins: gi|351716588|emb|CCE22248.1|	6	9	6	11
gi|503913063|ref|WP_014147057.1|	iron-sulfur cluster insertion protein ErpA [Methylomicrobium alcaliphilum]; Duplicate proteins: gi|351716589|emb|CCE22249.1|	2	1	3	4
gi|503913065|ref|WP_014147059.1|	peptidase M23, partial [Methylomicrobium alcaliphilum]; Duplicate proteins: gi|351716591|emb|CCE22251.1|				1
gi|503913066|ref|WP_014147060.1|	tyrosine--tRNA ligase [Methylomicrobium alcaliphilum]; Duplicate proteins: gi|351716592|emb|CCE22252.1|	6	4	8	8
gi|503913075|ref|WP_014147069.1|	serine/threonine protein phosphatase [Methylomicrobium alcaliphilum]; Duplicate proteins: gi|351716601|emb|CCE22263.1|
gi|503913086|ref|WP_014147080.1|	MULTISPECIES: RNA polymerase sigma factor RpoE [Methylomicrobium]; Duplicate proteins: gi|351716612|emb|CCE22274.1|	5	4	3	4
gi|503913105|ref|WP_014147099.1|	pyrroloquinoline quinone biosynthesis protein C [Methylomicrobium alcaliphilum]; Duplicate proteins: gi|351716631|emb|CCE22293.1|	4	6	3	5
gi|503913106|ref|WP_014147100.1|	pyrroloquinoline quinone biosynthesis protein B [Methylomicrobium alcaliphilum]; Duplicate proteins: gi|351716632|emb|CCE22294.1|	5	5	5	6
gi|503913109|ref|WP_014147103.1|	cytochrome b [Methylomicrobium alcaliphilum]; Duplicate proteins: gi|351716635|emb|CCE22297.1|
gi|503913110|ref|WP_014147104.1|	dihydroorotate dehydrogenase 2 [Methylomicrobium alcaliphilum]; Duplicate proteins: gi|351716636|emb|CCE22298.1|	8	7	8	6
gi|503913115|ref|WP_014147109.1|	peptidoglycan-binding protein [Methylomicrobium alcaliphilum]; Duplicate proteins: gi|351716641|emb|CCE22303.1|	19	25	14	20
gi|503913136|ref|WP_014147130.1|	stringent starvation protein B [Methylomicrobium alcaliphilum]; Duplicate proteins: gi|351716662|emb|CCE22324.1|	4	2	1	3
gi|503913139|ref|WP_014147133.1|	cytochrome c [Methylomicrobium alcaliphilum]; Duplicate proteins: gi|351716665|emb|CCE22327.1|	18	15	18	14
gi|503913140|ref|WP_014147134.1|	cytochrome b [Methylomicrobium alcaliphilum]; Duplicate proteins: gi|351716666|emb|CCE22328.1|	6	8	7	12
gi|503913141|ref|WP_014147135.1|	ubiquinol-cytochrome c reductase iron-sulfur subunit [Methylomicrobium alcaliphilum]; Duplicate proteins: gi|351716667|emb|CCE22329.1|	12	13	17	17
gi|503913147|ref|WP_014147141.1|	MULTISPECIES: outer membrane lipid asymmetry maintenance protein MlaD [Methylomicrobium]; Duplicate proteins: gi|351716673|emb|CCE22335.1|	3	1	3	3
gi|503913149|ref|WP_014147143.1|	ABC transporter ATP-binding protein [Methylomicrobium alcaliphilum]; Duplicate proteins: gi|351716675|emb|CCE22337.1|	7	4	4	9
gi|503913153|ref|WP_014147147.1|	LPS export ABC transporter periplasmic protein LptC [Methylomicrobium alcaliphilum]; Duplicate proteins: gi|351716679|emb|CCE22341.1|				1
gi|503913154|ref|WP_014147148.1|	lipopolysaccharide transport periplasmic protein LptA [Methylomicrobium alcaliphilum]; Duplicate proteins: gi|351716680|emb|CCE22342.1|	1		2
gi|503913155|ref|WP_014147149.1|	ABC transporter ATP-binding protein [Methylomicrobium alcaliphilum]; Duplicate proteins: gi|351716681|emb|CCE22343.1|	3	3	3	4
gi|503913156|ref|WP_014147150.1|	RNA polymerase sigma-54 factor [Methylomicrobium alcaliphilum]; Duplicate proteins: gi|351716682|emb|CCE22344.1|	4	2	3	4
gi|503913158|ref|WP_014147152.1|	RNase adaptor protein RapZ [Methylomicrobium alcaliphilum]; Duplicate proteins: gi|351716684|emb|CCE22346.1|				2
gi|503913160|ref|WP_014147154.1|	cell division topological specificity factor MinE [Methylomicrobium alcaliphilum]; Duplicate proteins: gi|351716686|emb|CCE22348.1|
gi|503913173|ref|WP_014147167.1|	pantoate--beta-alanine ligase [Methylomicrobium alcaliphilum]; Duplicate proteins: gi|351716699|emb|CCE22361.1|	1
gi|503913180|ref|WP_014147174.1|	LPS export ABC transporter permease LptG [Methylomicrobium alcaliphilum]; Duplicate proteins: gi|351716706|emb|CCE22368.1|				1
gi|503913182|ref|WP_014147176.1|	leucyl aminopeptidase [Methylomicrobium alcaliphilum]; Duplicate proteins: gi|351716708|emb|CCE22370.1|	22	24	25	27
gi|503913184|ref|WP_014147178.1|	valine--tRNA ligase [Methylomicrobium alcaliphilum]; Duplicate proteins: gi|351716710|emb|CCE22372.1|	29	31	37	40
gi|503913185|ref|WP_014147179.1|	type IV-A pilus assembly ATPase PilB [Methylomicrobium alcaliphilum]; Duplicate proteins: gi|351716711|emb|CCE22373.1|	2		2	2
gi|503913189|ref|WP_014147183.1|	cell division protein ZapD [Methylomicrobium alcaliphilum]; Duplicate proteins: gi|351716715|emb|CCE22377.1|			1	1
gi|503913193|ref|WP_014147187.1|	heat-shock protein Hsp70 [Methylomicrobium alcaliphilum]; Duplicate proteins: gi|351716719|emb|CCE22381.1|	6	4	4	4
gi|503913194|ref|WP_014147188.1|	nucleotide exchange factor GrpE [Methylomicrobium alcaliphilum]; Duplicate proteins: gi|351716720|emb|CCE22382.1|	1	2	2
gi|503913209|ref|WP_014147203.1|	cytochrome c [Methylomicrobium alcaliphilum]; Duplicate proteins: gi|351716735|emb|CCE22397.1|	4	4	2	5
gi|503913215|ref|WP_014147209.1|	glycine--tRNA ligase subunit alpha [Methylomicrobium alcaliphilum]; Duplicate proteins: gi|351716741|emb|CCE22403.1|	2	2	5	6
gi|503913216|ref|WP_014147210.1|	glycine--tRNA ligase subunit beta [Methylomicrobium alcaliphilum]; Duplicate proteins: gi|351716742|emb|CCE22404.1|	6	6	13	17
gi|503913222|ref|WP_014147216.1|	GTP cyclohydrolase II [Methylomicrobium alcaliphilum]; Duplicate proteins: gi|351716750|emb|CCE22412.1|		1
gi|503913224|ref|WP_014147218.1|	6-pyruvoyltetrahydropterin synthase [Methylomicrobium alcaliphilum]; Duplicate proteins: gi|351716752|emb|CCE22414.1|	4	6	7	4
gi|503913229|ref|WP_014147223.1|	MBL fold hydrolase [Methylomicrobium alcaliphilum]; Duplicate proteins: gi|351716757|emb|CCE22419.1|	4	1	2	7
gi|503913234|ref|WP_014147228.1|	UDP-N-acetylglucosamine 4,6-dehydratase (inverting) [Methylomicrobium alcaliphilum]; Duplicate proteins: gi|351716762|emb|CCE22424.1|	1
gi|503913235|ref|WP_014147229.1|	UDP-4-amino-4,6-dideoxy-N-acetyl-beta-L-altrosamine transaminase [Methylomicrobium alcaliphilum]; Duplicate proteins: gi|351716763|emb|CCE22425.1|
gi|503913237|ref|WP_014147231.1|	pseudaminic acid cytidylyltransferase [Methylomicrobium alcaliphilum]; Duplicate proteins: gi|351716765|emb|CCE22427.1|	1	2	1	2
gi|503913239|ref|WP_014147233.1|	glycerol-3-phosphate cytidylyltransferase [Methylomicrobium alcaliphilum]; Duplicate proteins: gi|351716767|emb|CCE22429.1|
gi|503913240|ref|WP_014147234.1|	glycosyl transferase [Methylomicrobium alcaliphilum]; Duplicate proteins: gi|351716768|emb|CCE22430.1|		1	1	1
gi|503913241|ref|WP_014147235.1|	glycosyl transferase [Methylomicrobium alcaliphilum]; Duplicate proteins: gi|351716769|emb|CCE22431.1|
gi|503913249|ref|WP_014147243.1|	LPS biosynthesis protein [Methylomicrobium alcaliphilum]; Duplicate proteins: gi|351716777|emb|CCE22439.1|	1	1
gi|503913250|ref|WP_014147244.1|	pseudaminic acid synthase [Methylomicrobium alcaliphilum]; Duplicate proteins: gi|351716778|emb|CCE22440.1|	1	2	2	3
gi|503913262|ref|WP_014147256.1|	ribosome maturation factor RimM [Methylomicrobium alcaliphilum]; Duplicate proteins: gi|351716790|emb|CCE22452.1|
gi|503913263|ref|WP_014147257.1|	tRNA (guanine(37)-N(1))-methyltransferase [Methylomicrobium alcaliphilum]; Duplicate proteins: gi|351716791|emb|CCE22453.1|
gi|503913267|ref|WP_014147261.1|	acyl-[acyl-carrier-protein]--UDP-N-acetylglucosamine O-acyltransferase [Methylomicrobium alcaliphilum]; Duplicate proteins: gi|351716795|emb|CCE22457.1|
gi|503913294|ref|WP_014147288.1|	Superfamily II DNA/RNA helicase SNF2 family [Methylomicrobium alcaliphilum]; Duplicate proteins: gi|351716822|emb|CCE22487.1|	3	1	4	3
gi|503913299|ref|WP_014147293.1|	HNH nuclease, partial [Methylomicrobium alcaliphilum]; Duplicate proteins: gi|351716827|emb|CCE22492.1|
gi|503913303|ref|WP_014147297.1|	gamma-glutamyl-phosphate reductase [Methylomicrobium alcaliphilum]; Duplicate proteins: gi|351716831|emb|CCE22496.1|		1	1	1
gi|503913308|ref|WP_014147302.1|	lytic murein transglycosylase B [Methylomicrobium alcaliphilum]; Duplicate proteins: gi|351716836|emb|CCE22501.1|	4	3	4	5
gi|503913313|ref|WP_014147307.1|	hypothetical protein [Methylomicrobium alcaliphilum]; Duplicate proteins: gi|351716841|emb|CCE22506.1|	7	3	3	4
gi|503913317|ref|WP_014147311.1|	lytic transglycosylase F [Methylomicrobium alcaliphilum]; Duplicate proteins: gi|351716845|emb|CCE22510.1|
gi|503913332|ref|WP_014147326.1|	GTP cyclohydrolase FolE2 [Methylomicrobium alcaliphilum]; Duplicate proteins: gi|351716860|emb|CCE22525.1|	2		1	2
gi|503913336|ref|WP_014147330.1|	thioredoxin-disulfide reductase [Methylomicrobium alcaliphilum]; Duplicate proteins: gi|351716864|emb|CCE22529.1|	15	18	21	22
gi|503913345|ref|WP_014147339.1|	two-component sensor histidine kinase [Methylomicrobium alcaliphilum]; Duplicate proteins: gi|351716873|emb|CCE22538.1|
gi|503913349|ref|WP_014147343.1|	fructose-6-phosphate aldolase [Methylomicrobium alcaliphilum]; Duplicate proteins: gi|351716877|emb|CCE22542.1|	1	3	2
gi|503913355|ref|WP_014147349.1|	hypothetical protein [Methylomicrobium alcaliphilum]; Duplicate proteins: gi|351716883|emb|CCE22548.1|	1	2	2	2
gi|503913361|ref|WP_014147355.1|	type I glutamate--ammonia ligase [Methylomicrobium alcaliphilum]; Duplicate proteins: gi|351716889|emb|CCE22554.1|	173	166	180	168
gi|503913362|ref|WP_014147356.1|	PAS domain-containing sensor histidine kinase [Methylomicrobium alcaliphilum]; Duplicate proteins: gi|351716890|emb|CCE22555.1|		1	1
gi|503913366|ref|WP_014147360.1|	MexH family multidrug efflux RND transporter periplasmic adaptor subunit [Methylomicrobium alcaliphilum]; Duplicate proteins: gi|351716894|emb|CCE22559.1|
gi|503913368|ref|WP_014147362.1|	two-component system response regulator, partial [Methylomicrobium alcaliphilum]; Duplicate proteins: gi|351716896|emb|CCE22561.1|	1	1	1	2
gi|503913370|ref|WP_014147364.1|	signal transduction histidine kinase [Methylomicrobium alcaliphilum]; Duplicate proteins: gi|351716898|emb|CCE22563.1|	1	1	2	1
gi|503913377|ref|WP_014147371.1|	NAD+ synthase [Methylomicrobium alcaliphilum]; Duplicate proteins: gi|351716905|emb|CCE22570.1|	3	2	3	4
gi|503913379|ref|WP_014147373.1|	MULTISPECIES: tRNA-2-methylthio-N(6)-dimethylallyladenosine synthase MiaB [Methylomicrobium]; Duplicate proteins: gi|351716907|emb|CCE22572.1|			1	1
gi|503913396|ref|WP_014147390.1|	threonine--tRNA ligase [Methylomicrobium alcaliphilum]; Duplicate proteins: gi|351716924|emb|CCE22589.1|	13	7	10	17
gi|503913400|ref|WP_014147394.1|	phenylalanine--tRNA ligase subunit alpha [Methylomicrobium alcaliphilum]; Duplicate proteins: gi|351716928|emb|CCE22593.1|	3	1	4	5
gi|503913401|ref|WP_014147395.1|	phenylalanine--tRNA ligase subunit beta [Methylomicrobium alcaliphilum]; Duplicate proteins: gi|351716929|emb|CCE22594.1|	10	11	12	19
gi|503913404|ref|WP_014147398.1|	sigma-54-dependent Fis family transcriptional regulator [Methylomicrobium alcaliphilum]; Duplicate proteins: gi|351716932|emb|CCE22597.1|		2	1
gi|503913418|ref|WP_014147412.1|	mononuclear molybdenum enzyme YedY [Methylomicrobium alcaliphilum]; Duplicate proteins: gi|351716946|emb|CCE22611.1|	6	2	2	1
gi|503913423|ref|WP_014147417.1|	two-component sensor histidine kinase, partial [Methylomicrobium alcaliphilum]; Duplicate proteins: gi|351716951|emb|CCE22616.1|
gi|503913429|ref|WP_014147423.1|	pantetheine-phosphate adenylyltransferase [Methylomicrobium alcaliphilum]; Duplicate proteins: gi|351716957|emb|CCE22622.1|	1	1	1
gi|503913432|ref|WP_014147426.1|	ribosome maturation factor [Methylomicrobium alcaliphilum]; Duplicate proteins: gi|351716960|emb|CCE22625.1|
gi|503913433|ref|WP_014147427.1|	transcription termination/antitermination protein NusA [Methylomicrobium alcaliphilum]; Duplicate proteins: gi|351716961|emb|CCE22626.1|	12	15	12	12
gi|503913436|ref|WP_014147430.1|	tRNA pseudouridine(55) synthase [Methylomicrobium alcaliphilum]; Duplicate proteins: gi|351716964|emb|CCE22629.1|	1	1
gi|503913438|ref|WP_014147432.1|	polyribonucleotide nucleotidyltransferase [Methylomicrobium alcaliphilum]; Duplicate proteins: gi|351716966|emb|CCE22631.1|	31	27	38	48
gi|503913439|ref|WP_014147433.1|	cytochrome c6 [Methylomicrobium alcaliphilum]; Duplicate proteins: gi|351716967|emb|CCE22632.1|	23	18	19	29
gi|503913447|ref|WP_014147441.1|	cobyric acid synthase CobQ [Methylomicrobium alcaliphilum]; Duplicate proteins: gi|351716975|emb|CCE22640.1|	1	1
gi|503913448|ref|WP_014147442.1|	alpha-ribazole phosphatase [Methylomicrobium alcaliphilum]; Duplicate proteins: gi|351716976|emb|CCE22641.1|		1
gi|503913470|ref|WP_014147464.1|	SapC family protein [Methylomicrobium alcaliphilum]; Duplicate proteins: gi|351716998|emb|CCE22663.1|		1		1
gi|503913475|ref|WP_014147469.1|	integrase, partial [Methylomicrobium alcaliphilum]; Duplicate proteins: gi|351717005|emb|CCE22670.1|	2		1	2
gi|503913480|ref|WP_014147474.1|	Fe2+-dependent dioxygenase [Methylomicrobium alcaliphilum]; Duplicate proteins: gi|351717010|emb|CCE22675.1|	10	7	13	12
gi|503913485|ref|WP_014147479.1|	flagellar biosynthesis anti-sigma factor FlgM [Methylomicrobium alcaliphilum]; Duplicate proteins: gi|351717015|emb|CCE22680.1|
gi|503913501|ref|WP_014147495.1|	MEKHLA domain-containing protein [Methylomicrobium alcaliphilum]; Duplicate proteins: gi|351717031|emb|CCE22696.1|
gi|503913503|ref|WP_014147497.1|	23S rRNA (guanine(2445)-N(2))/(guanine(2069)-N(7))-methyltransferase [Methylomicrobium alcaliphilum]; Duplicate proteins: gi|351717033|emb|CCE22698.1|	1	2	3	3
gi|503913507|ref|WP_014147501.1|	sensor histidine kinase [Methylomicrobium alcaliphilum]; Duplicate proteins: gi|351717037|emb|CCE22702.1|	1	3	3	1
gi|503913508|ref|WP_014147502.1|	two-component system response regulator [Methylomicrobium alcaliphilum]; Duplicate proteins: gi|351717038|emb|CCE22703.1|		1		1
gi|503913509|ref|WP_014147503.1|	glycine dehydrogenase (aminomethyl-transferring) [Methylomicrobium alcaliphilum]; Duplicate proteins: gi|351717039|emb|CCE22704.1|	4	5	7	6
gi|503913510|ref|WP_014147504.1|	glycine cleavage system aminomethyltransferase T [Methylomicrobium alcaliphilum]; Duplicate proteins: gi|351717040|emb|CCE22705.1|	2	3	6	7
gi|503913511|ref|WP_014147505.1|	HDIG domain-containing protein [Methylomicrobium alcaliphilum]; Duplicate proteins: gi|351717041|emb|CCE22706.1|		1
gi|503913512|ref|WP_014147506.1|	two-component system response regulator [Methylomicrobium alcaliphilum]; Duplicate proteins: gi|351717042|emb|CCE22707.1|	3	3	2	2
gi|503913517|ref|WP_014147511.1|	ribosome small subunit-dependent GTPase [Methylomicrobium alcaliphilum]; Duplicate proteins: gi|351717047|emb|CCE22712.1|
gi|503913522|ref|WP_014147516.1|	serine--tRNA ligase [Methylomicrobium alcaliphilum]; Duplicate proteins: gi|351717052|emb|CCE22717.1|	11	9	10	10
gi|503913526|ref|WP_014147520.1|	thiamine phosphate synthase [Methylomicrobium alcaliphilum]; Duplicate proteins: gi|351717056|emb|CCE22721.1|	1	1		2
gi|503913530|ref|WP_014147524.1|	phosphoglycerate dehydrogenase [Methylomicrobium alcaliphilum]; Duplicate proteins: gi|351717060|emb|CCE22725.1|	5	5	6	8
gi|503913536|ref|WP_014147530.1|	tol-pal system-associated acyl-CoA thioesterase [Methylomicrobium alcaliphilum]; Duplicate proteins: gi|351717066|emb|CCE22731.1|	1			1
gi|503913537|ref|WP_014147531.1|	MULTISPECIES: Tol-Pal system subunit TolQ [Methylomicrobium]; Duplicate proteins: gi|351717067|emb|CCE22732.1|	3	4	3	3
gi|503913539|ref|WP_014147533.1|	protein TolA [Methylomicrobium alcaliphilum]; Duplicate proteins: gi|351717069|emb|CCE22734.1|
gi|503913540|ref|WP_014147534.1|	Tol-Pal system beta propeller repeat protein TolB [Methylomicrobium alcaliphilum]; Duplicate proteins: gi|351717070|emb|CCE22735.1|	11	6	7	12
gi|503913542|ref|WP_014147536.1|	tol-pal system protein YbgF [Methylomicrobium alcaliphilum]; Duplicate proteins: gi|351717072|emb|CCE22737.1|	2		3	3
gi|503913547|ref|WP_014147541.1|	23S rRNA (adenine(2503)-C(2))-methyltransferase RlmN [Methylomicrobium alcaliphilum]; Duplicate proteins: gi|351717077|emb|CCE22742.1|		1
gi|503913590|ref|WP_014147584.1|	cytochrome c [Methylomicrobium alcaliphilum]; Duplicate proteins: gi|351717120|emb|CCE22785.1|	2	2	1	3
gi|503913599|ref|WP_014147593.1|	GNAT family N-acetyltransferase [Methylomicrobium alcaliphilum]; Duplicate proteins: gi|351717129|emb|CCE22794.1|	4	3	5	5
gi|503913602|ref|WP_014147596.1|	MULTISPECIES: MBL fold metallo-hydrolase [Methylomicrobium]; Duplicate proteins: gi|351717132|emb|CCE22797.1|	2	5	2	2
gi|503913605|ref|WP_014147599.1|	haloacid dehalogenase [Methylomicrobium alcaliphilum]; Duplicate proteins: gi|351717135|emb|CCE22800.1|
gi|503913610|ref|WP_014147604.1|	ZIP family metal transporter [Methylomicrobium alcaliphilum]; Duplicate proteins: gi|351717140|emb|CCE22805.1|	1			3
gi|503913612|ref|WP_014147606.1|	GTP-binding protein [Methylomicrobium alcaliphilum]; Duplicate proteins: gi|351717142|emb|CCE22807.1|	1			1
gi|503913615|ref|WP_014147609.1|	NUDIX domain-containing protein [Methylomicrobium alcaliphilum]; Duplicate proteins: gi|351717145|emb|CCE22810.1|			1
gi|503913618|ref|WP_014147612.1|	NAD-dependent malic enzyme [Methylomicrobium alcaliphilum]; Duplicate proteins: gi|351717148|emb|CCE22813.1|	5	3	4	6
gi|503913620|ref|WP_014147614.1|	16S rRNA (adenine(1518)-N(6)/adenine(1519)-N(6))-dimethyltransferase [Methylomicrobium alcaliphilum]; Duplicate proteins: gi|351717150|emb|CCE22815.1|
gi|503913621|ref|WP_014147615.1|	4-hydroxythreonine-4-phosphate dehydrogenase PdxA [Methylomicrobium alcaliphilum]; Duplicate proteins: gi|351717151|emb|CCE22816.1|		1	1
gi|503913626|ref|WP_014147620.1|	hypothetical protein [Methylomicrobium alcaliphilum]; Duplicate proteins: gi|351717156|emb|CCE22821.1|		1	2	2
gi|503913635|ref|WP_014147629.1|	glutamate--tRNA ligase [Methylomicrobium alcaliphilum]; Duplicate proteins: gi|351717166|emb|CCE22831.1|	7	7	8	10
gi|503913637|ref|WP_014147631.1|	MULTISPECIES: exosortase system-associated protein, TIGR04073 family [Methylomicrobium]; Duplicate proteins: gi|351717168|emb|CCE22833.1|	1	2	3	1
gi|503913651|ref|WP_014147645.1|	group 1 hemoglobin, partial [Methylomicrobium alcaliphilum]; Duplicate proteins: gi|351717182|emb|CCE22847.1|	19	22	19	15
gi|503913654|ref|WP_014147648.1|	cytochrome c [Methylomicrobium alcaliphilum]; Duplicate proteins: gi|351717185|emb|CCE22850.1|	3	9	3	2
gi|503913665|ref|WP_014147659.1|	cytochrome c oxidase subunit I [Methylomicrobium alcaliphilum]; Duplicate proteins: gi|351717196|emb|CCE22861.1|
gi|503913710|ref|WP_014147704.1|	L-serine ammonia-lyase [Methylomicrobium alcaliphilum]; Duplicate proteins: gi|351717241|emb|CCE22906.1|		2	1	1
gi|503913718|ref|WP_014147712.1|	transpeptidase, partial [Methylomicrobium alcaliphilum]; Duplicate proteins: gi|351717249|emb|CCE22914.1|	5	6	6	5
gi|503913740|ref|WP_014147734.1|	prepilin-type N-terminal cleavage/methylation domain-containing protein [Methylomicrobium alcaliphilum]; Duplicate proteins: gi|351717271|emb|CCE22936.1|	2	5	4	6
gi|503913741|ref|WP_014147735.1|	prepilin-type N-terminal cleavage/methylation domain-containing protein [Methylomicrobium alcaliphilum]; Duplicate proteins: gi|351717272|emb|CCE22937.1|
gi|503913750|ref|WP_014147744.1|	MULTISPECIES: arsenate reductase [Methylomicrobium]; Duplicate proteins: gi|351717281|emb|CCE22946.1|	1	1	1	3
gi|503913753|ref|WP_014147747.1|	2,3,4,5-tetrahydropyridine-2,6-dicarboxylate N-succinyltransferase [Methylomicrobium alcaliphilum]; Duplicate proteins: gi|351717284|emb|CCE22949.1|	21	21	23	23
gi|503913754|ref|WP_014147748.1|	succinyldiaminopimelate transaminase [Methylomicrobium alcaliphilum]; Duplicate proteins: gi|351717285|emb|CCE22950.1|			1	1
gi|503913765|ref|WP_014147759.1|	MULTISPECIES: hypothetical protein [Methylomicrobium]; Duplicate proteins: gi|351717296|emb|CCE22961.1|	3	7	2	1
gi|503913766|ref|WP_014147760.1|	MULTISPECIES: transcriptional regulator [Methylomicrobium]; Duplicate proteins: gi|351717297|emb|CCE22962.1|
gi|503913768|ref|WP_014147762.1|	nitrite reductase large subunit [Methylomicrobium alcaliphilum]; Duplicate proteins: gi|351717299|emb|CCE22964.1|	67	52	63	71
gi|503913771|ref|WP_014147765.1|	MULTISPECIES: cyanate hydratase [Methylomicrobium]; Duplicate proteins: gi|351717302|emb|CCE22967.1|	15	12	13	15
gi|503913780|ref|WP_014147774.1|	pyridine nucleotide-disulfide oxidoreductase [Methylomicrobium alcaliphilum]; Duplicate proteins: gi|351717311|emb|CCE22976.1|	1	3	3	5
gi|503913781|ref|WP_014147775.1|	diguanylate cyclase response regulator [Methylomicrobium alcaliphilum]; Duplicate proteins: gi|351717313|emb|CCE22978.1|	1	2	4	4
gi|503913784|ref|WP_014147778.1|	hypothetical protein [Methylomicrobium alcaliphilum]; Duplicate proteins: gi|351717316|emb|CCE22981.1|	1
gi|503913785|ref|WP_014147779.1|	MULTISPECIES: cytochrome c oxidase subunit II [Methylomicrobium]; Duplicate proteins: gi|351717317|emb|CCE22982.1|	1	1	1	1
gi|503913787|ref|WP_014147781.1|	cytochrome c [Methylomicrobium alcaliphilum]; Duplicate proteins: gi|351717319|emb|CCE22984.1|	1
gi|503913806|ref|WP_014147800.1|	hopanoid C-3 methylase HpnR [Methylomicrobium alcaliphilum]; Duplicate proteins: gi|351717339|emb|CCE23004.1|	13	9	6	9
gi|503913808|ref|WP_014147802.1|	molybdopterin molybdenumtransferase MoeA [Methylomicrobium alcaliphilum]; Duplicate proteins: gi|351717341|emb|CCE23006.1|
gi|503913811|ref|WP_014147805.1|	thiosulfate oxidation carrier protein SoxY [Methylomicrobium alcaliphilum]; Duplicate proteins: gi|351717344|emb|CCE23009.1|
gi|503913817|ref|WP_014147811.1|	hopanoid biosynthesis-associated RND transporter HpnN [Methylomicrobium alcaliphilum]; Duplicate proteins: gi|351717350|emb|CCE23015.1|	12	11	12	9
gi|503913828|ref|WP_014147822.1|	phosphohistidine phosphatase, partial [Methylomicrobium alcaliphilum]; Duplicate proteins: gi|351717361|emb|CCE23026.1|				1
gi|503913831|ref|WP_014147825.1|	phosphate ABC transporter, permease protein PstA [Methylomicrobium alcaliphilum]; Duplicate proteins: gi|351717364|emb|CCE23029.1|
gi|503913833|ref|WP_014147827.1|	phosphate transport system regulatory protein PhoU [Methylomicrobium alcaliphilum]; Duplicate proteins: gi|351717366|emb|CCE23031.1|	1	1		1
gi|503913837|ref|WP_014147831.1|	CRISPR-associated helicase/endonuclease Cas3, partial [Methylomicrobium alcaliphilum]; Duplicate proteins: gi|351717370|emb|CCE23035.1|
gi|503913839|ref|WP_014147833.1|	type I-C CRISPR-associated protein Cas8c/Csd1 [Methylomicrobium alcaliphilum]; Duplicate proteins: gi|351717372|emb|CCE23037.1|	2	2	5	1
gi|503913840|ref|WP_014147834.1|	type I-C CRISPR-associated protein Cas7/Csd2 [Methylomicrobium alcaliphilum]; Duplicate proteins: gi|351717373|emb|CCE23038.1|	15	10	11	12
gi|503913842|ref|WP_014147836.1|	subtype I-C CRISPR-associated endonuclease Cas1 [Methylomicrobium alcaliphilum]; Duplicate proteins: gi|351717375|emb|CCE23040.1|
gi|503913848|ref|WP_014147842.1|	dihydrolipoyl dehydrogenase [Methylomicrobium alcaliphilum]; Duplicate proteins: gi|351717381|emb|CCE23046.1|	14	9	8	16
gi|503913849|ref|WP_014147843.1|	dihydrolipoyllysine-residue acetyltransferase [Methylomicrobium alcaliphilum]; Duplicate proteins: gi|351717382|emb|CCE23047.1|	9	7	7	15
gi|503913850|ref|WP_014147844.1|	pyruvate dehydrogenase (acetyl-transferring), homodimeric type [Methylomicrobium alcaliphilum]; Duplicate proteins: gi|351717383|emb|CCE23048.1|	23	14	29	30
gi|503913851|ref|WP_014147845.1|	citrate (Si)-synthase [Methylomicrobium alcaliphilum]; Duplicate proteins: gi|351717384|emb|CCE23049.1|	15	14	18	22
gi|503913861|ref|WP_014147855.1|	DNA-binding response regulator [Methylomicrobium alcaliphilum]; Duplicate proteins: gi|351717394|emb|CCE23059.1|				1
gi|503913876|ref|WP_014147870.1|	radical SAM/Cys-rich domain protein [Methylomicrobium alcaliphilum]; Duplicate proteins: gi|351717409|emb|CCE23074.1|			1
gi|503913881|ref|WP_014147875.1|	transcriptional regulator [Methylomicrobium alcaliphilum]; Duplicate proteins: gi|351717414|emb|CCE23079.1|
gi|503913899|ref|WP_014147893.1|	ribonuclease R [Methylomicrobium alcaliphilum]; Duplicate proteins: gi|351717432|emb|CCE23097.1|	11	10	10	15
gi|503913900|ref|WP_014147894.1|	23S rRNA (guanosine(2251)-2'-O)-methyltransferase RlmB [Methylomicrobium alcaliphilum]; Duplicate proteins: gi|351717433|emb|CCE23098.1|
gi|503913907|ref|WP_014147901.1|	bifunctional 5,10-methylene-tetrahydrofolate dehydrogenase/5,10-methylene-tetrahydrofolate cyclohydrolase [Methylomicrobium alcaliphilum]; Duplicate proteins: gi|351717440|emb|CCE23105.1|		1	1
gi|503913908|ref|WP_014147902.1|	sigma-54-dependent Fis family transcriptional regulator [Methylomicrobium alcaliphilum]; Duplicate proteins: gi|351717441|emb|CCE23106.1|	2	2	2	1
gi|503913926|ref|WP_014147920.1|	xanthine dehydrogenase iron-sulfur cluster and FAD-binding subunit [Methylomicrobium alcaliphilum]; Duplicate proteins: gi|351717460|emb|CCE23125.1|
gi|503913929|ref|WP_014147923.1|	hypothetical protein [Methylomicrobium alcaliphilum]; Duplicate proteins: gi|351717463|emb|CCE23128.1|
gi|503913930|ref|WP_014147924.1|	hybrid sensor histidine kinase/response regulator [Methylomicrobium alcaliphilum]; Duplicate proteins: gi|351717464|emb|CCE23129.1|		2	1
gi|503913931|ref|WP_014147925.1|	(2Fe-2S) ferredoxin [Methylomicrobium alcaliphilum]; Duplicate proteins: gi|351717465|emb|CCE23130.1|		1
gi|503913935|ref|WP_014147929.1|	two-component sensor histidine kinase [Methylomicrobium alcaliphilum]; Duplicate proteins: gi|351717469|emb|CCE23134.1|
gi|503913936|ref|WP_014147930.1|	two-component system response regulator [Methylomicrobium alcaliphilum]; Duplicate proteins: gi|351717470|emb|CCE23135.1|
gi|503913937|ref|WP_014147931.1|	adenosylmethionine--8-amino-7-oxononanoate aminotransferase BioA [Methylomicrobium alcaliphilum]; Duplicate proteins: gi|351717471|emb|CCE23136.1|	1
gi|503913944|ref|WP_014147938.1|	two-component system response regulator [Methylomicrobium alcaliphilum]; Duplicate proteins: gi|351717478|emb|CCE23143.1|	4	2	4	5
gi|503913949|ref|WP_014147943.1|	CTP synthetase [Methylomicrobium alcaliphilum]; Duplicate proteins: gi|351717483|emb|CCE23148.1|	3	5	6	10
gi|503913950|ref|WP_014147944.1|	3-deoxy-8-phosphooctulonate synthase [Methylomicrobium alcaliphilum]; Duplicate proteins: gi|351717484|emb|CCE23149.1|	4	7	3	8
gi|503913951|ref|WP_014147945.1|	phosphopyruvate hydratase [Methylomicrobium alcaliphilum]; Duplicate proteins: gi|351717485|emb|CCE23150.1|	50	32	45	53
gi|503913955|ref|WP_014147949.1|	tRNA pseudouridine synthase TruD [Methylomicrobium alcaliphilum]; Duplicate proteins: gi|351717489|emb|CCE23154.1|
gi|503913958|ref|WP_014147952.1|	5'/3'-nucleotidase SurE [Methylomicrobium alcaliphilum]; Duplicate proteins: gi|351717492|emb|CCE23157.1|
gi|503913961|ref|WP_014147955.1|	ribose 5-phosphate isomerase A [Methylomicrobium alcaliphilum]; Duplicate proteins: gi|351717495|emb|CCE23160.1|	3	2	5	3
gi|503913968|ref|WP_014147962.1|	ABC-ATPase UvrA [Methylomicrobium alcaliphilum]; Duplicate proteins: gi|351717503|emb|CCE23168.1|			1	1
gi|503913971|ref|WP_014147965.1|	tryptophan synthase subunit beta [Methylomicrobium alcaliphilum]; Duplicate proteins: gi|351717506|emb|CCE23171.1|	5	6	11	12
gi|503913973|ref|WP_014147967.1|	acetyl-CoA carboxylase subunit beta [Methylomicrobium alcaliphilum]; Duplicate proteins: gi|351717508|emb|CCE23173.1|	4	3	7	5
gi|503913975|ref|WP_014147969.1|	sporulation domain-containing protein [Methylomicrobium alcaliphilum]; Duplicate proteins: gi|351717510|emb|CCE23175.1|		1	4	4
gi|503913979|ref|WP_014147973.1|	hypothetical protein [Methylomicrobium alcaliphilum]; Duplicate proteins: gi|351717514|emb|CCE23179.1|	17	18	21	17
gi|503913981|ref|WP_014147975.1|	putative Fe-S cluster assembly protein SufT [Methylomicrobium alcaliphilum]; Duplicate proteins: gi|351717516|emb|CCE23181.1|			1	2
gi|503913983|ref|WP_014147977.1|	phosphoglycolate phosphatase, bacterial [Methylomicrobium alcaliphilum]; Duplicate proteins: gi|351717518|emb|CCE23183.1|			1	1
gi|503913984|ref|WP_014147978.1|	bifunctional 3-demethylubiquinone 3-O-methyltransferase/2-octaprenyl-6-hydroxy phenol methylase [Methylomicrobium alcaliphilum]; Duplicate proteins: gi|351717519|emb|CCE23184.1|	4	6	4	6
gi|503913986|ref|WP_014147980.1|	S-methyl-5-thioribose-1-phosphate isomerase [Methylomicrobium alcaliphilum]; Duplicate proteins: gi|351717521|emb|CCE23186.1|	1		2	3
gi|503913989|ref|WP_014147983.1|	alpha-amylase, partial [Methylomicrobium alcaliphilum]; Duplicate proteins: gi|351717524|emb|CCE23189.1|	2	2	4	3
gi|503913996|ref|WP_014147990.1|	hybrid sensor histidine kinase/response regulator [Methylomicrobium alcaliphilum]; Duplicate proteins: gi|351717531|emb|CCE23196.1|	29	26	27	34
gi|503913998|ref|WP_014147992.1|	siroheme synthase [Methylomicrobium alcaliphilum]; Duplicate proteins: gi|351717533|emb|CCE23198.1|
gi|503914000|ref|WP_014147994.1|	precorrin-3B C(17)-methyltransferase [Methylomicrobium alcaliphilum]; Duplicate proteins: gi|351717535|emb|CCE23200.1|	2	1	5	3
gi|503914003|ref|WP_014147997.1|	precorrin-2 C(20)-methyltransferase [Methylomicrobium alcaliphilum]; Duplicate proteins: gi|351717538|emb|CCE23203.1|
gi|503914006|ref|WP_014148000.1|	precorrin-8X methylmutase [Methylomicrobium alcaliphilum]; Duplicate proteins: gi|351717541|emb|CCE23206.1|	1		1	1
gi|503914008|ref|WP_014148002.1|	precorrin-4 C(11)-methyltransferase [Methylomicrobium alcaliphilum]; Duplicate proteins: gi|351717543|emb|CCE23208.1|
gi|503914035|ref|WP_014148029.1|	biopolymer transporter ExbD [Methylomicrobium alcaliphilum]; Duplicate proteins: gi|351717570|emb|CCE23235.1|
gi|503914039|ref|WP_014148033.1|	ribosomal protein L3 N(5)-glutamine methyltransferase [Methylomicrobium alcaliphilum]; Duplicate proteins: gi|351717574|emb|CCE23239.1|	3	3	4	6
gi|503914047|ref|WP_014148041.1|	alanine transaminase [Methylomicrobium alcaliphilum]; Duplicate proteins: gi|351717582|emb|CCE23247.1|	5	2	5	5
gi|503914050|ref|WP_014148044.1|	single-stranded-DNA-specific exonuclease RecJ [Methylomicrobium alcaliphilum]; Duplicate proteins: gi|351717585|emb|CCE23250.1|
gi|503914051|ref|WP_014148045.1|	metal-dependent phosphohydrolase [Methylomicrobium alcaliphilum]; Duplicate proteins: gi|351717586|emb|CCE23251.1|
gi|503914052|ref|WP_014148046.1|	bifunctional ADP-dependent (S)-NAD(P)H-hydrate dehydratase/NAD(P)H-hydrate epimerase [Methylomicrobium alcaliphilum]; Duplicate proteins: gi|351717587|emb|CCE23252.1|	1	1	1
gi|503914053|ref|WP_014148047.1|	tRNA threonylcarbamoyladenosine biosynthesis protein TsaE [Methylomicrobium alcaliphilum]; Duplicate proteins: gi|351717588|emb|CCE23253.1|				1
gi|503914063|ref|WP_014148057.1|	succinate-semialdehyde dehydrogenase [Methylomicrobium alcaliphilum]; Duplicate proteins: gi|351717598|emb|CCE23263.1|	4	3	6	7
gi|503914065|ref|WP_014148059.1|	dihydrolipoyl dehydrogenase [Methylomicrobium alcaliphilum]; Duplicate proteins: gi|351717600|emb|CCE23265.1|	8	5	12	8
gi|503914067|ref|WP_014148061.1|	2-oxoglutarate dehydrogenase subunit E1 [Methylomicrobium alcaliphilum]; Duplicate proteins: gi|351717602|emb|CCE23267.1|	9	9	11	10
gi|503914071|ref|WP_014148065.1|	rhodanese domain-containing protein [Methylomicrobium alcaliphilum]; Duplicate proteins: gi|351717606|emb|CCE23271.1|	1	1	1	1
gi|503914072|ref|WP_014148066.1|	molybdopterin molybdenumtransferase MoeA [Methylomicrobium alcaliphilum]; Duplicate proteins: gi|351717607|emb|CCE23272.1|	4	4	3	5
gi|503914073|ref|WP_014148067.1|	molybdopterin-guanine dinucleotide biosynthesis protein MobB [Methylomicrobium alcaliphilum]; Duplicate proteins: gi|351717608|emb|CCE23273.1|	1	1	1	1
gi|503914076|ref|WP_014148070.1|	RNA polymerase sigma factor RpoS [Methylomicrobium alcaliphilum]; Duplicate proteins: gi|351717611|emb|CCE23276.1|	1	1	1	2
gi|503914085|ref|WP_014148079.1|	mechanosensitive ion channel protein MscS [Methylomicrobium alcaliphilum]; Duplicate proteins: gi|351717621|emb|CCE23286.1|	1		1	2
gi|503914091|ref|WP_014148085.1|	polyketide synthase [Methylomicrobium alcaliphilum]; Duplicate proteins: gi|351717627|emb|CCE23292.1|
gi|503914098|ref|WP_014148092.1|	DNA-formamidopyrimidine glycosylase [Methylomicrobium alcaliphilum]; Duplicate proteins: gi|351717634|emb|CCE23299.1|		1	2
gi|503914119|ref|WP_014148113.1|	phosphoglycerate mutase (2,3-diphosphoglycerate-independent) [Methylomicrobium alcaliphilum]; Duplicate proteins: gi|351717655|emb|CCE23320.1|	29	31	25	27
gi|503914121|ref|WP_014148115.1|	two-component system response regulator [Methylomicrobium alcaliphilum]; Duplicate proteins: gi|351717657|emb|CCE23322.1|	5	2	3	8
gi|503914123|ref|WP_014148117.1|	PAS domain-containing sensor histidine kinase [Methylomicrobium alcaliphilum]; Duplicate proteins: gi|351717659|emb|CCE23324.1|
gi|503914125|ref|WP_014148119.1|	hybrid sensor histidine kinase/response regulator [Methylomicrobium alcaliphilum]; Duplicate proteins: gi|351717661|emb|CCE23326.1|	2	2	1	2
gi|503914128|ref|WP_014148122.1|	rhodanese-like domain-containing protein [Methylomicrobium alcaliphilum]; Duplicate proteins: gi|351717664|emb|CCE23329.1|	2	4	3	2
gi|503914159|ref|WP_014148153.1|	signaling protein [Methylomicrobium alcaliphilum]; Duplicate proteins: gi|351717695|emb|CCE23360.1|	2	4	6	4
gi|503914162|ref|WP_014148156.1|	glycolate oxidase iron-sulfur subunit [Methylomicrobium alcaliphilum]; Duplicate proteins: gi|351717698|emb|CCE23363.1|
gi|503914163|ref|WP_014148157.1|	glycolate oxidase subunit GlcE [Methylomicrobium alcaliphilum]; Duplicate proteins: gi|351717699|emb|CCE23364.1|
gi|503914175|ref|WP_014148169.1|	mechanosensitive ion channel protein MscS [Methylomicrobium alcaliphilum]; Duplicate proteins: gi|351717711|emb|CCE23376.1|	3	1	1	1
gi|503914189|ref|WP_014148183.1|	pyruvate, phosphate dikinase [Methylomicrobium alcaliphilum]; Duplicate proteins: gi|351717725|emb|CCE23390.1|	73	67	65	87
gi|503914196|ref|WP_014148190.1|	epoxyqueuosine reductase [Methylomicrobium alcaliphilum]; Duplicate proteins: gi|351717732|emb|CCE23397.1|
[truncated: 766 more rows]

## Sheet: Clustered Data
Cluster ID	Protein_Protein	Description_Description	Calcium_20Z_withcop_ rep1	Calcium_20Z_withcop_ rep2	Lanthanum_20Z_withcop_rep1	Lanthanum_20Z_withcop_rep2
0	gi|122681664|sp|Q4JQJ5.1|ECTA_META2	RecName: Full=L-2,4-diaminobutyric acid acetyltransferase; Short=DABA acetyltransferase; Duplicate proteins: gi|351719239|emb|CCE24915.1|,gi|503915679|ref|WP_014149673.1|,gi|68366269|gb|AAY96770.1|	-0.629957	-0.629957	-0.0581499	-0.629957
0	gi|351716586|emb|CCE22246.1|	putative bipartite protein [includes a nickel-iron hydrogenase, accessory protein domain HupE; a putative TonB-dependent receptor] [Methylomicrobium alcaliphilum 20Z]; Duplicate proteins: gi|503913060|ref|WP_014147054.1|	-0.475201	-0.475201	1.4489	-0.20033
0	gi|351716900|emb|CCE22565.1|	Fatty acid hydroxylase [Methylomicrobium alcaliphilum 20Z]; Duplicate proteins: gi|503913372|ref|WP_014147366.1|	-0.301701	-0.301701	-0.301701	-0.301701
0	gi|351719043|emb|CCE24717.1|	Tetratricopeptide domain protein [Methylomicrobium alcaliphilum 20Z]; Duplicate proteins: gi|503915485|ref|WP_014149479.1|	-0.3336	-0.3336	-0.3336	-0.3336
0	gi|503915631|ref|WP_014149625.1|	UDP-3-O-(3-hydroxymyristoyl)glucosamine N-acyltransferase [Methylomicrobium alcaliphilum]; Duplicate proteins: gi|351719191|emb|CCE24865.1|	-0.557088	-0.557088	-0.557088	-0.557088
0	gi|802898971|ref|WP_046061368.1|	GTPase [Methylomicrobium alcaliphilum]	0.244793	-0.477347	-0.477347	-0.477347
0	gi|351716991|emb|CCE22656.1|	Conserved hypothetical protein, putative oxidoreductase [Methylomicrobium alcaliphilum 20Z]	-0.267385	-0.267385	-0.267385	-0.267385
0	gi|503914208|ref|WP_014148202.1|	glutaredoxin 3 [Methylomicrobium alcaliphilum]; Duplicate proteins: gi|351717744|emb|CCE23409.1|	-0.350093	-0.350093	-0.350093	-0.350093
0	gi|503914720|ref|WP_014148714.1|	tRNA pseudouridine(38-40) synthase [Methylomicrobium alcaliphilum]; Duplicate proteins: gi|351718261|emb|CCE23928.1|	-0.301701	-0.301701	-0.301701	-0.301701
0	gi|351719538|emb|CCE25214.1|	glutamate-1-semialdehyde 2,1-aminomutase [Methylomicrobium alcaliphilum 20Z]; Duplicate proteins: gi|503915975|ref|WP_014149969.1|	-1.0163	-1.0163	0.326126	-0.568824
0	gi|516451338|ref|WP_017840250.1|	MULTISPECIES: hypothetical protein [Methylomicrobium]	-0.295059	-0.295059	-0.295059	-0.295059
0	gi|351716195|emb|CCE21850.1|	Anthranilate phosphoribosyltransferase [Methylomicrobium alcaliphilum 20Z]; Duplicate proteins: gi|503912670|ref|WP_014146664.1|	-0.155762	-0.666315	-0.155762	-0.666315
0	gi|351718621|emb|CCE24295.1|	5-oxoprolinase [Methylomicrobium alcaliphilum 20Z]; Duplicate proteins: gi|503915070|ref|WP_014149064.1|	-0.773238	-0.773238	-0.773238	-0.773238
0	gi|351718541|emb|CCE24212.1|	conserved exported protein of unknown function [Methylomicrobium alcaliphilum 20Z]; Duplicate proteins: gi|503914994|ref|WP_014148988.1|	-0.392688	-0.392688	2.50339	2.50339
0	gi|351720004|emb|CCE25680.1|	conserved exported protein of unknown function [Methylomicrobium alcaliphilum 20Z]; Duplicate proteins: gi|503916433|ref|WP_014150427.1|	-0.363777	-0.363777	-0.363777	-0.363777
0	gi|351716863|emb|CCE22528.1|	Leucyl/phenylalanyl-tRNA--protein transferase (L/F-transferase) (Leucyltransferase) (Phenyalanyltransferase) [Methylomicrobium alcaliphilum 20Z]; Duplicate proteins: gi|503913335|ref|WP_014147329.1|	-0.185723	-0.185723	-0.185723	-0.185723
0	gi|503915979|ref|WP_014149973.1|	GTP cyclohydrolase II [Methylomicrobium alcaliphilum]; Duplicate proteins: gi|351719542|emb|CCE25218.1|	-0.185723	-0.185723	-0.185723	-0.185723
0	gi|351718165|emb|CCE23832.1|	Transcriptional regulator, TetR family [Methylomicrobium alcaliphilum 20Z]; Duplicate proteins: gi|503914626|ref|WP_014148620.1|	-0.229485	-0.229485	4.28372	-0.229485
0	gi|503912942|ref|WP_014146936.1|	GDP-mannose 4,6-dehydratase [Methylomicrobium alcaliphilum]; Duplicate proteins: gi|351716467|emb|CCE22127.1|	0.391236	-0.308247	0.391236	0.391236
0	gi|351716927|emb|CCE22592.1|	50S ribosomal subunit protein L20 [Methylomicrobium alcaliphilum 20Z]; Duplicate proteins: gi|503913399|ref|WP_014147393.1|	0.33487	-0.605955	-0.605955	1.2757
0	gi|503913237|ref|WP_014147231.1|	pseudaminic acid cytidylyltransferase [Methylomicrobium alcaliphilum]; Duplicate proteins: gi|351716765|emb|CCE22427.1|	-0.480343	1.61893	-0.480343	1.61893
0	gi|351717211|emb|CCE22876.1|	protein of unknown function [Methylomicrobium alcaliphilum 20Z]; Duplicate proteins: gi|503913680|ref|WP_014147674.1|	-0.185723	-0.185723	-0.185723	-0.185723
0	gi|802899034|ref|WP_046061430.1|	protein-L-isoaspartate O-methyltransferase [Methylomicrobium alcaliphilum]	-0.348268	-0.348268	-0.348268	-0.348268
0	gi|802896391|ref|WP_046061092.1|	general secretion pathway protein [Methylomicrobium alcaliphilum]	-1.23321	-1.23321	0.251676	0.251676
0	gi|351716262|emb|CCE21922.1|	putative NAD(P)-binding domain enzyme [Methylomicrobium alcaliphilum 20Z]; Duplicate proteins: gi|503912737|ref|WP_014146731.1|	-0.229485	-0.229485	-0.229485	-0.229485
0	gi|351718455|emb|CCE24126.1|	protein of unknown function [Methylomicrobium alcaliphilum 20Z]; Duplicate proteins: gi|503914908|ref|WP_014148902.1|	-0.130189	-0.130189	-0.130189	-0.130189
0	gi|351719193|emb|CCE24867.1|	conserved protein of unknown function [Methylomicrobium alcaliphilum 20Z]; Duplicate proteins: gi|503915633|ref|WP_014149627.1|	-0.130189	-0.130189	-0.130189	-0.130189
0	gi|802899226|ref|WP_046061622.1|	3-deoxy-D-manno-octulosonic acid transferase [Methylomicrobium alcaliphilum]	-0.130189	-0.130189	-0.130189	-0.130189
0	gi|351719752|emb|CCE25428.1|	conserved protein of unknown function [Methylomicrobium alcaliphilum 20Z]; Duplicate proteins: gi|503916187|ref|WP_014150181.1|	-0.130189	-0.130189	-0.130189	-0.130189
0	gi|503914786|ref|WP_014148780.1|	malonyl-[acyl-carrier protein] O-methyltransferase BioC [Methylomicrobium alcaliphilum]; Duplicate proteins: gi|351718330|emb|CCE23999.1|	-0.130189	-0.130189	-0.130189	-0.130189
0	gi|503915507|ref|WP_014149501.1|	uroporphyrinogen III methyltransferase [Methylomicrobium alcaliphilum]; Duplicate proteins: gi|351719065|emb|CCE24739.1|	-0.130189	-0.130189	-0.130189	-0.130189
0	gi|351718648|emb|CCE24322.1|	conserved protein of unknown function [Methylomicrobium alcaliphilum 20Z]; Duplicate proteins: gi|503915096|ref|WP_014149090.1|	-0.130189	-0.130189	-0.130189	-0.130189
0	gi|503915568|ref|WP_014149562.1|	chemotaxis response regulator protein-glutamate methylesterase [Methylomicrobium alcaliphilum]; Duplicate proteins: gi|351719128|emb|CCE24802.1|	-0.436018	-0.436018	-0.436018	0.482734
0	gi|351716436|emb|CCE22096.1|	YcgR family protein [Methylomicrobium alcaliphilum 20Z]; Duplicate proteins: gi|503912911|ref|WP_014146905.1|	-0.259014	-0.259014	-0.259014	-0.259014
0	gi|648438272|ref|WP_026130023.1|	MULTISPECIES: CRISPR-associated endonuclease Cas2 [Methylomicrobium]	-0.367237	-0.367237	-0.367237	-0.367237
0	gi|351716435|emb|CCE22095.1|	Exodeoxyribonuclease 7 large subunit [Methylomicrobium alcaliphilum 20Z]; Duplicate proteins: gi|503912910|ref|WP_014146904.1|	-0.341285	-0.341285	-0.341285	-0.341285
0	gi|351717726|emb|CCE23391.1|	conserved protein of unknown function [Methylomicrobium alcaliphilum 20Z]; Duplicate proteins: gi|503914190|ref|WP_014148184.1|	-0.355484	-0.355484	-0.355484	0.483459
0	gi|351716823|emb|CCE22488.1|	protein of unknown function [Methylomicrobium alcaliphilum 20Z]; Duplicate proteins: gi|503913295|ref|WP_014147289.1|	-0.469219	0.73443	-0.469219	0.73443
0	gi|351718791|emb|CCE24465.1|	conserved protein of unknown function [Methylomicrobium alcaliphilum 20Z]; Duplicate proteins: gi|503915236|ref|WP_014149230.1|	-0.256039	-0.256039	-1.26313	-0.256039
0	gi|351716839|emb|CCE22504.1|	exported protein of unknown function [Methylomicrobium alcaliphilum 20Z]; Duplicate proteins: gi|503913311|ref|WP_014147305.1|	-1.22982	-1.22982	-2.10755	-0.937239
0	gi|351719722|emb|CCE25398.1|	ATP synthase subunit alpha 2 [Methylomicrobium alcaliphilum 20Z]	-0.379479	-0.379479	-0.379479	-0.379479
0	gi|351717430|emb|CCE23095.1|	conserved exported protein of unknown function [Methylomicrobium alcaliphilum 20Z]; Duplicate proteins: gi|503913897|ref|WP_014147891.1|	-0.540069	-0.540069	-0.540069	-0.540069
0	gi|351719640|emb|CCE25316.1|	ATP-dependent DNA helicase rep [Methylomicrobium alcaliphilum 20Z]; Duplicate proteins: gi|503916077|ref|WP_014150071.1|	-0.497813	-0.497813	-0.497813	-0.497813
0	gi|351719713|emb|CCE25389.1|	PAS protein [Methylomicrobium alcaliphilum 20Z]; Duplicate proteins: gi|503916150|ref|WP_014150144.1|	-0.256039	-0.256039	-0.256039	-0.256039
0	gi|351719278|emb|CCE24954.1|	conserved protein of unknown function (DUF934) [Methylomicrobium alcaliphilum 20Z]; Duplicate proteins: gi|503915717|ref|WP_014149711.1|	-0.999509	0.102753	0.102753	0.102753
0	gi|802897110|ref|WP_046061213.1|	EVE domain-containing protein [Methylomicrobium alcaliphilum]	1.05113	-0.425458	-1.16375	-0.425458
0	gi|503914052|ref|WP_014148046.1|	bifunctional ADP-dependent (S)-NAD(P)H-hydrate dehydratase/NAD(P)H-hydrate epimerase [Methylomicrobium alcaliphilum]; Duplicate proteins: gi|351717587|emb|CCE23252.1|	-0.714396	-0.714396	-0.714396	-1.12763
0	gi|503915046|ref|WP_014149040.1|	ATP-dependent Clp protease adaptor ClpS [Methylomicrobium alcaliphilum]; Duplicate proteins: gi|351718597|emb|CCE24268.1|	-0.82971	-0.82971	-0.82971	-0.82971
0	gi|351716724|emb|CCE22386.1|	conserved protein of unknown function [Methylomicrobium alcaliphilum 20Z]; Duplicate proteins: gi|503913198|ref|WP_014147192.1|	-0.705586	-0.358673	0.335154	0.335154
0	gi|351717941|emb|CCE23606.1|	protein of unknown function [Methylomicrobium alcaliphilum 20Z]; Duplicate proteins: gi|503914405|ref|WP_014148399.1|	-0.301701	-0.301701	-0.301701	-0.301701
0	gi|503913189|ref|WP_014147183.1|	cell division protein ZapD [Methylomicrobium alcaliphilum]; Duplicate proteins: gi|351716715|emb|CCE22377.1|	-0.671649	-0.671649	0.0488472	0.0488472
0	gi|351717224|emb|CCE22889.1|	conserved protein of unknown function [Methylomicrobium alcaliphilum 20Z]; Duplicate proteins: gi|503913693|ref|WP_014147687.1|	-0.229485	-0.229485	-0.229485	-0.229485
0	gi|351717242|emb|CCE22907.1|	Competence lipoprotein ComL precursor [Methylomicrobium alcaliphilum 20Z]; Duplicate proteins: gi|503913711|ref|WP_014147705.1|	-0.365348	-0.365348	-0.365348	-0.365348
0	gi|503913931|ref|WP_014147925.1|	(2Fe-2S) ferredoxin [Methylomicrobium alcaliphilum]; Duplicate proteins: gi|351717465|emb|CCE23130.1|	-0.481398	0.753493	-0.481398	-0.481398
0	gi|351716885|emb|CCE22550.1|	Ammonia channel precursor (Ammonia transporter) [Methylomicrobium alcaliphilum 20Z]; Duplicate proteins: gi|503913357|ref|WP_014147351.1|	-0.578905	-0.578905	1.69812	-0.578905
0	gi|351717612|emb|CCE23277.1|	Putative nitrilase (nthA-like) [Methylomicrobium alcaliphilum 20Z]; Duplicate proteins: gi|503914077|ref|WP_014148071.1|	0.301407	-1.84482	0.301407	-0.3118
0	gi|351718036|emb|CCE23701.1|	putative Diguanylate cyclase/phosphodiesterase with PAS/PAC sensor(S) [Methylomicrobium alcaliphilum 20Z]; Duplicate proteins: gi|503914499|ref|WP_014148493.1|	-0.723914	0.940149	2.04952	2.04952
0	gi|351719872|emb|CCE25548.1|	conserved protein of unknown function [Methylomicrobium alcaliphilum 20Z]; Duplicate proteins: gi|503916303|ref|WP_014150297.1|	-0.541522	-0.541522	0.749378	0.103928
0	gi|802896471|ref|WP_046061159.1|	AAC(3) family aminoglycoside 3-N-acetyltransferase [Methylomicrobium alcaliphilum]	-0.68173	0.122711	0.122711	-0.68173
0	gi|351718253|emb|CCE23920.1|	Quinolinate synthase A [Methylomicrobium alcaliphilum 20Z]; Duplicate proteins: gi|503914712|ref|WP_014148706.1|	-0.227279	0.51769	1.26266	-0.227279
0	gi|351718503|emb|CCE24174.1|	Prephenate dehydrogenase (PDH) [Methylomicrobium alcaliphilum 20Z]; Duplicate proteins: gi|503914956|ref|WP_014148950.1|	-0.669386	0.293877	2.2204	-0.669386
0	gi|351716558|emb|CCE22218.1|	conserved exported protein of unknown function [Methylomicrobium alcaliphilum 20Z]; Duplicate proteins: gi|503913032|ref|WP_014147026.1|	0.826811	-0.651427	0.826811	3.29054
0	gi|351716910|emb|CCE22575.1|	Magnesium and cobalt efflux protein CorC [Methylomicrobium alcaliphilum 20Z]; Duplicate proteins: gi|503913382|ref|WP_014147376.1|	0.821217	0.0269252	0.0269252	2.4098
0	gi|351718491|emb|CCE24162.1|	Trk system potassium uptake protein A [Methylomicrobium alcaliphilum 20Z]; Duplicate proteins: gi|503914944|ref|WP_014148938.1|	-0.441334	-0.441334	-0.441334	3.67004
0	gi|351719949|emb|CCE25625.1|	conserved protein of unknown function [Methylomicrobium alcaliphilum 20Z]; Duplicate proteins: gi|503916380|ref|WP_014150374.1|	-0.267385	-0.267385	-0.267385	3.67654
0	gi|351718634|emb|CCE24308.1|	conserved protein of unknown function [Methylomicrobium alcaliphilum 20Z]	-0.185723	-0.185723	-0.185723	5.2931
0	gi|802896256|ref|WP_046060959.1|	aspartate 1-decarboxylase [Methylomicrobium alcaliphilum]	-0.185723	-0.185723	-0.185723	5.2931
0	gi|351718612|emb|CCE24286.1|	Cation efflux system protein CusA [Methylomicrobium alcaliphilum 20Z]; Duplicate proteins: gi|503915061|ref|WP_014149055.1|	-0.491444	-0.491444	-0.491444	1.32076
0	gi|802898966|ref|WP_046061363.1|	NAD(P)H-quinone oxidoreductase [Methylomicrobium alcaliphilum]	-0.757634	0.607264	-0.0751851	1.97216
0	gi|351719574|emb|CCE25250.1|	putative enzyme [Methylomicrobium alcaliphilum 20Z]; Duplicate proteins: gi|503916011|ref|WP_014150005.1|	-0.923969	-0.923969	0.0553275	1.03462
0	gi|802899217|ref|WP_046061613.1|	thiol-disulfide isomerase [Methylomicrobium alcaliphilum]	0.480954	0.480954	2.10246	1.29171
0	gi|351719705|emb|CCE25381.1|	Nickel-dependent hydrogenase large subunit [Methylomicrobium alcaliphilum 20Z]; Duplicate proteins: gi|503916142|ref|WP_014150136.1|	0.120383	0.120383	0.120383	0.120383
0	gi|351717498|emb|CCE23163.1|	ATP-dependent RNA helicase srmB [Methylomicrobium alcaliphilum 20Z]; Duplicate proteins: gi|503913963|ref|WP_014147957.1|	0.825157	-0.423157	-0.423157	3.32178
0	gi|351719391|emb|CCE25067.1|	Histidine kinase [Methylomicrobium alcaliphilum 20Z]; Duplicate proteins: gi|503915829|ref|WP_014149823.1|	-0.392688	-0.392688	-0.392688	2.50339
0	gi|503915457|ref|WP_014149451.1|	DUF3450 domain-containing protein [Methylomicrobium alcaliphilum]; Duplicate proteins: gi|351719014|emb|CCE24688.1|	1.84249	0.647908	-0.546672	0.647908
0	gi|351719022|emb|CCE24696.1|	exported protein of unknown function [Methylomicrobium alcaliphilum 20Z]; Duplicate proteins: gi|503915465|ref|WP_014149459.1|	2.12966	-0.826811	-0.826811	2.12966
0	gi|351718720|emb|CCE24394.1|	conserved protein of unknown function [Methylomicrobium alcaliphilum 20Z]; Duplicate proteins: gi|503915166|ref|WP_014149160.1|	-0.230244	-0.230244	3.16586	1.1282
0	gi|351719956|emb|CCE25632.1|	amidohydrolase, putative hippurate hydrolase [Methylomicrobium alcaliphilum 20Z]; Duplicate proteins: gi|503916387|ref|WP_014150381.1|	-0.779884	-0.0495165	2.14159	1.41122
0	gi|503913842|ref|WP_014147836.1|	subtype I-C CRISPR-associated endonuclease Cas1 [Methylomicrobium alcaliphilum]; Duplicate proteins: gi|351717375|emb|CCE23040.1|	-0.267385	-0.267385	-0.267385	-0.267385
0	gi|503916036|ref|WP_014150030.1|	DNA recombination protein RmuC [Methylomicrobium alcaliphilum]; Duplicate proteins: gi|351719599|emb|CCE25275.1|	3.67654	-0.267385	3.67654	-0.267385
0	gi|351719444|emb|CCE25120.1|	conserved protein of unknown function [Methylomicrobium alcaliphilum 20Z]; Duplicate proteins: gi|503915882|ref|WP_014149876.1|	-0.417747	0.530217	1.47818	2.42614
0	gi|351719793|emb|CCE25469.1|	putative Diguanylate cyclase [Methylomicrobium alcaliphilum 20Z]; Duplicate proteins: gi|503916228|ref|WP_014150222.1|	0.486411	0.486411	1.51135	2.53629
0	gi|503913355|ref|WP_014147349.1|	hypothetical protein [Methylomicrobium alcaliphilum]; Duplicate proteins: gi|351716883|emb|CCE22548.1|	-0.732828	0.732828	0.732828	0.732828
1	gi|351716113|emb|CCE21764.1|	Glycosyl transferase, group 1 [Methylomicrobium alcaliphilum 20Z]; Duplicate proteins: gi|503912588|ref|WP_014146582.1|	-0.229485	-0.229485	-0.229485	-0.229485
1	gi|351716971|emb|CCE22636.1|	conserved protein of unknown function [Methylomicrobium alcaliphilum 20Z]; Duplicate proteins: gi|503913443|ref|WP_014147437.1|	-0.130189	-0.130189	-0.130189	-0.130189
1	gi|503915590|ref|WP_014149584.1|	RNA polymerase sigma factor FliA [Methylomicrobium alcaliphilum]; Duplicate proteins: gi|351719150|emb|CCE24824.1|	-0.130189	-0.130189	-0.130189	-0.130189
1	gi|351718371|emb|CCE24040.1|	conserved exported protein of unknown function [Methylomicrobium alcaliphilum 20Z]; Duplicate proteins: gi|503914827|ref|WP_014148821.1|	-0.130189	-0.130189	-0.130189	-0.130189
1	gi|351719007|emb|CCE24681.1|	ABC transporter related [Methylomicrobium alcaliphilum 20Z]; Duplicate proteins: gi|503915450|ref|WP_014149444.1|	-0.130189	-0.130189	-0.130189	-0.130189
1	gi|351719346|emb|CCE25022.1|	DNA-directed RNA polymerase subunit beta' (RNAP subunit beta') (Transcriptase subunit beta') (RNA polymerase subunit beta') [Methylomicrobium alcaliphilum 20Z]	-0.130189	-0.130189	-0.130189	-0.130189
1	gi|351716986|emb|CCE22651.1|	putative threonine-phosphate decarboxylase [Methylomicrobium alcaliphilum 20Z]; Duplicate proteins: gi|503913458|ref|WP_014147452.1|	-0.130189	-0.130189	-0.130189	-0.130189
1	gi|351718203|emb|CCE23870.1|	conserved protein of unknown function, UPF0229 protein [Methylomicrobium alcaliphilum 20Z]; Duplicate proteins: gi|503914663|ref|WP_014148657.1|	-0.130189	-0.130189	-0.130189	-0.130189
1	gi|351719095|emb|CCE24769.1|	truncated hemoglobin [Methylomicrobium alcaliphilum 20Z]; Duplicate proteins: gi|503915537|ref|WP_014149531.1|	-0.367237	-0.367237	-0.367237	-0.367237
1	gi|351716136|emb|CCE21787.1|	Short-chain dehydrogenase/reductase SDR [Methylomicrobium alcaliphilum 20Z]; Duplicate proteins: gi|503912611|ref|WP_014146605.1|	-0.367237	-0.367237	-0.367237	-0.367237
1	gi|351717672|emb|CCE23337.1|	Diguanylate cyclase [Methylomicrobium alcaliphilum 20Z]; Duplicate proteins: gi|503914136|ref|WP_014148130.1|	-0.185723	-0.185723	-0.185723	-0.185723
1	gi|503912674|ref|WP_014146668.1|	two-component sensor histidine kinase [Methylomicrobium alcaliphilum]; Duplicate proteins: gi|351716199|emb|CCE21854.1|	-0.185723	-0.185723	-0.185723	-0.185723
1	gi|802898178|ref|WP_046061255.1|	dihydrofolate reductase [Methylomicrobium alcaliphilum]	1.74836	-0.314704	-0.314704	-0.314704
1	gi|351718546|emb|CCE24217.1|	Diguanylate cyclase/phosphodiesterase with PAS/PAC sensor(S) [Methylomicrobium alcaliphilum 20Z]; Duplicate proteins: gi|503914999|ref|WP_014148993.1|	-0.3336	-0.3336	-0.3336	-0.3336
1	gi|503913930|ref|WP_014147924.1|	hybrid sensor histidine kinase/response regulator [Methylomicrobium alcaliphilum]; Duplicate proteins: gi|351717464|emb|CCE23129.1|	-0.55511	2.25216	0.380647	-0.55511
1	gi|503913160|ref|WP_014147154.1|	cell division topological specificity factor MinE [Methylomicrobium alcaliphilum]; Duplicate proteins: gi|351716686|emb|CCE22348.1|	-0.294632	-0.294632	-0.294632	-0.294632
1	gi|802896569|ref|WP_046061181.1|	hypothetical protein [Methylomicrobium alcaliphilum]	-0.185723	-0.185723	-0.185723	-0.185723
1	gi|503913929|ref|WP_014147923.1|	hypothetical protein [Methylomicrobium alcaliphilum]; Duplicate proteins: gi|351717463|emb|CCE23128.1|	-0.229485	-0.229485	-0.229485	-0.229485
1	gi|503914125|ref|WP_014148119.1|	hybrid sensor histidine kinase/response regulator [Methylomicrobium alcaliphilum]; Duplicate proteins: gi|351717661|emb|CCE23326.1|	1.22166	1.22166	-0.249318	1.22166
1	gi|351716908|emb|CCE22573.1|	phosphate starvation-inducible protein [Methylomicrobium alcaliphilum 20Z]; Duplicate proteins: gi|503913380|ref|WP_014147374.1|	-0.56254	-0.56254	0.246969	-0.56254
1	gi|351718300|emb|CCE23969.1|	putative Ribonuclease T(1) [Methylomicrobium alcaliphilum 20Z]	2.59574	0.497813	-0.55115	-0.55115
1	gi|351718161|emb|CCE23828.1|	conserved protein, putative folate-binding protein [Methylomicrobium alcaliphilum 20Z]; Duplicate proteins: gi|503914622|ref|WP_014148616.1|	1.21647	-0.834154	1.21647	-0.150611
1	gi|351717804|emb|CCE23469.1|	conserved protein of unknown function [Methylomicrobium alcaliphilum 20Z]; Duplicate proteins: gi|503914268|ref|WP_014148262.1|	1.57101	-0.785507	1.57101	-0.785507
1	gi|351719079|emb|CCE24753.1|	DNA topoisomerase 4 subunit B [Methylomicrobium alcaliphilum 20Z]; Duplicate proteins: gi|503915521|ref|WP_014149515.1|	-1.07859	-0.448522	0.811611	2.07174
1	gi|802896429|ref|WP_046061130.1|	replicative DNA helicase [Methylomicrobium alcaliphilum]	-1.00445	-1.00445	-1.00445	0.672789
1	gi|351716470|emb|CCE22130.1|	Glycogen phosphorylase [Methylomicrobium alcaliphilum 20Z]	-0.229485	-0.229485	-0.229485	-0.229485
1	gi|503913485|ref|WP_014147479.1|	flagellar biosynthesis anti-sigma factor FlgM [Methylomicrobium alcaliphilum]; Duplicate proteins: gi|351717015|emb|CCE22680.1|	-0.220082	-0.220082	-0.220082	-0.220082
1	gi|351717410|emb|CCE23075.1|	Type I restriction-modification system DNA methylase [Methylomicrobium alcaliphilum 20Z]; Duplicate proteins: gi|503913877|ref|WP_014147871.1|	-0.130189	-0.130189	-0.130189	-0.130189
1	gi|802896448|ref|WP_046061149.1|	hypothetical protein [Methylomicrobium alcaliphilum]	-0.130189	-0.130189	-0.130189	-0.130189
1	gi|503914313|ref|WP_014148307.1|	MULTISPECIES: transcriptional regulator [Methylomicrobium]; Duplicate proteins: gi|351717849|emb|CCE23514.1|	-0.287343	-0.287343	-0.287343	-0.287343
1	gi|919156902|ref|WP_052712534.1|	hypothetical protein [Methylomicrobium alcaliphilum]	-0.287343	-0.287343	-0.287343	-0.287343
1	gi|351716983|emb|CCE22648.1|	putative 5,6-dimethylbenzimidazole synthase (flavin destructase), putative cob(II)yrinic acid a, c-diamide reductase [Methylomicrobium alcaliphilum 20Z]; Duplicate proteins: gi|503913455|ref|WP_014147449.1|	-0.27915	-0.27915	-0.27915	-0.27915
1	gi|503915558|ref|WP_014149552.1|	AFG1 family ATPase [Methylomicrobium alcaliphilum]; Duplicate proteins: gi|351719118|emb|CCE24792.1|	-0.259014	-0.259014	-0.259014	1.92411
1	gi|802896299|ref|WP_046061002.1|	CopG family transcriptional regulator [Methylomicrobium alcaliphilum]	-0.314704	-0.314704	-0.314704	-0.314704
1	gi|351716677|emb|CCE22339.1|	Arabinose 5-phosphate isomerase [Methylomicrobium alcaliphilum 20Z]; Duplicate proteins: gi|503913151|ref|WP_014147145.1|	-0.663296	-0.663296	1.0382	-0.663296
1	gi|503916460|ref|WP_014150454.1|	integrase [Methylomicrobium alcaliphilum]; Duplicate proteins: gi|351720031|emb|CCE25707.1|	-0.467047	-0.467047	-0.467047	1.37
1	gi|802899394|ref|WP_046061660.1|	protease TldD [Methylomicrobium alcaliphilum]	1.0835	-1.60249	-1.06529	0.546303
1	gi|503915350|ref|WP_014149344.1|	thiamine-monophosphate kinase [Methylomicrobium alcaliphilum]; Duplicate proteins: gi|351718906|emb|CCE24580.1|	2.9468	-0.3336	-0.3336	-0.3336
1	gi|503916123|ref|WP_014150117.1|	subtype I-E CRISPR-associated endonuclease Cas1 [Methylomicrobium alcaliphilum]; Duplicate proteins: gi|351719686|emb|CCE25362.1|	5.2931	-0.185723	-0.185723	-0.185723
1	gi|351718168|emb|CCE23835.1|	RND efflux system, outer membrane lipoprotein, NodT family [Methylomicrobium alcaliphilum 20Z]; Duplicate proteins: gi|503914629|ref|WP_014148623.1|	1.3066	-0.3336	-0.3336	-0.3336
1	gi|802896589|ref|WP_046061183.1|	hypothetical protein [Methylomicrobium alcaliphilum]	-0.363777	-0.363777	-0.363777	-0.363777
1	gi|351719142|emb|CCE24816.1|	putative CheW protein [Methylomicrobium alcaliphilum 20Z]; Duplicate proteins: gi|503915582|ref|WP_014149576.1|	-0.301701	-0.301701	-0.301701	-0.301701
1	gi|351716550|emb|CCE22210.1|	conserved protein of unknown function; putative exported protein [Methylomicrobium alcaliphilum 20Z]; Duplicate proteins: gi|503913024|ref|WP_014147018.1|	-0.197457	-0.739316	0.615331	1.02173
1	gi|351718822|emb|CCE24496.1|	Bifunctional protein aas [Includes: 2-acylglycerophosphoethanolamine acyltransferase; Acyl-[acyl-carrier-protein] synthetase] [Methylomicrobium alcaliphilum 20Z]; Duplicate proteins: gi|503915266|ref|WP_014149260.1|	1.32127	-0.281917	-0.682714	2.12287
1	gi|503916385|ref|WP_014150379.1|	biopolymer transporter MotA/TolQ/ExbB proton channel-related [Methylomicrobium alcaliphilum]; Duplicate proteins: gi|351719954|emb|CCE25630.1|	-0.104347	-0.596866	0.141912	1.12695
1	gi|503914945|ref|WP_014148939.1|	transcriptional regulator, partial [Methylomicrobium alcaliphilum]; Duplicate proteins: gi|351718492|emb|CCE24163.1|	0.267385	-1.04726	-1.04726	0.267385
1	gi|351718497|emb|CCE24168.1|	Ferrous iron transport protein A [Methylomicrobium alcaliphilum 20Z]; Duplicate proteins: gi|503914950|ref|WP_014148944.1|	-0.462033	-0.462033	-0.462033	-0.462033
1	gi|503916003|ref|WP_014149997.1|	bifunctional riboflavin kinase/FMN adenylyltransferase [Methylomicrobium alcaliphilum]; Duplicate proteins: gi|351719566|emb|CCE25242.1|	-0.690066	0.381352	-0.690066	-0.690066
1	gi|351718347|emb|CCE24016.1|	Na+/Picotransporter [Methylomicrobium alcaliphilum 20Z]; Duplicate proteins: gi|503914803|ref|WP_014148797.1|	-0.578905	-0.578905	-0.578905	0.559608
1	gi|351719468|emb|CCE25144.1|	RNase G (ribonuclease G) [Methylomicrobium alcaliphilum 20Z]; Duplicate proteins: gi|503915906|ref|WP_014149900.1|	-0.638248	-0.638248	1.07342	1.07342
1	gi|351720090|emb|CCE25771.1|	conserved protein of unknown function (plasmid) [Methylomicrobium alcaliphilum 20Z]; Duplicate proteins: gi|503899133|ref|WP_014133127.1|	0.181994	-0.891768	0.181994	0.181994
1	gi|351716574|emb|CCE22234.1|	conserved exported protein of unknown function [Methylomicrobium alcaliphilum 20Z]; Duplicate proteins: gi|503913048|ref|WP_014147042.1|	-1.03739	-0.372109	-1.03739	-1.37004
1	gi|503915737|ref|WP_014149731.1|	ribosomal-protein-alanine N-acetyltransferase RimI [Methylomicrobium alcaliphilum]; Duplicate proteins: gi|351719298|emb|CCE24974.1|	-0.527085	-0.527085	-0.527085	-0.527085
1	gi|351717053|emb|CCE22718.1|	putative ABC-type tungstate transport system, permease component [Methylomicrobium alcaliphilum 20Z]; Duplicate proteins: gi|503913523|ref|WP_014147517.1|	-0.341285	-0.341285	-0.341285	-0.341285
1	gi|802899022|ref|WP_046061418.1|	type I-C CRISPR-associated protein Cas5 [Methylomicrobium alcaliphilum]	-0.229485	-0.229485	-0.229485	-0.229485
2	gi|351716320|emb|CCE21980.1|	conserved protein of unknown function, DUF336 [Methylomicrobium alcaliphilum 20Z]; Duplicate proteins: gi|503912795|ref|WP_014146789.1|	-0.632476	0.178743	0.178743	0.178743
2	gi|351716917|emb|CCE22582.1|	Aspartate aminotransferase [Methylomicrobium alcaliphilum 20Z]; Duplicate proteins: gi|503913389|ref|WP_014147383.1|	-1.12211	0.251427	0.800842	-1.12211
2	gi|351717054|emb|CCE22719.1|	putative methyltransferase CheR [Methylomicrobium alcaliphilum 20Z]; Duplicate proteins: gi|503913524|ref|WP_014147518.1|	-0.785617	-0.785617	-0.423497	-0.423497
2	gi|503913618|ref|WP_014147612.1|	NAD-dependent malic enzyme [Methylomicrobium alcaliphilum]; Duplicate proteins: gi|351717148|emb|CCE22813.1|	0.080442	-1.27558	-0.597569	0.758453
2	gi|802898899|ref|WP_046061296.1|	anthranilate synthase component I [Methylomicrobium alcaliphilum]	-0.266794	-1.34003	1.52194	-0.266794
2	gi|351718387|emb|CCE24058.1|	ABC transporter, periplasmic protein; molybdate transporter [Methylomicrobium alcaliphilum 20Z]; Duplicate proteins: gi|503914841|ref|WP_014148835.1|	-0.721046	-0.721046	-0.721046	1.05153
2	gi|351719083|emb|CCE24757.1|	adenine phosphoribosyltransferase [Methylomicrobium alcaliphilum 20Z]; Duplicate proteins: gi|503915525|ref|WP_014149519.1|	-1.03638	0	0	0
2	gi|351718094|emb|CCE23761.1|	conserved protein of unknown function [Methylomicrobium alcaliphilum 20Z]	-0.185723	-0.185723	-0.185723	-0.185723
2	gi|351718633|emb|CCE24307.1|	Uracil-DNA glycosylase superfamily [Methylomicrobium alcaliphilum 20Z]; Duplicate proteins: gi|503915082|ref|WP_014149076.1|	-0.442505	-0.442505	-0.442505	-0.442505
2	gi|351719168|emb|CCE24842.1|	putative type II secretion system protein [Methylomicrobium alcaliphilum 20Z]; Duplicate proteins: gi|503915608|ref|WP_014149602.1|	-0.363777	-0.363777	-0.363777	2.70234
2	gi|351716734|emb|CCE22396.1|	Glucokinase [Methylomicrobium alcaliphilum 20Z]; Duplicate proteins: gi|503913208|ref|WP_014147202.1|	-0.0895704	-0.0895704	-0.0895704	-0.750152
2	gi|503915732|ref|WP_014149726.1|	radical SAM protein [Methylomicrobium alcaliphilum]; Duplicate proteins: gi|351719293|emb|CCE24969.1|	-0.491444	-0.491444	-0.491444	-0.491444
2	gi|351719289|emb|CCE24965.1|	conserved protein of unknown function [Methylomicrobium alcaliphilum 20Z]; Duplicate proteins: gi|503915728|ref|WP_014149722.1|	-0.0973382	-0.91776	-0.91776	-0.0973382
2	gi|802896277|ref|WP_046060980.1|	hypothetical protein [Methylomicrobium alcaliphilum]	-0.239001	-1.28352	-0.761261	-0.761261
2	gi|351718639|emb|CCE24313.1|	putative Diguanylate cyclase [Methylomicrobium alcaliphilum 20Z]; Duplicate proteins: gi|503915087|ref|WP_014149081.1|	0.151802	-0.74383	0.151802	1.04743
2	gi|503915555|ref|WP_014149549.1|	MULTISPECIES: beta-hydroxyacyl-ACP dehydratase [Methylomicrobium]; Duplicate proteins: gi|351719115|emb|CCE24789.1|	-0.745691	0.231993	-0.745691	0.231993
2	gi|503914910|ref|WP_014148904.1|	sensory box protein, partial [Methylomicrobium alcaliphilum]; Duplicate proteins: gi|351718457|emb|CCE24128.1|	-0.83519	-0.83519	-0.83519	-0.83519
2	gi|865437672|ref|WP_048481346.1|	hypothetical protein [Methylomicrobium alcaliphilum]	-0.693384	-0.693384	0.21572	-0.693384
2	gi|351719810|emb|CCE25486.1|	Asparaginase/glutaminase [Methylomicrobium alcaliphilum 20Z]; Duplicate proteins: gi|503916245|ref|WP_014150239.1|	-0.740623	-0.740623	0.0685762	1.68697
2	gi|802896387|ref|WP_046061088.1|	small protein A [Methylomicrobium alcaliphilum]	-0.301701	-0.301701	-0.301701	-0.301701
2	gi|503899157|ref|WP_014133151.1|	plasmid stabilization system [Methylomicrobium alcaliphilum]; Duplicate proteins: gi|351720114|emb|CCE25795.1|	-0.811723	-0.811723	0.356366	0.356366
2	gi|351717740|emb|CCE23405.1|	conserved membrane protein of unknown function [Methylomicrobium alcaliphilum 20Z]; Duplicate proteins: gi|503914204|ref|WP_014148198.1|	-0.314704	-0.314704	-0.314704	1.74836
2	gi|351718669|emb|CCE24343.1|	ABC transporter, ATP-binding protein [Methylomicrobium alcaliphilum 20Z]; Duplicate proteins: gi|503915117|ref|WP_014149111.1|	-0.198457	-0.198457	-0.198457	-0.198457
2	gi|503915839|ref|WP_014149833.1|	tRNA-specific adenosine deaminase [Methylomicrobium alcaliphilum]; Duplicate proteins: gi|351719401|emb|CCE25077.1|	-0.263898	-0.263898	-0.263898	-0.263898
2	gi|503916022|ref|WP_014150016.1|	UDP-N-acetylmuramoylalanine--D-glutamate ligase [Methylomicrobium alcaliphilum]; Duplicate proteins: gi|351719585|emb|CCE25261.1|	-0.259014	-0.259014	-0.259014	-0.259014
2	gi|351719862|emb|CCE25538.1|	TonB family protein [Methylomicrobium alcaliphilum 20Z]; Duplicate proteins: gi|503916293|ref|WP_014150287.1|	-0.259014	-0.259014	-0.259014	-0.259014
2	gi|351718891|emb|CCE24565.1|	Transcriptional regulator, MarR family [Methylomicrobium alcaliphilum 20Z]; Duplicate proteins: gi|503915335|ref|WP_014149329.1|	-0.130189	-0.130189	-0.130189	-0.130189
2	gi|503913766|ref|WP_014147760.1|	MULTISPECIES: transcriptional regulator [Methylomicrobium]; Duplicate proteins: gi|351717297|emb|CCE22962.1|	-0.130189	-0.130189	-0.130189	-0.130189
2	gi|503913881|ref|WP_014147875.1|	transcriptional regulator [Methylomicrobium alcaliphilum]; Duplicate proteins: gi|351717414|emb|CCE23079.1|	-0.130189	-0.130189	-0.130189	-0.130189
2	gi|503914337|ref|WP_014148331.1|	transcriptional regulator [Methylomicrobium alcaliphilum]; Duplicate proteins: gi|351717873|emb|CCE23538.1|	-0.130189	-0.130189	-0.130189	-0.130189
2	gi|503916410|ref|WP_014150404.1|	MerR family transcriptional regulator [Methylomicrobium alcaliphilum]; Duplicate proteins: gi|351719981|emb|CCE25657.1|	-0.130189	-0.130189	-0.130189	-0.130189
2	gi|750293605|ref|WP_040575583.1|	MULTISPECIES: acyl-CoA thioesterase [Methylomicrobium]	-0.130189	-0.130189	-0.130189	-0.130189
2	gi|503912579|ref|WP_014146573.1|	MULTISPECIES: two-component system response regulator [Methylomicrobium]; Duplicate proteins: gi|351716104|emb|CCE21755.1|	-0.442505	-0.442505	-0.442505	1.42234
2	gi|503914003|ref|WP_014147997.1|	precorrin-2 C(20)-methyltransferase [Methylomicrobium alcaliphilum]; Duplicate proteins: gi|351717538|emb|CCE23203.1|	-0.229485	-0.229485	-0.229485	-0.229485
2	gi|802899985|ref|WP_046061710.1|	AbrB family transcriptional regulator [Methylomicrobium alcaliphilum]	-0.229485	-0.229485	-0.229485	-0.229485
2	gi|351719992|emb|CCE25668.1|	Carbohydrate kinase, PfkB family [Methylomicrobium alcaliphilum 20Z]; Duplicate proteins: gi|503916421|ref|WP_014150415.1|	1.24991	-0.319126	1.24991	0.465392
2	gi|503915115|ref|WP_014149109.1|	glutamine-synthetase adenylyltransferase [Methylomicrobium alcaliphilum]; Duplicate proteins: gi|351718667|emb|CCE24341.1|	0.218928	-0.31927	-0.31927	0.218928
2	gi|351719513|emb|CCE25189.1|	conserved protein of unknown function [Methylomicrobium alcaliphilum 20Z]; Duplicate proteins: gi|503915950|ref|WP_014149944.1|	0.529448	-0.772112	-0.772112	-0.772112
2	gi|503914726|ref|WP_014148720.1|	MULTISPECIES: cysteine synthase B [Methylomicrobium]; Duplicate proteins: gi|351718267|emb|CCE23934.1|	-1.51597	-1.51597	0.0670783	-1.51597
2	gi|351716324|emb|CCE21984.1|	conserved membrane protein of unknown function [Methylomicrobium alcaliphilum 20Z]; Duplicate proteins: gi|503912799|ref|WP_014146793.1|	1.99243	0.671607	1.99243	-0.64922
2	gi|351717006|emb|CCE22671.1|	conserved protein of unknown function [Methylomicrobium alcaliphilum 20Z]; Duplicate proteins: gi|503913476|ref|WP_014147470.1|	1.17169	1.17169	-0.647511	-0.647511
2	gi|351716789|emb|CCE22451.1|	30S ribosomal subunit protein S16 [Methylomicrobium alcaliphilum 20Z]; Duplicate proteins: gi|503913261|ref|WP_014147255.1|	-0.191285	-0.191285	-0.855155	0.472586
2	gi|351718741|emb|CCE24415.1|	conserved protein of unknown function [Methylomicrobium alcaliphilum 20Z]; Duplicate proteins: gi|503915187|ref|WP_014149181.1|	1.22969	-1.67237	1.22969	-1.09196
2	gi|351718821|emb|CCE24495.1|	SMC domain protein [Methylomicrobium alcaliphilum 20Z]; Duplicate proteins: gi|503915265|ref|WP_014149259.1|	-1.60551	-0.0776859	-1.09623	-0.0776859
2	gi|351718988|emb|CCE24662.1|	conserved exported protein of unknown function [Methylomicrobium alcaliphilum 20Z]; Duplicate proteins: gi|503915432|ref|WP_014149426.1|	-1.28878	-1.68277	-1.28878	-0.500823
2	gi|351716362|emb|CCE22022.1|	Putative AAA ATPase [Methylomicrobium alcaliphilum 20Z]; Duplicate proteins: gi|503912837|ref|WP_014146831.1|	-1.19186	-1.19186	-0.284509	-1.19186
2	gi|503915621|ref|WP_014149615.1|	alpha-L-glutamate ligase-like protein [Methylomicrobium alcaliphilum]; Duplicate proteins: gi|351719181|emb|CCE24855.1|	0.520713	-0.708169	0.520713	-0.708169
2	gi|351717577|emb|CCE23242.1|	putative biopolymer transport protein ExbB-like [Methylomicrobium alcaliphilum 20Z]; Duplicate proteins: gi|503914042|ref|WP_014148036.1|	-0.98228	0.154083	0.154083	-0.98228
2	gi|351719400|emb|CCE25076.1|	Homoserine O-succinyltransferase [Methylomicrobium alcaliphilum 20Z]; Duplicate proteins: gi|503915838|ref|WP_014149832.1|	-0.897078	-0.288715	-0.288715	-1.50544
3	gi|351716158|emb|CCE21809.1|	conserved exported protein of unknown function [Methylomicrobium alcaliphilum 20Z]; Duplicate proteins: gi|503912633|ref|WP_014146627.1|	1.76636	1.43864	1.93022	1.6025
3	gi|351716552|emb|CCE22212.1|	particulate methane monooxygenase, C subunit [Methylomicrobium alcaliphilum 20Z]; Duplicate proteins: gi|503913026|ref|WP_014147020.1|	0.558857	0.20046	1.72365	2.44044
3	gi|351716554|emb|CCE22214.1|	particulate methane monooxygenase, B subunit [Methylomicrobium alcaliphilum 20Z]; Duplicate proteins: gi|503913028|ref|WP_014147022.1|	0.665098	0.478632	1.14853	1.69412
3	gi|351717138|emb|CCE22803.1|	conserved protein of unknown function [Methylomicrobium alcaliphilum 20Z]; Duplicate proteins: gi|503913608|ref|WP_014147602.1|	1.11996	0.808395	1.84694	2.28833
3	gi|503914783|ref|WP_014148777.1|	cytochrome c oxidase subunit II [Methylomicrobium alcaliphilum]; Duplicate proteins: gi|351718327|emb|CCE23996.1|	0.636399	0.636399	1.18254	1.18254
3	gi|351719214|emb|CCE24888.1|	serine hydroxymethyltransferase [Methylomicrobium alcaliphilum 20Z]; Duplicate proteins: gi|503915654|ref|WP_014149648.1|	2.05875	0.353961	0.780158	1.84565
3	gi|351718241|emb|CCE23908.1|	conserved protein of unknown function [Methylomicrobium alcaliphilum 20Z]; Duplicate proteins: gi|503914700|ref|WP_014148694.1|	0.365848	1.0007	1.63555	1.95298
3	gi|503914397|ref|WP_014148391.1|	(Fe-S)-cluster assembly protein [Methylomicrobium alcaliphilum]; Duplicate proteins: gi|351717933|emb|CCE23598.1|	-0.506526	0.147891	0.584169	0.802308
3	gi|802896200|ref|WP_046060904.1|	hypothetical protein [Methylomicrobium alcaliphilum]	0	-0.409426	-0.409426	0.409426
3	gi|351716173|emb|CCE21824.1|	protein of unknown function [Methylomicrobium alcaliphilum 20Z]; Duplicate proteins: gi|503912648|ref|WP_014146642.1|	-0.468754	0.453129	2.2969	2.2969
3	gi|351718687|emb|CCE24361.1|	Asparagine synthase (Glutamine-hydrolyzing) [Methylomicrobium alcaliphilum 20Z]; Duplicate proteins: gi|503915133|ref|WP_014149127.1|	-1.75922	0.0810988	0.449163	3.02561
3	gi|351717354|emb|CCE23019.1|	putative universal stress protein UspA [Methylomicrobium alcaliphilum 20Z]; Duplicate proteins: gi|503913821|ref|WP_014147815.1|	1.17919	-1.26194	1.78947	0.568906
3	gi|802900038|ref|WP_046061714.1|	ATPase P [Methylomicrobium alcaliphilum]	0.42863	-0.625086	2.53606	-0.625086
3	gi|503914782|ref|WP_014148776.1|	cytochrome c oxidase subunit I [Methylomicrobium alcaliphilum]; Duplicate proteins: gi|351718326|emb|CCE23995.1|	-0.212361	-0.889622	1.81942	-0.212361
3	gi|802899828|ref|WP_046061698.1|	fructose-1,6-bisphosphate aldolase [Methylomicrobium alcaliphilum]	-1.21678	-0.153224	0.91033	0.91033
3	gi|351716171|emb|CCE21822.1|	conserved protein of unknown function [Methylomicrobium alcaliphilum 20Z]; Duplicate proteins: gi|503912646|ref|WP_014146640.1|	0.124393	1.95918	3.79397	1.95918
3	gi|351718476|emb|CCE24147.1|	protein of unknown function [Methylomicrobium alcaliphilum 20Z]; Duplicate proteins: gi|503914929|ref|WP_014148923.1|	1.33729	1.33729	2.58968	1.96348
3	gi|802899002|ref|WP_046061399.1|	nitric oxide reductase [Methylomicrobium alcaliphilum]	-0.392688	-0.392688	2.50339	2.50339
3	gi|351718614|emb|CCE24288.1|	conserved protein of unknown function [Methylomicrobium alcaliphilum 20Z]; Duplicate proteins: gi|503915063|ref|WP_014149057.1|	-0.396476	0.803118	2.00271	3.2023
3	gi|802899004|ref|WP_046061401.1|	peptidase M23 [Methylomicrobium alcaliphilum]	-0.690421	-0.690421	1.70575	3.30319
3	gi|503915890|ref|WP_014149884.1|	shikimate dehydrogenase [Methylomicrobium alcaliphilum]; Duplicate proteins: gi|351719452|emb|CCE25128.1|	0.723823	0.723823	3.66903	0.723823
3	gi|802901341|ref|WP_046061754.1|	partitioning protein [Methylomicrobium alcaliphilum]	1.96221	-0.500991	1.96221	1.96221
3	gi|351716571|emb|CCE22231.1|	conserved membrane protein of unknown function [Methylomicrobium alcaliphilum 20Z]; Duplicate proteins: gi|503913045|ref|WP_014147039.1|	-0.874182	-0.874182	2.48952	0.247051
3	gi|351719498|emb|CCE25174.1|	putative aminoglycoside phosphotransferase involved in cell wall biosynthesis [Methylomicrobium alcaliphilum 20Z]; Duplicate proteins: gi|503915935|ref|WP_014149929.1|	-0.393852	-0.393852	0.436051	0.436051
3	gi|351719020|emb|CCE24694.1|	putative hydroxyacylglutathione hydrolase (Glyoxalase II) (Glx II) GloB-like [Methylomicrobium alcaliphilum 20Z]; Duplicate proteins: gi|503915463|ref|WP_014149457.1|	0.200145	-1.3401	0.200145	-0.826686
3	gi|351718265|emb|CCE23932.1|	conserved exported protein of unknown function [Methylomicrobium alcaliphilum 20Z]; Duplicate proteins: gi|503914724|ref|WP_014148718.1|	0.116244	-1.59836	0.116244	0.116244
3	gi|802899438|ref|WP_046061665.1|	sterol-binding protein [Methylomicrobium alcaliphilum]	-1.13512	-0.484908	-0.484908	-0.484908
3	gi|351717680|emb|CCE23345.1|	protein of unknown function [Methylomicrobium alcaliphilum 20Z]; Duplicate proteins: gi|503914144|ref|WP_014148138.1|	-0.546186	-0.850195	0.365841	1.58188
3	gi|503912759|ref|WP_014146753.1|	paraslipin [Methylomicrobium alcaliphilum]; Duplicate proteins: gi|351716284|emb|CCE21944.1|	-1.09525	-0.172111	0.751028	-0.479824
3	gi|503914072|ref|WP_014148066.1|	molybdopterin molybdenumtransferase MoeA [Methylomicrobium alcaliphilum]; Duplicate proteins: gi|351717607|emb|CCE23272.1|	0.635477	0.635477	-0.267972	1.53893
3	gi|351718754|emb|CCE24428.1|	Acetyltransferase [Methylomicrobium alcaliphilum 20Z]; Duplicate proteins: gi|503915200|ref|WP_014149194.1|	0.328558	-0.748383	-1.28685	1.4055
3	gi|351716584|emb|CCE22244.1|	putative TonB-dependent receptor [Methylomicrobium alcaliphilum 20Z]; Duplicate proteins: gi|503913058|ref|WP_014147052.1|	0.471525	0.233166	0.607731	0.131011
3	gi|802898031|ref|WP_046061248.1|	hypothetical protein [Methylomicrobium alcaliphilum]	0.512945	-0.0662656	0.295741	0.440544
3	gi|351719746|emb|CCE25422.1|	ABC-type hemin transport system, periplasmic component [Methylomicrobium alcaliphilum 20Z]; Duplicate proteins: gi|503916181|ref|WP_014150175.1|	1.59967	0.621635	0.866144	0.866144
3	gi|503914949|ref|WP_014148943.1|	ferrous iron transporter B [Methylomicrobium alcaliphilum]; Duplicate proteins: gi|351718496|emb|CCE24167.1|	-0.565511	-0.565511	0.482609	-0.216138
3	gi|351717149|emb|CCE22814.1|	Glycogen phosphorylase [Methylomicrobium alcaliphilum 20Z]; Duplicate proteins: gi|503913619|ref|WP_014147613.1|	1.91363	0.0551253	1.21669	0.98438
3	gi|351718494|emb|CCE24165.1|	conserved protein of unknown function [Methylomicrobium alcaliphilum 20Z]; Duplicate proteins: gi|503914947|ref|WP_014148941.1|	1.33021	-0.107196	1.04273	1.04273
3	gi|351719952|emb|CCE25628.1|	biopolymer transport protein [Methylomicrobium alcaliphilum 20Z]; Duplicate proteins: gi|503916383|ref|WP_014150377.1|	1.0844	0.253497	1.0844	1.91531
3	gi|351719046|emb|CCE24720.1|	conserved protein of unknown function [Methylomicrobium alcaliphilum 20Z]; Duplicate proteins: gi|503915488|ref|WP_014149482.1|	0.876308	2.90385	0.470801	0.876308
3	gi|351719520|emb|CCE25196.1|	coproporphyrinogen III oxidase, aerobic (Coproporphyrinogenase) (Coprogen oxidase) [Methylomicrobium alcaliphilum 20Z]; Duplicate proteins: gi|503915957|ref|WP_014149951.1|	-1.30905	-0.551854	-0.551854	-0.551854
3	gi|802898991|ref|WP_046061388.1|	cupin [Methylomicrobium alcaliphilum]	1.76042	-0.213258	0.773582	1.267
3	gi|351716891|emb|CCE22556.1|	Nitrogen regulation protein NR(I) [Methylomicrobium alcaliphilum 20Z]; Duplicate proteins: gi|503913363|ref|WP_014147357.1|	1.0694	0.715932	0.362459	0.362459
3	gi|351719013|emb|CCE24687.1|	MotA/TolQ/ExbB proton channel [Methylomicrobium alcaliphilum 20Z]; Duplicate proteins: gi|503915456|ref|WP_014149450.1|	-0.329797	1.29171	1.29171	-0.329797
3	gi|503912671|ref|WP_014146665.1|	glutamine amidotransferase [Methylomicrobium alcaliphilum]; Duplicate proteins: gi|351716196|emb|CCE21851.1|	-0.0760105	-0.0760105	2.37015	-0.891396
3	gi|351717365|emb|CCE23030.1|	Phosphate import ATP-binding protein [Methylomicrobium alcaliphilum 20Z]; Duplicate proteins: gi|503913832|ref|WP_014147826.1|	-0.600208	-0.600208	0.816284	2.23278
3	gi|802896248|ref|WP_046060951.1|	preprotein translocase subunit YajC [Methylomicrobium alcaliphilum]	0.692104	-0.396806	0.692104	2.86992
3	gi|351716409|emb|CCE22069.1|	protein of unknown function [Methylomicrobium alcaliphilum 20Z]; Duplicate proteins: gi|503912884|ref|WP_014146878.1|	-0.185723	-0.185723	-0.185723	-0.185723
3	gi|351718580|emb|CCE24251.1|	conserved protein of unknown function [Methylomicrobium alcaliphilum 20Z]; Duplicate proteins: gi|503915031|ref|WP_014149025.1|	-0.407508	-0.407508	-0.407508	-0.407508
3	gi|503913936|ref|WP_014147930.1|	two-component system response regulator [Methylomicrobium alcaliphilum]; Duplicate proteins: gi|351717470|emb|CCE23135.1|	-0.130189	-0.130189	-0.130189	-0.130189
3	gi|351718260|emb|CCE23927.1|	Para-aminobenzoate synthase component 1 [Methylomicrobium alcaliphilum 20Z]; Duplicate proteins: gi|503914719|ref|WP_014148713.1|	-1.11006	0.613453	0.613453	-1.11006
3	gi|503916263|ref|WP_014150257.1|	DNA-binding response regulator [Methylomicrobium alcaliphilum]; Duplicate proteins: gi|351719830|emb|CCE25506.1|	-0.229485	-0.229485	-0.229485	-0.229485
3	gi|802899222|ref|WP_046061618.1|	DNA polymerase III subunit epsilon [Methylomicrobium alcaliphilum]	-0.185723	-0.185723	-0.185723	-0.185723
3	gi|351717014|emb|CCE22679.1|	FlgN family protein [Methylomicrobium alcaliphilum 20Z]; Duplicate proteins: gi|503913484|ref|WP_014147478.1|	-0.437573	-0.437573	0.684898	-0.437573
3	gi|351719145|emb|CCE24819.1|	Motility protein A [Methylomicrobium alcaliphilum 20Z]; Duplicate proteins: gi|503915585|ref|WP_014149579.1|	-0.229485	-0.229485	-0.229485	-0.229485
3	gi|351719153|emb|CCE24827.1|	Flagellar biosynthesis protein FlhA [Methylomicrobium alcaliphilum 20Z]; Duplicate proteins: gi|503915593|ref|WP_014149587.1|	1.21886	-0.263878	1.21886	2.70161
3	gi|351717426|emb|CCE23091.1|	exported protein of unknown function [Methylomicrobium alcaliphilum 20Z]; Duplicate proteins: gi|503913893|ref|WP_014147887.1|	-0.447909	2.19475	-0.447909	-0.447909
3	gi|351719373|emb|CCE25049.1|	Putative Penicillin-binding protein 2 (PBP-2) (MrdA) [Methylomicrobium alcaliphilum 20Z]; Duplicate proteins: gi|503915811|ref|WP_014149805.1|	-0.547515	3.93907	-0.547515	0.349801
3	gi|503914781|ref|WP_014148775.1|	cytochrome c oxidase assembly protein [Methylomicrobium alcaliphilum]; Duplicate proteins: gi|351718325|emb|CCE23994.1|	-0.673156	2.03477	2.03477	2.03477
3	gi|351716659|emb|CCE22321.1|	putative synthetase/amidase [Methylomicrobium alcaliphilum 20Z]; Duplicate proteins: gi|503913133|ref|WP_014147127.1|	0.147985	-0.822141	-0.822141	0.147985
3	gi|351718406|emb|CCE24077.1|	membrane protein of unknown function [Methylomicrobium alcaliphilum 20Z]; Duplicate proteins: gi|503914860|ref|WP_014148854.1|	-0.267385	-0.267385	-0.267385	-0.267385
3	gi|351717029|emb|CCE22694.1|	putative Flagellin, N-terminus [Methylomicrobium alcaliphilum 20Z]; Duplicate proteins: gi|503913499|ref|WP_014147493.1|	-0.267385	-0.267385	-0.267385	-0.267385
3	gi|503915112|ref|WP_014149106.1|	sodium pump decarboxylase gamma subunit [Methylomicrobium alcaliphilum]; Duplicate proteins: gi|351718664|emb|CCE24338.1|	-0.527085	-0.527085	-0.527085	1.86507
3	gi|351719650|emb|CCE25326.1|	putative Membrane protein [Methylomicrobium alcaliphilum 20Z]; Duplicate proteins: gi|503916087|ref|WP_014150081.1|	-0.553026	1.77758	-0.553026	-0.553026
3	gi|351716820|emb|CCE22485.1|	Flagellar motor protein [Methylomicrobium alcaliphilum 20Z]; Duplicate proteins: gi|503913292|ref|WP_014147286.1|	-0.983192	-0.983192	1.96638	0
3	gi|802899227|ref|WP_046061623.1|	argininosuccinate lyase [Methylomicrobium alcaliphilum]	0.0254458	0.0254458	-0.34988	0.0254458
3	gi|802899090|ref|WP_046061486.1|	4-hydroxy-tetrahydrodipicolinate reductase [Methylomicrobium alcaliphilum]	-1.7082	-0.647318	0.944006	0.413565
3	gi|865437670|ref|WP_048481344.1|	hypothetical protein [Methylomicrobium alcaliphilum]	-2.20572	-0.319669	1.56638	1.56638
3	gi|351717442|emb|CCE23107.1|	putative Multi-sensor signal transduction histidine kinase [Methylomicrobium alcaliphilum 20Z]; Duplicate proteins: gi|503913909|ref|WP_014147903.1|	0.227105	0.227105	0.227105	-1.11281
3	gi|503913013|ref|WP_014147007.1|	23S rRNA (adenine(2503)-C(2))-methyltransferase RlmN [Methylomicrobium alcaliphilum]; Duplicate proteins: gi|351716539|emb|CCE22199.1|	-0.792503	-0.792503	1.24044	-0.792503
3	gi|351718217|emb|CCE23884.1|	conserved protein of unknown function [Methylomicrobium alcaliphilum 20Z]; Duplicate proteins: gi|503914677|ref|WP_014148671.1|	-0.601378	-0.601378	1.84561	0.622116
3	gi|503914728|ref|WP_014148722.1|	two-component system response regulator [Methylomicrobium alcaliphilum]; Duplicate proteins: gi|351718269|emb|CCE23936.1|	0.647082	-1.45928	1.17367	1.70026
3	gi|351716936|emb|CCE22601.1|	Flagellar M-ring protein [Methylomicrobium alcaliphilum 20Z]	-0.910741	-0.910741	-0.910741	-0.910741
3	gi|351718242|emb|CCE23909.1|	conserved protein of unknown function [Methylomicrobium alcaliphilum 20Z]; Duplicate proteins: gi|503914701|ref|WP_014148695.1|	0.157633	0.157633	2.48271	0.157633
3	gi|351717034|emb|CCE22699.1|	Conserved hypothetical protein; putative EAL domain [Methylomicrobium alcaliphilum 20Z]; Duplicate proteins: gi|503913504|ref|WP_014147498.1|	0.942293	-1.04325	0.942293	0.942293
3	gi|503914073|ref|WP_014148067.1|	molybdopterin-guanine dinucleotide biosynthesis protein MobB [Methylomicrobium alcaliphilum]; Duplicate proteins: gi|351717608|emb|CCE23273.1|	0.737065	0.737065	0.737065	0.737065
3	gi|802896204|ref|WP_046060908.1|	hypothetical protein [Methylomicrobium alcaliphilum]	1.38454	1.38454	1.38454	1.38454
4	gi|351716099|emb|CCE21750.1|	protein of unknown function [Methylomicrobium alcaliphilum 20Z]; Duplicate proteins: gi|503912574|ref|WP_014146568.1|	-0.267385	-0.267385	-0.267385	-0.267385
4	gi|503913508|ref|WP_014147502.1|	two-component system response regulator [Methylomicrobium alcaliphilum]; Duplicate proteins: gi|351717038|emb|CCE22703.1|	-0.821185	-0.098052	-0.821185	-0.098052
4	gi|503913336|ref|WP_014147330.1|	thioredoxin-disulfide reductase [Methylomicrobium alcaliphilum]; Duplicate proteins: gi|351716864|emb|CCE22529.1|	-2.12458	-1.33289	-0.541209	-0.277313
4	gi|351717190|emb|CCE22855.1|	Autoinducer 2-degrading protein lsrG [Methylomicrobium alcaliphilum 20Z]; Duplicate proteins: gi|503913659|ref|WP_014147653.1|	-1.32172	-1.32172	-0.186067	-0.186067
4	gi|503915174|ref|WP_014149168.1|	glycosyl transferase [Methylomicrobium alcaliphilum]; Duplicate proteins: gi|351718728|emb|CCE24402.1|	-1.12635	-1.12635	0.0819161	-1.12635
4	gi|351716130|emb|CCE21781.1|	Phosphoribosyl-AMP cyclohydrolase (PRA-CH) [Methylomicrobium alcaliphilum 20Z]; Duplicate proteins: gi|503912605|ref|WP_014146599.1|	-0.850195	-0.850195	-0.850195	-0.850195
4	gi|802899234|ref|WP_046061630.1|	methyltransferase [Methylomicrobium alcaliphilum]	-0.604803	-0.604803	-0.604803	-0.604803
4	gi|351716672|emb|CCE22334.1|	Anti-sigma-factor antagonist [Methylomicrobium alcaliphilum 20Z]; Duplicate proteins: gi|503913146|ref|WP_014147140.1|	-0.185723	-0.185723	-0.185723	-0.185723
4	gi|351716786|emb|CCE22448.1|	Lateral flagellin [Methylomicrobium alcaliphilum 20Z]	-0.185723	-0.185723	-0.185723	-0.185723
4	gi|802898746|ref|WP_046061274.1|	hypothetical protein [Methylomicrobium alcaliphilum]	-0.185723	-0.185723	-0.185723	-0.185723
4	gi|351718063|emb|CCE23728.1|	conserved protein of unknown function [Methylomicrobium alcaliphilum 20Z]; Duplicate proteins: gi|503914526|ref|WP_014148520.1|	-0.379479	-0.379479	-0.379479	-0.379479
4	gi|503913808|ref|WP_014147802.1|	molybdopterin molybdenumtransferase MoeA [Methylomicrobium alcaliphilum]; Duplicate proteins: gi|351717341|emb|CCE23006.1|	-0.229485	-0.229485	-0.229485	-0.229485
4	gi|503914278|ref|WP_014148272.1|	phosphodiesterase [Methylomicrobium alcaliphilum]; Duplicate proteins: gi|351717814|emb|CCE23479.1|	-0.229485	-0.229485	-0.229485	-0.229485
4	gi|802898328|ref|WP_046061261.1|	hypothetical protein [Methylomicrobium alcaliphilum]	-0.259014	-0.259014	-0.259014	-0.259014
4	gi|351719775|emb|CCE25451.1|	conserved protein of unknown function [Methylomicrobium alcaliphilum 20Z]; Duplicate proteins: gi|503916210|ref|WP_014150204.1|	-0.392688	-0.392688	-0.392688	-0.392688
4	gi|351719068|emb|CCE24742.1|	putative adenylate cyclase [Methylomicrobium alcaliphilum 20Z]; Duplicate proteins: gi|503915510|ref|WP_014149504.1|	0.55038	1.51971	-0.903609	-0.903609
4	gi|503912604|ref|WP_014146598.1|	imidazole glycerol phosphate synthase cyclase subunit [Methylomicrobium alcaliphilum]; Duplicate proteins: gi|351716129|emb|CCE21780.1|	-0.712222	0.488381	0.488381	-0.712222
4	gi|802896371|ref|WP_046061072.1|	hypothetical protein [Methylomicrobium alcaliphilum]	-0.185723	-0.185723	-0.185723	-0.185723
4	gi|351717652|emb|CCE23317.1|	Conserved protein (Orf19) involved in biosynthesis of tetrahydromethanopterin [Methylomicrobium alcaliphilum 20Z]; Duplicate proteins: gi|503914116|ref|WP_014148110.1|	-0.229485	-0.229485	-0.229485	-0.229485
4	gi|802899248|ref|WP_046061637.1|	pilus assembly protein PilP [Methylomicrobium alcaliphilum]	-0.335472	-0.335472	-0.335472	-0.335472
4	gi|351717930|emb|CCE23595.1|	conserved exported protein of unknown function [Methylomicrobium alcaliphilum 20Z]; Duplicate proteins: gi|503914394|ref|WP_014148388.1|	-0.894939	0.01543	-0.894939	0.01543
4	gi|351719551|emb|CCE25227.1|	Inositol monophosphatase [Methylomicrobium alcaliphilum 20Z]; Duplicate proteins: gi|503915988|ref|WP_014149982.1|	-0.572876	0.293783	-0.572876	0.293783
4	gi|351719141|emb|CCE24815.1|	CheW [Methylomicrobium alcaliphilum 20Z]; Duplicate proteins: gi|503915581|ref|WP_014149575.1|	-0.913921	-0.346328	-0.346328	-0.346328
4	gi|351716701|emb|CCE22363.1|	2-amino-4-hydroxy-6-hydroxymethyldihyropteridine pyrophosphokinase [Methylomicrobium alcaliphilum 20Z]; Duplicate proteins: gi|503913175|ref|WP_014147169.1|	-0.838173	-0.838173	-0.838173	-0.838173
4	gi|351718324|emb|CCE23993.1|	Cytochrome c oxidase polypeptide III [Methylomicrobium alcaliphilum 20Z]; Duplicate proteins: gi|503914780|ref|WP_014148774.1|	-0.326182	-0.326182	-0.326182	-0.326182
4	gi|503912839|ref|WP_014146833.1|	tRNA uridine(34) 5-carboxymethylaminomethyl synthesis enzyme MnmG [Methylomicrobium alcaliphilum]; Duplicate proteins: gi|351716364|emb|CCE22024.1|	-1.10106	0.10195	-1.10106	-1.10106
4	gi|351717395|emb|CCE23060.1|	NAD(P)-dependent methylene tetrahydromethanopterin dehydrogenase [Methylomicrobium alcaliphilum 20Z]; Duplicate proteins: gi|503913862|ref|WP_014147856.1|	-2.12389	-1.21144	-0.907291	-0.603143
4	gi|351718534|emb|CCE24205.1|	putative non-heme haloperoxidase, alpha/beta hydrolase fold [Methylomicrobium alcaliphilum 20Z]; Duplicate proteins: gi|503914987|ref|WP_014148981.1|	-0.638248	-0.638248	-0.638248	-0.638248
4	gi|503914959|ref|WP_014148953.1|	3-phosphoserine/phosphohydroxythreonine aminotransferase [Methylomicrobium alcaliphilum]; Duplicate proteins: gi|351718506|emb|CCE24177.1|	-0.926204	-0.405766	-0.405766	-0.405766
4	gi|351719038|emb|CCE24712.1|	DNA-binding protein HU-beta (NS1) (HU-1) [Methylomicrobium alcaliphilum 20Z]; Duplicate proteins: gi|503915480|ref|WP_014149474.1|	-1.92708	-0.141252	-1.03417	-1.92708
4	gi|503915386|ref|WP_014149380.1|	VWA domain-containing protein [Methylomicrobium alcaliphilum]; Duplicate proteins: gi|351718942|emb|CCE24616.1|	-0.798168	-0.798168	-0.798168	-1.1419
4	gi|351719060|emb|CCE24734.1|	conserved protein of unknown function [Methylomicrobium alcaliphilum 20Z]; Duplicate proteins: gi|503915502|ref|WP_014149496.1|	-0.569006	-0.978412	1.06862	-0.978412
4	gi|503913542|ref|WP_014147536.1|	tol-pal system protein YbgF [Methylomicrobium alcaliphilum]; Duplicate proteins: gi|351717072|emb|CCE22737.1|	-0.364095	-1.62772	0.478321	0.478321
4	gi|351717049|emb|CCE22714.1|	oligoribonuclease [Methylomicrobium alcaliphilum 20Z]; Duplicate proteins: gi|503913519|ref|WP_014147513.1|	-0.369299	-1.12063	-1.12063	-0.369299
4	gi|351717963|emb|CCE23628.1|	conserved protein of unknown function [Methylomicrobium alcaliphilum 20Z]; Duplicate proteins: gi|503914427|ref|WP_014148421.1|	-1.64741	-2.05072	-1.64741	0.772439
4	gi|503914455|ref|WP_014148449.1|	hydrogenase formation protein HypD [Methylomicrobium alcaliphilum]; Duplicate proteins: gi|351717992|emb|CCE23657.1|	-1.1528	-1.1528	-1.1528	-1.1528
5	gi|351716205|emb|CCE21860.1|	Thiazole synthase [Methylomicrobium alcaliphilum 20Z]; Duplicate proteins: gi|503912680|ref|WP_014146674.1|	0.145356	-1.28397	0.145356	0.145356
5	gi|802896328|ref|WP_046061029.1|	5-(carboxyamino)imidazole ribonucleotide synthase [Methylomicrobium alcaliphilum]	-0.498907	-0.498907	-0.498907	-0.498907
5	gi|351718584|emb|CCE24255.1|	Conserved hypothetical protein, putative stress response protein [Methylomicrobium alcaliphilum 20Z]; Duplicate proteins: gi|503915033|ref|WP_014149027.1|	-0.109432	-1.6286	-0.869016	-0.489224
5	gi|351719120|emb|CCE24794.1|	Ribose-phosphate pyrophosphokinase [Methylomicrobium alcaliphilum 20Z]; Duplicate proteins: gi|503915560|ref|WP_014149554.1|	0.946727	-1.30254	0.19697	0.946727
5	gi|351718555|emb|CCE24226.1|	Transport-associated protein [Methylomicrobium alcaliphilum 20Z]; Duplicate proteins: gi|503915008|ref|WP_014149002.1|	-0.165536	-0.165536	-1.38636	-0.165536
5	gi|503916287|ref|WP_014150281.1|	molybdenum cofactor biosynthesis protein [Methylomicrobium alcaliphilum]; Duplicate proteins: gi|351719856|emb|CCE25532.1|	-1.35085	-0.815953	-0.815953	-1.35085
5	gi|351719509|emb|CCE25185.1|	exported protein of unknown function [Methylomicrobium alcaliphilum 20Z]; Duplicate proteins: gi|503915946|ref|WP_014149940.1|	-0.3336	-0.3336	-0.3336	-0.3336
5	gi|351719995|emb|CCE25671.1|	Binding-protein-dependent transport systems inner membrane component [Methylomicrobium alcaliphilum 20Z]; Duplicate proteins: gi|503916424|ref|WP_014150418.1|	-0.267385	-0.267385	-0.267385	-0.267385
5	gi|351717074|emb|CCE22739.1|	7-cyano-7-deazaguanine synthase [Methylomicrobium alcaliphilum 20Z]	-0.770944	0.566871	-0.770944	-0.770944
5	gi|503913806|ref|WP_014147800.1|	hopanoid C-3 methylase HpnR [Methylomicrobium alcaliphilum]; Duplicate proteins: gi|351717339|emb|CCE23004.1|	0.416611	-0.629349	-1.41382	-0.629349
5	gi|802896927|ref|WP_046061205.1|	3-dehydroquinate synthase [Methylomicrobium alcaliphilum]	0.955267	-0.436356	-0.436356	-0.436356
5	gi|503915343|ref|WP_014149337.1|	signal transduction histidine kinase [Methylomicrobium alcaliphilum]; Duplicate proteins: gi|351718899|emb|CCE24573.1|	-1.14763	-1.14763	0.206574	-1.14763
5	gi|351718099|emb|CCE23766.1|	conserved protein of unknown function [Methylomicrobium alcaliphilum 20Z]; Duplicate proteins: gi|503914562|ref|WP_014148556.1|	-0.185723	-0.185723	-0.185723	-0.185723
5	gi|503916179|ref|WP_014150173.1|	heme ABC transporter ATP-binding protein [Methylomicrobium alcaliphilum]; Duplicate proteins: gi|351719744|emb|CCE25420.1|	0.796542	-0.508902	-0.508902	-0.0737539
5	gi|503916188|ref|WP_014150182.1|	TonB-dependent receptor [Methylomicrobium alcaliphilum]; Duplicate proteins: gi|351719753|emb|CCE25429.1|	0.589828	-0.258949	-0.258949	-0.258949
5	gi|351718436|emb|CCE24107.1|	Conserved protein (Orf5) involved in biosynthesis of tetrahydromethanopterin [Methylomicrobium alcaliphilum 20Z]; Duplicate proteins: gi|503914890|ref|WP_014148884.1|	-0.363777	-0.363777	-0.363777	-0.363777
5	gi|802898882|ref|WP_046061279.1|	secretion protein HlyD [Methylomicrobium alcaliphilum]	-0.314704	-0.314704	-0.314704	-0.314704
5	gi|351716380|emb|CCE22040.1|	conserved protein of unknown function [Methylomicrobium alcaliphilum 20Z]; Duplicate proteins: gi|503912855|ref|WP_014146849.1|	-0.185723	-0.185723	-0.185723	-0.185723
5	gi|351718486|emb|CCE24157.1|	Multiple antibiotic resistance (MarC)-related protein [Methylomicrobium alcaliphilum 20Z]; Duplicate proteins: gi|503914939|ref|WP_014148933.1|	-0.130189	-0.130189	-0.130189	-0.130189
5	gi|351718622|emb|CCE24296.1|	conserved protein of unknown function [Methylomicrobium alcaliphilum 20Z]; Duplicate proteins: gi|503915071|ref|WP_014149065.1|	-0.363777	-0.363777	-0.363777	-0.363777
5	gi|351716502|emb|CCE22162.1|	conserved membrane protein of unknown function [Methylomicrobium alcaliphilum 20Z]; Duplicate proteins: gi|503912977|ref|WP_014146971.1|	1.27424	-0.515764	-0.515764	1.27424
5	gi|351718577|emb|CCE24248.1|	Calcium-transporting ATPase (modular protein) [Methylomicrobium alcaliphilum 20Z]	-0.267385	-0.267385	-0.267385	-0.267385
5	gi|351719536|emb|CCE25212.1|	putative chorismate--pyruvate lyase [Methylomicrobium alcaliphilum 20Z]; Duplicate proteins: gi|503915973|ref|WP_014149967.1|	-0.267385	-0.267385	-0.267385	3.67654
5	gi|351716997|emb|CCE22662.1|	conserved protein of unknown function [Methylomicrobium alcaliphilum 20Z]; Duplicate proteins: gi|503913469|ref|WP_014147463.1|	-1.19046	-1.19046	-0.637413	-1.19046
5	gi|351719143|emb|CCE24817.1|	Cobyrinic acid ac-diamide synthase [Methylomicrobium alcaliphilum 20Z]; Duplicate proteins: gi|503915583|ref|WP_014149577.1|	-0.527085	-0.527085	-0.527085	-1.32447
5	gi|351717048|emb|CCE22713.1|	putative peptidase M48 [Methylomicrobium alcaliphilum 20Z]; Duplicate proteins: gi|503913518|ref|WP_014147512.1|	-0.641622	-1.14636	-0.641622	-0.641622
5	gi|503899101|ref|WP_014133095.1|	MULTISPECIES: transcriptional regulator [Methylomicrobium]; Duplicate proteins: gi|351720058|emb|CCE25739.1|	-0.854272	-0.854272	0.0790992	-0.854272
6	gi|351716117|emb|CCE21768.1|	UDP-glucose 4-epimerase (Galactowaldenase) (UDP-galactose 4-epimerase) CapN-like [Methylomicrobium alcaliphilum 20Z]; Duplicate proteins: gi|503912592|ref|WP_014146586.1|	-0.130189	-0.130189	-0.130189	-0.130189
6	gi|351717411|emb|CCE23076.1|	Abi family protein [Methylomicrobium alcaliphilum 20Z]; Duplicate proteins: gi|503913878|ref|WP_014147872.1|	-0.130189	-0.130189	-0.130189	-0.130189
6	gi|351718936|emb|CCE24610.1|	protein of unknown function [Methylomicrobium alcaliphilum 20Z]; Duplicate proteins: gi|503915380|ref|WP_014149374.1|	-0.130189	-0.130189	-0.130189	-0.130189
6	gi|802899008|ref|WP_046061405.1|	prepilin-type N-terminal cleavage/methylation domain-containing protein [Methylomicrobium alcaliphilum]	-0.185723	-0.185723	-0.185723	-0.185723
6	gi|503916132|ref|WP_014150126.1|	type I-E CRISPR-associated protein Cas5/CasD [Methylomicrobium alcaliphilum]; Duplicate proteins: gi|351719695|emb|CCE25371.1|	-0.301701	-0.301701	-0.301701	-0.301701
6	gi|351716144|emb|CCE21795.1|	DNA primase [Methylomicrobium alcaliphilum 20Z]; Duplicate proteins: gi|503912619|ref|WP_014146613.1|	-1.36597	-1.36597	-0.106717	-1.36597
6	gi|503915143|ref|WP_014149137.1|	MULTISPECIES: hypothetical protein, partial [Methylomicrobium]; Duplicate proteins: gi|351718697|emb|CCE24371.1|	-1.0794	0.910741	-1.0794	0.910741
6	gi|351716486|emb|CCE22146.1|	conserved protein of unknown function [Methylomicrobium alcaliphilum 20Z]; Duplicate proteins: gi|503912961|ref|WP_014146955.1|	-2.17458	-0.908459	-2.17458	-1.3305
6	gi|503916372|ref|WP_014150366.1|	thiol reductase thioredoxin [Methylomicrobium alcaliphilum]; Duplicate proteins: gi|351719941|emb|CCE25617.1|	-1.09158	-0.952477	-2.06527	-1.23068
6	gi|802896468|ref|WP_046061158.1|	hypothetical protein [Methylomicrobium alcaliphilum]	-1.00844	-1.00844	-1.00844	-1.00844
6	gi|351716721|emb|CCE22383.1|	protein of unknown function [Methylomicrobium alcaliphilum 20Z]; Duplicate proteins: gi|503913195|ref|WP_014147189.1|	-0.737065	-0.737065	-0.737065	-0.737065
6	gi|351718643|emb|CCE24317.1|	conserved exported protein of unknown function [Methylomicrobium alcaliphilum 20Z]; Duplicate proteins: gi|503915091|ref|WP_014149085.1|	-1.26127	-0.338772	-0.953772	-1.26127
6	gi|351719252|emb|CCE24928.1|	conserved protein of unknown function [Methylomicrobium alcaliphilum 20Z]; Duplicate proteins: gi|503915692|ref|WP_014149686.1|	-0.447909	-0.447909	-0.447909	-0.447909
6	gi|503915254|ref|WP_014149248.1|	nucleotidyltransferase [Methylomicrobium alcaliphilum]; Duplicate proteins: gi|351718810|emb|CCE24484.1|	-0.348268	0.793276	-0.348268	-0.348268
6	gi|351719484|emb|CCE25160.1|	MxaJ-like protein [Methylomicrobium alcaliphilum 20Z]; Duplicate proteins: gi|503915921|ref|WP_014149915.1|	-1.04972	-0.628405	-1.04972	-1.89236
6	gi|351717615|emb|CCE23280.1|	conserved protein of unknown function [Methylomicrobium alcaliphilum 20Z]; Duplicate proteins: gi|503914080|ref|WP_014148074.1|	-0.301701	-0.301701	-0.301701	-0.301701
6	gi|351718448|emb|CCE24119.1|	Type IV pilus assembly PilZ [Methylomicrobium alcaliphilum 20Z]; Duplicate proteins: gi|503914901|ref|WP_014148895.1|	-0.909106	-0.909106	-0.909106	-0.909106
6	gi|351719532|emb|CCE25208.1|	DNA-directed RNA polymerase subunit omega [Methylomicrobium alcaliphilum 20Z]; Duplicate proteins: gi|503915969|ref|WP_014149963.1|	-0.447909	-0.447909	-0.447909	-0.447909
6	gi|503913436|ref|WP_014147430.1|	tRNA pseudouridine(55) synthase [Methylomicrobium alcaliphilum]; Duplicate proteins: gi|351716964|emb|CCE22629.1|	0.223297	0.223297	-0.655005	-0.655005
6	gi|351716952|emb|CCE22617.1|	Type II secretion system protein E:Response regulator receiver:General secretory system II, protein E, N-terminal [Methylomicrobium alcaliphilum 20Z]; Duplicate proteins: gi|503913424|ref|WP_014147418.1|	-0.392688	-0.392688	-0.392688	1.53803
6	gi|351717377|emb|CCE23042.1|	ErfK/YbiS/YcfS/YnhG family protein [Methylomicrobium alcaliphilum 20Z]; Duplicate proteins: gi|503913844|ref|WP_014147838.1|	-0.367237	-0.367237	-0.367237	1.60249
6	gi|351719471|emb|CCE25147.1|	protein of unknown function [Methylomicrobium alcaliphilum 20Z]; Duplicate proteins: gi|503915909|ref|WP_014149903.1|	-0.130189	-0.130189	-0.130189	-0.130189
6	gi|351717337|emb|CCE23002.1|	conserved exported protein of unknown function; putative periplasmic lipoprotein [Methylomicrobium alcaliphilum 20Z]; Duplicate proteins: gi|503913804|ref|WP_014147798.1|	-0.392688	1.53803	-0.392688	-0.392688
6	gi|351720118|emb|CCE25799.1|	conserved protein of unknown function (plasmid) [Methylomicrobium alcaliphilum 20Z]; Duplicate proteins: gi|503899161|ref|WP_014133155.1|	-0.185723	-0.185723	-0.185723	-0.185723
6	gi|503913345|ref|WP_014147339.1|	two-component sensor histidine kinase [Methylomicrobium alcaliphilum]; Duplicate proteins: gi|351716873|emb|CCE22538.1|	-0.3336	-0.3336	-0.3336	-0.3336
6	gi|351718104|emb|CCE23771.1|	conserved protein of unknown function [Methylomicrobium alcaliphilum 20Z]; Duplicate proteins: gi|503914567|ref|WP_014148561.1|	-0.588859	-0.588859	-0.588859	-0.588859
6	gi|351719991|emb|CCE25667.1|	Uncharacterized ABC transporter ATP-binding protein TM_0352 [Methylomicrobium alcaliphilum 20Z]; Duplicate proteins: gi|503916420|ref|WP_014150414.1|	-0.185723	-0.185723	-0.185723	-0.185723
6	gi|351718595|emb|CCE24266.1|	Translation initiation factor IF-1 [Methylomicrobium alcaliphilum 20Z]; Duplicate proteins: gi|503915044|ref|WP_014149038.1|	-0.918932	-0.0444644	-0.0444644	-0.0444644
6	gi|503913063|ref|WP_014147057.1|	iron-sulfur cluster insertion protein ErpA [Methylomicrobium alcaliphilum]; Duplicate proteins: gi|351716589|emb|CCE22249.1|	-0.974824	-1.96646	0.0168073	1.00844
7	gi|351716191|emb|CCE21842.1|	Primosomal protein N' [Methylomicrobium alcaliphilum 20Z]; Duplicate proteins: gi|503912666|ref|WP_014146660.1|	-0.3336	-0.3336	-0.3336	-0.3336
7	gi|351718686|emb|CCE24360.1|	conserved protein of unknown function [Methylomicrobium alcaliphilum 20Z]; Duplicate proteins: gi|503915132|ref|WP_014149126.1|	-0.267385	-0.267385	-0.267385	-0.267385
7	gi|351719169|emb|CCE24843.1|	conserved protein of unknown function [Methylomicrobium alcaliphilum 20Z]; Duplicate proteins: gi|503915609|ref|WP_014149603.1|	0.559608	-0.578905	-0.578905	0.559608
7	gi|351716858|emb|CCE22523.1|	putative formylmethanofurane dehydrogenase, subunit [Methylomicrobium alcaliphilum 20Z]; Duplicate proteins: gi|503913330|ref|WP_014147324.1|	-0.267385	-0.267385	-0.267385	-0.267385
7	gi|351719010|emb|CCE24684.1|	putative TonB family protein [Methylomicrobium alcaliphilum 20Z]; Duplicate proteins: gi|503915453|ref|WP_014149447.1|	-0.399959	-0.399959	-0.399959	-0.399959
7	gi|503913517|ref|WP_014147511.1|	ribosome small subunit-dependent GTPase [Methylomicrobium alcaliphilum]; Duplicate proteins: gi|351717047|emb|CCE22712.1|	-0.566871	-0.566871	-0.566871	-0.566871
7	gi|503913973|ref|WP_014147967.1|	acetyl-CoA carboxylase subunit beta [Methylomicrobium alcaliphilum]; Duplicate proteins: gi|351717508|emb|CCE23173.1|	-0.837377	-1.49611	1.13883	-0.17864
7	gi|351717415|emb|CCE23080.1|	protein of unknown function [Methylomicrobium alcaliphilum 20Z]; Duplicate proteins: gi|503913882|ref|WP_014147876.1|	-0.267385	-0.267385	-0.267385	-0.267385
7	gi|351717562|emb|CCE23227.1|	Anti-FecI sigma factor, FecR [Methylomicrobium alcaliphilum 20Z]; Duplicate proteins: gi|503914027|ref|WP_014148021.1|	-0.229485	-0.229485	-0.229485	-0.229485
7	gi|802899051|ref|WP_046061447.1|	tRNA dimethylallyltransferase [Methylomicrobium alcaliphilum]	-0.229485	-0.229485	-0.229485	-0.229485
7	gi|351718928|emb|CCE24602.1|	conserved protein of unknown function [Methylomicrobium alcaliphilum 20Z]	-0.130189	-0.130189	-0.130189	-0.130189
7	gi|503913432|ref|WP_014147426.1|	ribosome maturation factor [Methylomicrobium alcaliphilum]; Duplicate proteins: gi|351716960|emb|CCE22625.1|	-0.130189	-0.130189	-0.130189	-0.130189
7	gi|503912576|ref|WP_014146570.1|	serine/threonine protein kinase [Methylomicrobium alcaliphilum]; Duplicate proteins: gi|351716101|emb|CCE21752.1|	-0.130189	-0.130189	-0.130189	-0.130189
7	gi|503914643|ref|WP_014148637.1|	MULTISPECIES: group II intron reverse transcriptase/maturase [Methylomicrobium]; Duplicate proteins: gi|351718182|emb|CCE23849.1|	-0.185723	-0.185723	-0.185723	-0.185723
7	gi|351716596|emb|CCE22258.1|	Molybdopterin binding domain protein [Methylomicrobium alcaliphilum 20Z]; Duplicate proteins: gi|503913070|ref|WP_014147064.1|	-0.553026	1.77758	-0.553026	1.77758
7	gi|351720091|emb|CCE25772.1|	conserved protein of unknown function (plasmid) [Methylomicrobium alcaliphilum 20Z]; Duplicate proteins: gi|503899134|ref|WP_014133128.1|	-1.27249	0.703218	-0.613921	2.02036
7	gi|503914620|ref|WP_014148614.1|	GTP-binding protein YchF [Methylomicrobium alcaliphilum]; Duplicate proteins: gi|351718159|emb|CCE23826.1|	0.683083	-0.596342	0.683083	1.3228
7	gi|351719619|emb|CCE25295.1|	Protein kinase [Methylomicrobium alcaliphilum 20Z]; Duplicate proteins: gi|503916056|ref|WP_014150050.1|	-0.527085	-0.527085	1.86507	1.86507
7	gi|351716434|emb|CCE22094.1|	2'-5' RNA ligase [Methylomicrobium alcaliphilum 20Z]; Duplicate proteins: gi|503912909|ref|WP_014146903.1|	-0.130189	-0.130189	-0.130189	-0.130189
7	gi|351719960|emb|CCE25636.1|	conserved protein of unknown function [Methylomicrobium alcaliphilum 20Z]; Duplicate proteins: gi|503916391|ref|WP_014150385.1|	-0.130189	-0.130189	-0.130189	-0.130189
7	gi|351719320|emb|CCE24996.1|	Preprotein translocase SecY subunit [Methylomicrobium alcaliphilum 20Z]; Duplicate proteins: gi|503915759|ref|WP_014149753.1|	-0.130189	-0.130189	-0.130189	-0.130189
[truncated: 2,381 more rows]
