# Supplementary material for: Rare Earth Elements Alter Redox Balance in Methylomicrobium alcaliphilum 20ZR
Source: Front Microbiol. 2018 Nov 27;9:2735. doi: 10.3389/fmicb.2018.02735 (PMC6277846; doi:10.3389/fmicb.2018.02735)
Supplement: TABLE S2 — Proteomics datasets. [file Data_Sheet_2.xlsx]

## Sheet: Explanation
	OrigScale	values are normalized in terms of raw area counts.
		Note: for a single day run, this is equivalent to the raw data
	ScaledImpData	each biochemical in OrigScale is re-scaled to have median equal to 1
		then, missing values are imputed with the minimum
	Pathway Heat Map	This is the heatmap associated with the statistical analysis of the data
		Indicates ratios, p- and q-values for each comparison
		0.55	Green: indicates significant difference (p≤0.05) between the groups shown; GREEN indicates a ratio < 1
		1.71	Red: indicates significant difference (p≤0.05) between the groups shown; RED indicates a ratio > 1
		0.65	Light green: narrowly missed cutoff for significance; 0.05<p<0.10; light green indicates a ratio < 1
		1.8	Light red: narrowly missed cutoff for significance; 0.05<p<0.10; light red indicates a ratio > 1
		1.2	Non-colored text and cell: mean values are not significantly different for that comparison
	* indicates compounds that have not been officially confirmed based on a standard, but we are confident in its identity

## Sheet: Cells_OrigScale
										DESCRIPTION			lost in Covaris			lost in Covaris
										CLIENT_MATRIX	cells	cells	cells	cells	cells	cells	cells	cells	cells
										GROUP_NAME	Bioreactor	Bioreactor	Bioreactor	Methane_Ca_optimal	Methane_Ca_optimal	Methane_Ca_optimal	Methane_La_optimal	Methane_La_optimal	Methane_La_optimal
BIOCHEMICAL	SUPER_PATHWAY	SUB_PATHWAY	COMP_ID	PLATFORM	RI	MASS	PUBCHEM	CAS	KEGG	Group HMDB	Bioreactor	Bioreactor	Bioreactor	Methane_Ca_optimal	Methane_Ca_optimal	Methane_Ca_optimal	Methane_La_optimal	Methane_La_optimal	Methane_La_optimal
3-phosphoserine	Amino acid	Serine family (phosphoglycerate derived)	543	LC/MS Pos Early	591	186.016	68841	407-41-0	C01005	HMDB00272	285820	753643		1492168	2356581		62899		24143
cysteine	Amino acid	Serine family (phosphoglycerate derived)	1868	LC/MS Pos Early	1488	122.027	5862	52-90-4;56-89-3	C00097	HMDB00574				74567	173109
cystine	Amino acid	Serine family (phosphoglycerate derived)	56	LC/MS Pos Early	2000	241.031	67678	56-89-3	C00491	HMDB00192		193935		461103	245836		475732	277836
glycine	Amino acid	Serine family (phosphoglycerate derived)	58	LC/MS Pos Early	1375	76.0393	750	56-40-6	C00037	HMDB00123	25233918	16325153		18009436	6912728	150437	14591768	12593721	8488607
N-acetylserine	Amino acid	Serine family (phosphoglycerate derived)	37076	LC/MS Polar	2000	146.046	65249	97-14-3		HMDB02931	12510556	31321648		29993094	10916148		3753006	1780083	1435148
serine	Amino acid	Serine family (phosphoglycerate derived)	1648	LC/MS Pos Early	1239	106.05	5951	56-45-1	C00065	HMDB00187	27277634	32843180	202659	37591840	24182556	170737	26850182	24699664	19393904
sulfate*	Amino acid	Serine family (phosphoglycerate derived)	46960	LC/MS Neg	616	96.9601	1118	14808-79-8	C00059	HMDB01448	10272077	14004568	530266	12889731	13432566	658550	10404445	9972231	10184104
cysteine s-sulfate	Amino acid	Serine family (phosphoglycerate derived)	22176	LC/MS Polar	2273	199.969	115015	1637-71-4	C05824	HMDB00731	41402	353389		3399144	1376445		3078378	2674875	1943741
3-(4-hydroxyphenyl)lactate (HPLA)	Amino acid	Aromatic amino acid metabolism (PEP derived)	32197	LC/MS Neg	1379	181.051	9378	6482-98-0	C03672	HMDB00755	5844390	217368		1162532	227790		52652	99466	92518
4-hydroxyphenylpyruvate	Amino acid	Aromatic amino acid metabolism (PEP derived)	1669	LC/MS Neg	1690.1	179.035	979	156-39-8	C01179	HMDB00707	134072			152885	112704		77685	126032	121488
indolelactate	Amino acid	Aromatic amino acid metabolism (PEP derived)	18349	LC/MS Neg	2286	204.067	92904	832-97-3	C02043	HMDB00671	3212967	391917		2301570	261979		54302	52054	74194
phenylalanine	Amino acid	Aromatic amino acid metabolism (PEP derived)	64	LC/MS Pos Early	2878	166.086	6140	63-91-2	C00079	HMDB00159	46187056	57791880	192233	37690768	31923310	101943	28096838	28294588	20424776
phenyllactate (PLA)	Amino acid	Aromatic amino acid metabolism (PEP derived)	22130	LC/MS Neg	2208	165.056	3848	828-01-3	C05607	HMDB00779	23483728	763361		2748391	667571		87464	169754	221327
phenylpyruvate	Amino acid	Aromatic amino acid metabolism (PEP derived)	566	LC/MS Neg	2517.6	163.04	997	156-06-9	C00166	HMDB00205					113395		37980
quinate	Amino acid	Aromatic amino acid metabolism (PEP derived)	18335	LC/MS Polar	2432.9	191.056	6508	77-95-2	C00296	HMDB03072	2966085	880086		2691003	1647475		2421708	2483112	1516717
tryptophan	Amino acid	Aromatic amino acid metabolism (PEP derived)	54	LC/MS Pos Early	2986	205.097	6305	73-22-3	C00078	HMDB00929	14612166	13839511	147666	8533945	4784255	70401	5.52644e+06	6705362	3702426
tyrosine	Amino acid	Aromatic amino acid metabolism (PEP derived)	1299	LC/MS Pos Early	2430	182.081	6057	60-18-4	C00082	HMDB00158	33111760	38416156	37479	43695524	23149780		24751824	28162066	22666368
O-methyltyrosine	Amino acid	Aromatic amino acid metabolism (PEP derived)	37451	LC/MS Pos Early	2790	196.097	76957	1080-06-4			430607	720749		247927	165951		245328	230090	224644
alanine	Amino acid	Aspartate family (OAA derived)	1126	LC/MS Pos Early	1700	90.055	5950	56-41-7	C00041	HMDB00161	262956256	149309920		228910656	306492416		95700920	99704864	85699920
allo-threonine	Amino acid	Aspartate family (OAA derived)	15142	LC/MS Polar	2511.1	118.051	99289	28954-12-3	C05519	HMDB04041	775792	354134		367268	351570		346495	397867	229698
asparagine	Amino acid	Aspartate family (OAA derived)	512	LC/MS Pos Early	1225	133.061	6267	70-47-3	C00152	HMDB00168	161817			255025	1991752		913019	1539346	704460
aspartate	Amino acid	Aspartate family (OAA derived)	443	LC/MS Pos Early	1165	134.045	5960	56-84-8	C00049	HMDB00191	420709792	271326592	72399	70790632	34101556	137956	122873168	114035480	77008392
lysine	Amino acid	Aspartate family (OAA derived)	1301	LC/MS Pos Early	2850	147.113	5962	56-87-1	C00047	HMDB00182	76410584	89436872	288646	43955400	33595308	156848	25579780	32655082	24593896
methionine	Amino acid	Aspartate family (OAA derived)	1302	LC/MS Pos Early	2526	150.058	6137	63-68-3	C00073	HMDB00696	81984688	88737336	2155457	71474720	52889168	2.22927e+06	81704752	89130976	66255532
methionine sulfoxide	Amino acid	Aspartate family (OAA derived)	18374	LC/MS Pos Early	1272	166.053	158980	3226-65-1	C02989	HMDB02005	1279150	1431907		2392484	1.97218e+06		2483665	2619840	2.01317e+06
N6-acetyllysine	Amino acid	Aspartate family (OAA derived)	36752	LC/MS Neg	1059	187.109	92832	692-04-6	C02727	HMDB00206	229711	71636
N6,N6,N6-trimethyllysine	Amino acid	Aspartate family (OAA derived)	1498	LC/MS Pos Early	2825	189.16	440120	23284-33-5	C03793	HMDB01325	286761	312826		153002	128584		140917	163128	129272
N-acetylalanine	Amino acid	Aspartate family (OAA derived)	1585	LC/MS Polar	1564.8	130.051	88064	97-69-8	C02847	HMDB00766	203211			1098566	801319		193320	209929	171026
N-acetylasparagine	Amino acid	Aspartate family (OAA derived)	33942	LC/MS Pos Early	785	175.071	99715	4033-40-3		HMDB06028
N-acetylaspartate (NAA)	Amino acid	Aspartate family (OAA derived)	22185	LC/MS Polar	3143	174.041	65065	997-55-7;997-55-7	C01042	HMDB00812	23739318	18213348		66000260	31850762		68697776	85385336	69400656
N-acetyl-beta-alanine	Amino acid	Aspartate family (OAA derived)	37432	LC/MS Neg	773	130.051	76406	3025-95-4	C01073		69578			68223	63855		78240	123802	60028
N-acetylmethionine	Amino acid	Aspartate family (OAA derived)	1589	LC/MS Neg	1787	190.054	448580	65-82-7	C02712	HMDB11745
N-formylmethionine	Amino acid	Aspartate family (OAA derived)	2829	LC/MS Neg	1543.8	176.039	439750	4289-98-9	C03145	HMDB01015	93386	36057		141925	72159		127646	251227	144465
O-acetylhomoserine	Amino acid	Aspartate family (OAA derived)	31539	LC/MS Polar	1850	160.061	439389	7540-67-2	C01077		881556	613127		2.02645e+06	1341313		1610117	1596969	947299
S-adenosylhomocysteine (SAH)	Amino acid	Aspartate family (OAA derived)	42382	LC/MS Neg	1832.4	383.114	439155	979-92-0	C00021	HMDB00939	820285	501578		481688	325184		358538	821562	486327
S-adenosylmethionine (SAM)	Amino acid	Aspartate family (OAA derived)	15915	LC/MS Pos Early	3002	399.144	34755	24346-00-7;86867-01-8;86867-0108	C00019	HMDB01185	2138193	1.75196e+06		567278	248508		733190	545393	320796
threonine	Amino acid	Aspartate family (OAA derived)	1284	LC/MS Pos Early	1514	120.066	6288	72-19-5	C00188	HMDB00167	59599160	58506644	197265	54871944	46241468	151813	38686328	42179860	30678216
N-methylalanine	Amino acid	Aspartate family (OAA derived)	37069	LC/MS Pos Early	1536	104.071	5288725;6971259	600-21-5	C02721	HMDB01906	1075220	1130466		468171	652520		522106	425685	548033
3-sulfo-L-alanine	Amino acid	Aspartate family (OAA derived)	47089	LC/MS Polar	2890	167.997	72886	498-40-8	C00506	HMDB02757	415608			969633	253098		170023	278992	192901
O-succinyl-homoserine	Amino acid	Aspartate family (OAA derived)	18358	LC/MS Pos Early	2126	220.082		1492-23-5			353399	172352		495259	799972
arginine	Amino acid	Glutamate family (alpha-ketoglutarate derived)	1638	LC/MS Pos Early	2825	175.119	232	1119-34-2	C00062	HMDB00517	75037304	114881584	338326	50139536	39086304	160037	47389264	50974012	36065268
argininosuccinate	Amino acid	Glutamate family (alpha-ketoglutarate derived)	15497	LC/MS Pos Early	2745	291.13	16950;828	156637-58-0	C03406	HMDB00052	212486	292543						110735	68296
citrulline	Amino acid	Glutamate family (alpha-ketoglutarate derived)	2132	LC/MS Pos Early	1520	176.103	9750	372-75-8	C00327	HMDB00904	37349424	17832132	69203	97750816	87052768	32339	105678512	115044400	114408824
ergothioneine	Amino acid	Glutamate family (alpha-ketoglutarate derived)	37459	LC/MS Pos Early	850	230.096	3032311	58511-63-0	C05570	HMDB03045	22675420	17490584		4701563	1764889		4850874	4345557	2525751
glutamate	Amino acid	Glutamate family (alpha-ketoglutarate derived)	57	LC/MS Pos Early	1500	148.06	611	56-86-0	C00025	HMDB00148	19275597824	13287572480	1796500	9767469056	5326107648	2014188	10045347840	10257763328	8355157504
glutamate, gamma-methyl ester	Amino acid	Glutamate family (alpha-ketoglutarate derived)	33487	LC/MS Pos Early	2170	162.076	68662	1499-55-4			5.94574e+06	3.13854e+06		1234318			832278	773094	712099
glutamine	Amino acid	Glutamate family (alpha-ketoglutarate derived)	53	LC/MS Pos Early	1291	147.076	5961	56-85-9	C00064	HMDB00641	448573056	292871008		246151904	181273888		335116864	345486112	248184480
histidine	Amino acid	Glutamate family (alpha-ketoglutarate derived)	59	LC/MS Neg	755.9	154.062	6274	5934-29-2	C00135	HMDB00177	1347597	2631994		1708508	503048		568001	515122	375624
N-acetylglutamate	Amino acid	Glutamate family (alpha-ketoglutarate derived)	15720	LC/MS Pos Early	1050	190.071	70914	5817-08-03	C00624	HMDB01138	24075272	18765616		22131106	19070900		33786968	36982584	31629484
N-acetylglutamine	Amino acid	Glutamate family (alpha-ketoglutarate derived)	33943	LC/MS Polar	2140	187.072	182230	2490-97-3	C02716	HMDB06029	694001	276161		1542161	1349842		2411031	2543990	1454023
N-acetylhistidine	Amino acid	Glutamate family (alpha-ketoglutarate derived)	33946	LC/MS Polar	2088	196.073	75619	39145-52-3	C02997	HMDB32055	185128	112809		279695	85489		60926		85254
ornithine	Amino acid	Glutamate family (alpha-ketoglutarate derived)	1493	LC/MS Pos Early	2800	133.097	6262	3184-13-2	C00077	HMDB03374	2.52542e+06	1311814	152505	2548568	1269187		1064211	1053267	858909
proline	Amino acid	Glutamate family (alpha-ketoglutarate derived)	1898	LC/MS Pos Early	1603	116.071	145742	147-85-3	C00148	HMDB00162	79785304	65138688		80881152	41071336		34460764	44455432	33208732
sarcosine	Amino acid	Glutamate family (alpha-ketoglutarate derived)	1516	LC/MS Pos Early	1280	90.055	1088	107-97-1	C00213	HMDB00271
4-hydroxy-2-oxoglutaric acid	Amino acid	Glutamate family (alpha-ketoglutarate derived)	40062	LC/MS Polar	3073	161.009	599	1187-99-1	C01127	HMDB02070	5034799	4578888		5345377	3364658		3.37122e+06	3086593	1798567
N-methylglutamate	Amino acid	Glutamate family (alpha-ketoglutarate derived)	31532	LC/MS Pos Early	1300	162.076	439377	35989-16-3	C01046		22467016	9936735		7097027	4320417		10268516	10622043	8.20456e+06
N-delta-acetylornithine	Amino acid	Glutamate family (alpha-ketoglutarate derived)	43249	LC/MS Neg	858	173.093	9920500				430578	145113		553358	325744		120748	140811	112890
histidinol	Amino acid	Glutamate family (alpha-ketoglutarate derived)	15316	LC/MS Pos Early	3041	142.097	165271	1596-64-1	C00860	HMDB03431
isoleucine	Amino acid	Branched Chain Amino Acids (OAA derived)	1125	LC/MS Pos Early	2800	132.102	6306	73-32-5	C00407	HMDB00172	40368184	66279172		53495708	47483128		30118702	35116020	26308836
2,3-dihydroxyisovalerate	Amino acid	Branched Chain Amino Acids (pyruvate derived)	38276	LC/MS Polar	1050	133.051	677	1756-18-9	C04039	HMDB12141	6469245	12143936		117897256	23067608		5907462	3358774	4821811
2-hydroxy-3-methylvalerate	Amino acid	Branched Chain Amino Acids (pyruvate derived)	36746	LC/MS Neg	1800	131.071	164623	488-15-3		HMDB00317	2355153			281154	50676
3-methyl-2-oxobutyrate	Amino acid	Branched Chain Amino Acids (pyruvate derived)	44526	LC/MS Polar	911	115.04	49	3715-29-5	C00141	HMDB00019				1256602	4338058		326967		297822
3-methyl-2-oxovalerate	Amino acid	Branched Chain Amino Acids (pyruvate derived)	15676	LC/MS Neg	2064.2	129.056	47	1460-34-0;51829-07-3	C00671	HMDB03736					562668
4-methyl-2-oxopentanoate	Amino acid	Branched Chain Amino Acids (pyruvate derived)	22116	LC/MS Neg	2170	129.056	70	816-66-0	C00233	HMDB00695				502753	1612624		301663	414886	341159
alpha-hydroxyisocaproate	Amino acid	Branched Chain Amino Acids (pyruvate derived)	22132	LC/MS Neg	1840	131.071	83697	10303-64-7	C03264	HMDB00746	21222912	432402		4702215	3036477		254494	353948	269087
alpha-hydroxyisovalerate	Amino acid	Branched Chain Amino Acids (pyruvate derived)	46537	LC/MS Polar	1052	117.056	99823	600-37-3		HMDB00407	5357613	2930935		3156657	2180032		2098812	2177229	2324167
beta-hydroxyisovalerate	Amino acid	Branched Chain Amino Acids (pyruvate derived)	12129	LC/MS Polar	1149.8	117.056	69362	625-08-1		HMDB00754	256931	531087	146145	369535	400271		421499	278760
leucine	Amino acid	Branched Chain Amino Acids (pyruvate derived)	60	LC/MS Pos Early	2864	132.102	6106	61-90-5	C00123	HMDB00687	94883616	134292912		92804824	121410832		77059408	79773576	60631628
levulinate (4-oxovalerate)	Amino acid	Branched Chain Amino Acids (pyruvate derived)	22177	LC/MS Neg	934.6	115.04	11579	123-76-2		HMDB00720	3617889	2602674		782567	1010113		1044500	1897957	1.01487e+06
methylsuccinate	Amino acid	Branched Chain Amino Acids (pyruvate derived)	15745	LC/MS Polar	2800	131.035	10349	498-21-5		HMDB01844	1723604			761417	359907		2924859	1580887	1224623
valine	Amino acid	Branched Chain Amino Acids (pyruvate derived)	1649	LC/MS Pos Early	2479	118.086	6287	72-18-4	C00183	HMDB00883	30918582	37409200		108726144	177857648		61431024	61907308	31040132
2-isopropylmalate	Amino acid	Branched Chain Amino Acids (pyruvate derived)	15667	LC/MS Neg	725	175.061	77	3237-44-3	C02504	HMDB00402	378621	226075		5695995	2394819		425733	274705	401877
5-methylthioadenosine (MTA)	Amino acid	Amines and polyamines	1419	LC/MS Pos Early	2752	298.097	439176	2457-80-9	C00170	HMDB01173	1179052	1.86327e+06		1314126	559135		1694061	2215153	1385759
agmatine	Amino acid	Amines and polyamines	15496	LC/MS Pos Early	3057	131.129	199	2482-00-0	C00179	HMDB01432	1069937	938311		78696			860666	775596	488284
spermidine	Amino acid	Amines and polyamines	485	LC/MS Pos Early	3355	146.165	1102	124-20-9	C00315	HMDB01257	29711910	45292368	274359	21169106	11354133	802032	25936648	20587092	14789169
5-oxoproline	Amino acid	Glutathione metabolism	1494	LC/MS Neg	738.5	128.035	7405	98-79-3	C01879	HMDB00267	2609494	1848140		3111858	1.95824e+06		2629128	2926728	2074697
cysteine-glutathione disulfide	Amino acid	Glutathione metabolism	35159	LC/MS Pos Early	2465	427.095	4247235	13081-14-6		HMDB00656	482252	469290		2.03436e+06	843105		366828	290687	142686
glutathione, oxidized (GSSG)	Amino acid	Glutathione metabolism	27727	LC/MS Pos Early	2667	613.159	65359	103239-24-3	C00127	HMDB03337	793804	1.03327e+06		3.4052e+06	947620		86067	70030	79246
ophthalmate	Amino acid	Glutathione metabolism	34592	LC/MS Neg	919	288.12	7018721	495-27-2		HMDB05765	136584	85750		764460	641787		105591	218698	156289
gamma-glutamylalanine	Amino acid	Glutathione metabolism	37063	LC/MS Pos Early	1986	219.098	440103	5875-41-2		HMDB29142				11747074	28502666		918063	444696	975034
gamma-glutamylglutamate	Amino acid	Glutathione metabolism	36738	LC/MS Pos Early	1775	277.103	92865	1116-22-9	C05282	HMDB11737	2284318	1743755		428220	105297		180883	219510	114902
gamma-glutamylglutamine	Amino acid	Glutathione metabolism	2730	LC/MS Pos Early	1430	276.119	150914	10148-81-9	C05283	HMDB11738	2185927	1449665		911161	384197		820428	782189	524666
gamma-glutamylglycine	Amino acid	Glutathione metabolism	33949	LC/MS Pos Early	1535	205.082	165527	1948-29-4		HMDB11667				2.72452e+06	2021434		820205	537561	585889
gamma-glutamylisoleucine*	Amino acid	Glutathione metabolism	34456	LC/MS Pos Early	2940	261.144	14253342			HMDB11170	15524377	19720188		10892354	1915536		3181656	3063873	2546397
gamma-glutamylleucine	Amino acid	Glutathione metabolism	18369	LC/MS Pos Early	2991	261.144	151023	2566-39-4		HMDB11171	38005968	26838038		27488520	21273256		8624223	6700815	4406245
gamma-glutamylmethionine	Amino acid	Glutathione metabolism	44872	LC/MS Pos Early	2640	279.101	7009567	17663-87-5		HMDB29155	17268996	16590291		2562254	606783		1.79397e+06	1820508	1305882
gamma-glutamylphenylalanine	Amino acid	Glutathione metabolism	33422	LC/MS Pos Early	2992	295.129	111299	7432-24-8		HMDB00594	8019352	7398393		4205599	1312142		754895	707757	422863
gamma-glutamylthreonine	Amino acid	Glutathione metabolism	33364	LC/MS Pos Early	1750	249.108		5652-48-2		HMDB29159	2164068	1498210		2319365	1.96124e+06		1630296	1639589	1087631
gamma-glutamyltryptophan	Amino acid	Glutathione metabolism	33947	LC/MS Pos Early	2975	334.14	3989307	66471-20-3		HMDB29160	1246954	1848571		291593	46984		93744	137473	90491
gamma-glutamyltyrosine	Amino acid	Glutathione metabolism	2734	LC/MS Pos Early	2508	311.124	94340	7432-23-7		HMDB11741	379798	736767		263933	132461		171533	149500	138373
gamma-glutamylvaline	Amino acid	Glutathione metabolism	43829	LC/MS Pos Early	2700	247.129	7015683	2746-34-1		HMDB11172	17720476	23282528		6314892	7206697		1840133	1917392	1714582
gamma-glutamylserine	Amino acid	Glutathione metabolism	54914	LC/MS Pos Early	1351	235.093		5875-35-4			3.63176e+06	2767277		3799095	2070689		2260971	2411820	1655637
fructose 6-phosphate	Carbohydrate	Glycolysis	12021	LC/MS Polar	4261	259.022	69507	103213-47-4	C05345	HMDB00124	3683148	3.51561e+06		4739192	2500934		111050	30543
glucose	Carbohydrate	Glycolysis	20488	LC/MS Polar	2342	179.056	79025	50-99-7	C00031	HMDB00122	2.09451e+06	1141702		1869127	2645729	112040	3823458	4382738	3536464
glucose 6-phosphate	Carbohydrate	Glycolysis	31260	LC/MS Polar	4537	259.022	5958	103192-55-8	C00668	HMDB01401	24459916	13697106		31552344	9579372		57144	71420	36505
Isobar: hexose diphosphates	Carbohydrate	Glycolysis	46896	LC/MS Neg	551	338.989					227327	108314		433208	77917
lactate	Carbohydrate	Glycolysis	527	LC/MS Polar	1468.8	89.0244	612	79-33-4	C00186	HMDB00190	1.84432e+06	634189		2387414	2162408			3570140
phosphoenolpyruvate (PEP)	Carbohydrate	Glycolysis	597	LC/MS Neg	587.3	166.975	1005	10526-80-4	C00074	HMDB00263	4152028	7020473		6771963	8093442		475707	652556	449759
pyruvate	Carbohydrate	Glycolysis	48990	LC/MS Polar	1083	87.0088	1060	127-17-3	C00022	HMDB00243	11419340	8617447		4598069	12035250		1906178	1345196	1053194
aconitate [cis or trans]	Carbohydrate	TCA cycle	46173	LC/MS Neg	580	173.009			C00417	HMDB00072	856039	1.04011e+06		1115893	714227		181119	258690	140310
alpha-ketoglutarate	Carbohydrate	TCA cycle	528	LC/MS Polar	2700	145.014	51	305-72-6;328-50-7;22202-68-2	C00026	HMDB00208	202150208	170294240		451485760	750945216		582614400	640819648	479349472
citrate	Carbohydrate	TCA cycle	1564	LC/MS Neg	582	191.02	311	77-92-9	C00158	HMDB00094	10101700	13693079		20851940	15316184		1313465	1832471	863898
fumarate	Carbohydrate	TCA cycle	1643	LC/MS Polar	3084	115.004	444972	100-17-8	C00122	HMDB00134	127062360	57761192		114489576	31584408		89122376	77572784	60469608
malate	Carbohydrate	TCA cycle	1303	LC/MS Neg	615.6	133.014	525	6915-15-7	C00149	HMDB00156	192933360	148869024		146050704	54733960	75986	74445792	79785392	64827936
maleate	Carbohydrate	TCA cycle	20676	LC/MS Polar	2510	115.004	444266	110-16-7	C01384	HMDB00176			164500	459209	899379	169300	298034	291504
succinate	Carbohydrate	TCA cycle	1437	LC/MS Polar	3149	117.019	1110	110-15-6	C00042	HMDB00254	384564896	194973584	1439340	417080768	249510352	806134	327849088	294220416	313909728
tricarballylate	Carbohydrate	TCA cycle	15729	LC/MS Polar	4200	175.025	14925	99-14-9	C19806	HMDB31193				1449015	2543774		191009
2-methylcitrate/homocitrate	Carbohydrate	TCA cycle	52282	LC/MS Neg	575	205.035					372692	192012		192924	154678		70393	86265	70825
3-phosphoglycerate	Carbohydrate	Calvin cycle and pentose phosphate	1414	LC/MS Neg	583	184.986	724	80731-10-8	C00597	HMDB00807	12319344	22704390		14766964	10939285		446304	531748	412731
sedoheptulose-7-phosphate	Carbohydrate	Calvin cycle and pentose phosphate	35649	LC/MS Neg	599.6	289.033	616	2646-35-7	C05382	HMDB01068	8344782	8761801		4185031	2283857		398810	383736	287782
sedoheptulose	Carbohydrate	Calvin cycle and pentose phosphate	53237	LC/MS Polar	2255	209.067	5459879	3019-74-7		HMDB03219	6657702	3710814		7460288	4316123		8098707	7972109	5232842
glycerate	Carbohydrate	Photorespiration	1572	LC/MS Polar	2070.4	105.019	752	600-19-1	C00258	HMDB00139	27682794	21982594		22913728	98003000		165151440	163520928	80092416
erythronate*	Carbohydrate	Amino sugar and nucleotide sugar	42420	LC/MS Polar	2186	135.03	2781043	88759-55-1		HMDB00613	165366192	109257672		49154408	77976256		65845680	86057056	58605220
glucosamine-6-phosphate	Carbohydrate	Amino sugar and nucleotide sugar	580	LC/MS Neg	625	258.038	439217	3616-42-0	C00352	HMDB01254	1135193	2402776		3543351	2230923		562036	645358	440862
N-acetyl-glucosamine 1-phosphate	Carbohydrate	Amino sugar and nucleotide sugar	15741	LC/MS Polar	4052	300.049	440364	31281-59-1	C04256	HMDB01367	2650133	1516584		4729803	3424537		1.69358e+06	1023825	930790
ribonate (ribonolactone)	Carbohydrate	Amino sugar and nucleotide sugar	27731	LC/MS Polar	2425	165.041	5460677	5336-08-03	C01685	HMDB00867	22604176	9657254		25197108	32575134		8551907	8549028	5349815
ribose	Carbohydrate	Amino sugar and nucleotide sugar	1471	LC/MS Polar	1508.2	195.051	5779	50-69-1	C00121	HMDB00283	450908	411996		579468	253094		381285	413491	331999
N-acetylmuramate	Carbohydrate	Amino sugar and nucleotide sugar	33421	LC/MS Pos Early	1342	294.118	5462244	10597-89-4	C02713	HMDB60493	1081195	477441		363172	565436		1080849	883786	823027
arabonate/xylonate	Carbohydrate	Amino sugar and nucleotide sugar	48255	LC/MS Polar	2664.6	165.041					1957135	3.94541e+06		2.05221e+06	6.91516e+06		1201567	1858675	1469010
N-acetylglucosamine/N-acetylgalactosamine	Carbohydrate	Amino sugar and nucleotide sugar	46539	LC/MS Polar	1897	220.083					33515118	19661444		13007097	10542645		12364610	12859335	10811523
2-keto-3-deoxy-gluconate	Carbohydrate	Amino sugar and nucleotide sugar	48141	LC/MS Polar	1900	177.041	161227	17510-99-5		HMDB01353	5979263	4254405		10783313	16453938		4.1388e+06	4018245	3.26425e+06
3-deoxyoctulosonate	Carbohydrate	Sucrose, glucose,fructose metabolism	43805	LC/MS Polar	2706.7	237.062	4636210	103404-70-2			83174600	87445744		166913936	76992600		40507344	43755748	45436372
fructose	Carbohydrate	Sucrose, glucose,fructose metabolism	577	LC/MS Polar	2022.2	179.056	5984	57-48-7	C00095	HMDB00660	70233160	48294744		24347516	56803680		28326860	31343178	19401076
galactonate	Carbohydrate	Sucrose, glucose,fructose metabolism	27719	LC/MS Polar	3085	195.051	128869	299-28-5	C00880	HMDB00565	888511	1200065		9753218	18003438		352407	351459	242705
maltose	Carbohydrate	Sucrose, glucose,fructose metabolism	15586	LC/MS Polar	3329.4	387.114	10991489	6363-53-7	C00208	HMDB00163	7.07231e+06	3856032		924118	403619		339882	657114	696568
mannose 6-phosphate	Carbohydrate	Sucrose, glucose,fructose metabolism	1469	LC/MS Polar	4510	259.022	439198	70442-25-0;104872-94-8	C00275	HMDB01078	623308	329786		3200937	966139
sucrose	Carbohydrate	Sucrose, glucose,fructose metabolism	1519	LC/MS Polar	3092	387.114	5988	57-50-1	C00089	HMDB00258	1553234688	1048507840	61774	282909792	201844832	149919	111217608	107403224	114577640
gluconate	Carbohydrate	Sucrose, glucose,fructose metabolism	587	LC/MS Polar	2922	195.051	10690	527-07-1	C00257	HMDB00625	187192320	36665520		336667296	633746560		8979480	10633835	5359557
10-heptadecenoate (17:1n7)	Lipids	Free fatty acid	33971	LC/MS Neg	5555	267.233	5312435	29743-97-3		HMDB60038	1154891392	842341504		46703848	38334380		124676240	115439992	74839048
3-hydroxydecanoate	Lipids	Free fatty acid	22053	LC/MS Neg	4634.7	187.134	26612	5561-87-5		HMDB02203	126185			364840	102209		236190	400648	310808
3-hydroxypalmitate	Lipids	Free fatty acid	27503	LC/MS Neg	5476	271.228	301590	928-17-6		HMDB10734	25381930	13984418		5650505	6141329		10563145	12551721	8057675
5-dodecenoate (12:1n7)	Lipids	Free fatty acid	33968	LC/MS Neg	5224	197.155	5312378	2430-94-6		HMDB00529	994908	789065		1410060	518159		657238	842937	660326
arachidate (20:0)	Lipids	Free fatty acid	1118	LC/MS Neg	6295	311.296	10467	506-30-9	C06425	HMDB02212	2969827	2715901	705815	1958592	2471181	940779	1966575	1960871	1745896
erucate (22:1n9)	Lipids	Free fatty acid	1552	LC/MS Neg	6355.6	337.311	5281116	112-86-7	C08316	HMDB02068		66156		242184	347102		211773	169077	131736
laurate (12:0)	Lipids	Free fatty acid	1645	LC/MS Neg	5300	199.17	3893	143-07-7	C02679	HMDB00638	32258660	28316766	1234831	17513496	15499631		23075036	14226495	10652446
linoleate (18:2n6)	Lipids	Free fatty acid	1105	LC/MS Neg	5535	279.233	5280450	60-33-3	C01595	HMDB00673	8896259	4891933	548878	1.97906e+06	2117523			721781	1801218
margarate (17:0)	Lipids	Free fatty acid	1121	LC/MS Neg	5731	269.249	10465	506-12-7		HMDB02259	72731472	22261684	808175	5762487	4783376	875007	12343311	10183605	7476792
myristate (14:0)	Lipids	Free fatty acid	1365	LC/MS Neg	5440	227.202	11005	544-63-8	C06424	HMDB00806	3303779840	3079783424	4383251	1238206080	979547392	3760518	1621186432	1680106368	1300663680
myristoleate (14:1n5)	Lipids	Free fatty acid	32418	LC/MS Neg	5346.9	225.186	5281119	544-64-9	C08322	HMDB02000	100965192	75622872		25914568	18794208		37222412	32440396	26413494
palmitate (16:0)	Lipids	Free fatty acid	1336	LC/MS Neg	5618	255.233	985	57-10-3	C00249	HMDB00220	14613447680	9101016064	36078544	3832597760	3463280640	45554204	5776555520	6040233984	5101378560
palmitoleate (16:1n7)	Lipids	Free fatty acid	33447	LC/MS Neg	5475	253.217	445638	373-49-9	C08362	HMDB03229	35433107456	27097249792	11926723	16740193280	13925159936	15702279	19806750720	19821944832	17495560192
pentadecanoate (15:0)	Lipids	Free fatty acid	1361	LC/MS Neg	5521	241.217	13849	1002-84-2;10002-84-2	C16537	HMDB00826	2174779648	1314684672	2173905	128699768	129206976	2435367	331440704	400205792	245836448
stearate (18:0)	Lipids	Free fatty acid	1358	LC/MS Neg	5872	283.264	5281	57-11-4	C01530	HMDB00827	1413960576	746802816	50489804	217027056	310919072	58841420	157628224	210384480	173343296
17-methylstearate	Lipids	Free fatty acid	38296	LC/MS Neg	5993	297.28	3083779	2724-59-6			137374	122753		71639.4				89757.9
2-hydroxybutyrate/2-hydroxyisobutyrate	Lipids	Free fatty acid	52281	LC/MS Polar	1258	103.04					619357	843370		613296	815831		709046	357357	469759
oleate/vaccenate (18:1)	Lipids	Free fatty acid	52285	LC/MS Neg	5655	281.249					1334985216	524935648	2933162	166127328	107939336	4365878	286532416	309045952	217055856
3-hydroxystearate	Lipids	Free fatty acid	52938	LC/MS Neg	5674	299.259	5282907	45261-96-9			14485447	7587711	88330	21429232	19790156		4586735	4193641	3358455
methylpalmitate (15 or 2)	Lipids	Fatty acid ester	38768	LC/MS Neg	5695	269.249	17903417				15842397	8419443	280578	2652037	1946187	542183	2912058	2812048	3039834
glycerol	Lipids	Glycerolipids	15122	LC/MS Neg	758	91.0401	753	56-81-5	C00116	HMDB00131	1048265	904977		1209046	3180333		324478	616483	308081
1-oleoyl-GPG (18:1)*	Lipids	Glycerolipids	45968	LC/MS Neg	5610	509.288					48511180	10932852		4204635	821958		4847923	4934995	2973884
1-oleoyl-GPE (18:1)	Lipids	Phospholipids	35628	LC/MS Pos Late	1554	480.308	9547071	89576-29-4		HMDB11506	32635580	10484960		12290907	4423596		16033307	14481245	14215904
1-palmitoyl-GPA (16:0)	Lipids	Phospholipids	34428	LC/MS Neg	5600	409.236	6419701	17618-08-5	C04036	HMDB00327	2510883	950672	114649	643529	293740	61716	364856	480868	244213
1-palmitoyl-GPE (16:0)	Lipids	Phospholipids	35631	LC/MS Pos Late	1544	454.293	9547069			HMDB11503	1054708928	598494464	531620	359505344	128766296	379460	439282144	405678048	361077952
1-stearoyl-GPE (18:0)	Lipids	Phospholipids	42398	LC/MS Pos Late	1626	482.324	9547068	69747-55-3		HMDB11130	53952060	25226892		15657430	9572925		7.98502e+06	8600131	6751494
glycerol 3-phosphate	Lipids	Phospholipids	43847	LC/MS Polar	3938.7	171.006	754	29849-82-9	C00093	HMDB00126	7.58187e+06	873831		2298320	217454		206448	271206	285507
glycerophosphoethanolamine	Lipids	Phospholipids	37455	LC/MS Polar	3075	214.049	123874	33049-08-0	C01233	HMDB00114	1649938432	1174663936		532691104	469070880	174759	749041216	797233984	592644544
phosphoethanolamine (PE)	Lipids	Phospholipids	1600	LC/MS Pos Early	700	142.026	1015	1071-23-4	C00346	HMDB00224	832686	797918		549661	350987		674527	788464	525404
1-palmitoyl-GPG (16:0)*	Lipids	Phospholipids	45970	LC/MS Neg	5570	483.273	3300276				1344025856	574393536	58794	137006064	37784992		161822032	169440512	103950008
1-palmitoyl-2-oleoyl-GPE (16:0/18:1)	Lipids	Phospholipids	19263	LC/MS Pos Late	2509	718.538	5283496	26662-94-2		HMDB05320	17166140	13648091	41509	15978420	7604109		11725066	13783134	15146311
1,2-dipalmitoyl-GPG (16:0/16:0)	Lipids	Phospholipids	52625	LC/MS Polar	735	721.503	11846227				16260052	16954304		16808596	10594802		26395424	31305462	27154936
1-palmitoleoyl-GPA (16:1)*	Lipids	Phospholipids	52691	LC/MS Polar	1467	407.22					17783016	5057872		11253486	2848299		4488035	4063293	4398243
glycerophosphoglycerol	Lipids	Phospholipids	48857	LC/MS Polar	2430	245.043	439964		C03274		2176391424	1646617472		850442944	866117568	354071	1201048576	1153861120	877820032
1-palmitoyl-2-oleoyl-GPG (16:0/18:1)	Lipids	Phospholipids	52448	LC/MS Pos Late	3206	766.559	5283509				5231158	5038210		4897885	1577303		3552286	3.76459e+06	4285866
1-stearoyl-GPG (18:0)	Lipids	Phospholipids	34437	LC/MS Neg	5816	511.304					66401296	19493000		4430743	2105557		2194124	2544463	1970165
2-stearoyl-GPE (18:0)*	Lipids	Phospholipids	41220	LC/MS Neg	6350	480.31					6653702	4911953		900416	388241		428482	402723	490861
azelate (nonanedioate; C9)	Lipids	Fatty acid, Dicarboxylate	18362	LC/MS Neg	1276	187.098	2266	123-99-9	C08261	HMDB00784	371781	171095		274131	346308		221552	286294	254571
sebacate (decanedioate)	Lipids	Fatty acid, Dicarboxylate	32398	LC/MS Neg	1788	201.113	5192	111-20-6	C08277	HMDB00792	732912	301125		519993	237798		102580	280342	160193
suberate (octanedioate)	Lipids	Fatty acid, Dicarboxylate	15730	LC/MS Polar	2577.6	173.082	10457	505-48-6	C08278	HMDB00893	387913			580014	991759		1431693	1026158	606690
glutarate (pentanedioate)	Lipids	Fatty acid, Dicarboxylate	396	LC/MS Polar	2900	131.035	743	110-94-1	C00489	HMDB00661	857484				385224		439273		580862
pantothenate (Vitamin B5)	Cofactors, Prosthetic Groups, Electron Carriers	CoA metabolism	1508	LC/MS Neg	1498.7	218.103	6613	137-08-6	C00864	HMDB00210	61370	45040		102724	58409		226683	143894	102887
adenosine 5'-diphosphoribose (ADP-ribose)	Cofactors, Prosthetic Groups, Electron Carriers	Nicotinate and nicotinamide metabolism	558	LC/MS Neg	920	558.064	192	68414-18-6	C00301	HMDB01178	153443	20080
nicotinamide	Cofactors, Prosthetic Groups, Electron Carriers	Nicotinate and nicotinamide metabolism	594	LC/MS Pos Early	1942	123.055	936	98-92-0	C00153	HMDB01406	151019632	118419360		47218352	30833822		61398160	55790504	38189948
NAD+	Cofactors, Prosthetic Groups, Electron Carriers	Nicotinate and nicotinamide metabolism	5278	LC/MS Neg	1434	662.102	5893	53-84-9	C00003	HMDB00902	281238	121419		81539	27440		57799	107486
nicotinate	Cofactors, Prosthetic Groups, Electron Carriers	Nicotinate and nicotinamide metabolism	1504	LC/MS Pos Early	1673	124.039	938	59-67-6	C00253	HMDB01488	1395946	15840764		416784	455419		520327	663285	298533
quinolinate	Cofactors, Prosthetic Groups, Electron Carriers	Nicotinate and nicotinamide metabolism	1899	LC/MS Polar	3000	166.015	1066	89-00-9	C03722	HMDB00232				236224	135770
pterin	Cofactors, Prosthetic Groups, Electron Carriers	Folate Metabolism	43023	LC/MS Neg	1370	162.042	73000	22363-60-4	C00715	HMDB00802	19598	20417		21273	58490		24408	44025	32731
xanthopterin	Cofactors, Prosthetic Groups, Electron Carriers	Folate Metabolism	54728	LC/MS Polar	2805	178.037	8397				5790728	2131021		765695	1.58331e+06		1069068	1607280	653785
acetylphosphate	Cofactors, Prosthetic Groups, Electron Carriers	Oxidative phosphorylation	15488	LC/MS Polar	4013.9	138.98	186	94249-01-1	C00227	HMDB01494	3850212	2697180		2722637	6940540			121647
methylphosphate	Cofactors, Prosthetic Groups, Electron Carriers	Oxidative phosphorylation	37070	LC/MS Pos Early	544	113	13130	7023-27-0		HMDB61711	1805230	1528743		930099	63686		696639	303192	102305
phosphate	Cofactors, Prosthetic Groups, Electron Carriers	Oxidative phosphorylation	42109	LC/MS Pos Early	576	98.9842	1061	7664-38-2	C00009	HMDB01429	79776104	65360348		54854760	28600624		5014817	3323313	3477970
FAD	Cofactors, Prosthetic Groups, Electron Carriers	Riboflavin and FAD metabolism	2134	LC/MS Neg	2425	784.15	643975	146-14-5;84366-81-4	C00016	HMDB01248	162598	180205		221872	141336		97792	91339	40573
riboflavin (Vitamin B2)	Cofactors, Prosthetic Groups, Electron Carriers	Riboflavin and FAD metabolism	1827	LC/MS Pos Early	2292	377.146	493570	83-88-5	C00255	HMDB00244	108440	100509		127815	105960		68327	62441
FMN	Cofactors, Prosthetic Groups, Electron Carriers	Riboflavin and FAD metabolism	15797	LC/MS Neg	2390	455.097	710	130-40-5	C00061	HMDB01520	133391	131914		127465	53171
threonate	Cofactors, Prosthetic Groups, Electron Carriers	Ascorbate metabolism	27738	LC/MS Polar	2384	135.03	151152	70753-61-6	C01620	HMDB00943	13498203	1042703		916609			6686722	1.95661e+06	4073469
thiamin (Vitamin B1)	Cofactors, Prosthetic Groups, Electron Carriers	Thiamine metabolism	5341	LC/MS Pos Early	3050	265.112	1130	59-43-8	C00378	HMDB00235	788141	1945638		673319	272469		312868	286192	177768
thiamin monophosphate	Cofactors, Prosthetic Groups, Electron Carriers	Thiamine metabolism	15798	LC/MS Pos Early	2378	345.078	3382778	532-40-1	C01081	HMDB02666	585500	1160564		428176	223202		235727	193506	138269
thiamin diphosphate	Cofactors, Prosthetic Groups, Electron Carriers	Thiamine metabolism	35670	LC/MS Neg	1195.1	423.03	1132	154-87-0	C00068	HMDB01372	366804	306091		51163
pyridoxal phosphate	Cofactors, Prosthetic Groups, Electron Carriers	Vitamin B metabolism (B6 or B12)	5331	LC/MS Pos Early	1367	248.032	1051	41468-25-1	C00018	HMDB01491	26476	104180			114604		33835
pyridoxamine	Cofactors, Prosthetic Groups, Electron Carriers	Vitamin B metabolism (B6 or B12)	2150	LC/MS Pos Early	2975	169.097	1052	58052-48-5	C00534	HMDB01431	1.98736e+06	3437126		1.80589e+06	899908		2597125	3096167	1575784
pyridoxate	Cofactors, Prosthetic Groups, Electron Carriers	Vitamin B metabolism (B6 or B12)	31555	LC/MS Neg	2185	182.046	6723	82-82-6	C00847	HMDB00017	470052	436754		196046	90013		132096	163058	128898
pyridoxamine phosphate	Cofactors, Prosthetic Groups, Electron Carriers	Vitamin B metabolism (B6 or B12)	3138	LC/MS Pos Early	1932	249.064	1053	529-96-4	C00647	HMDB01555		243649		556189
2'-deoxyadenosine	Nucleotide	Purine metabolism	1553	LC/MS Pos Early	2252	252.109	13730	16373-93-6	C00559	HMDB00101	3847638	2107662		2512717	1782237		3.91147e+06	3499143	3912127
2'-deoxyguanosine	Nucleotide	Purine metabolism	1411	LC/MS Neg	1751	266.089	187790	961-07-9	C00330	HMDB00085	1312220	1342929		1143108	499826		750012	1351100	914236
2'-deoxyguanosine 5'-monophosphate (dGMP)	Nucleotide	Purine metabolism	35662	LC/MS Neg	963	346.056	65059	902-04-5	C00362	HMDB01044	518592	496892		853077	227614		81147	250749	152318
2'-deoxyinosine	Nucleotide	Purine metabolism	15076	LC/MS Neg	1688	251.079	65058	890-38-0	C05512	HMDB00071	843231	864672		675245	323549		382981	778957	514130
adenine	Nucleotide	Purine metabolism	554	LC/MS Pos Early	2221	136.062	190	73-24-5	C00147	HMDB00034	987399	752283		2641438	1152025		3718130	3.80842e+06	3139463
adenosine	Nucleotide	Purine metabolism	555	LC/MS Pos Early	2169	268.104	60961	58-61-7	C00212	HMDB00050	33003462	19643246		17541714	33856080		54397728	66347316	51424380
3'-AMP	Nucleotide	Purine metabolism	35142	LC/MS Neg	1245	346.056	41211	84-21-9	C01367	HMDB03540	108212	110904		44604
ADP	Nucleotide	Purine metabolism	3108	LC/MS Neg	680	426.022	6022	20398-34-9	C00008	HMDB01341	506631	826123		836493
AMP	Nucleotide	Purine metabolism	32342	LC/MS Pos Early	1013	348.07	6083	149022-20-8	C00020	HMDB00045	38253684	23777026		38466252	19526996		10650029	12402534	7820025
allantoin	Nucleotide	Purine metabolism	1107	LC/MS Polar	1672	157.037	204	97-59-6	C02350	HMDB00462	612924	1037161
guanine	Nucleotide	Purine metabolism	32352	LC/MS Neg	1330	150.042	764	73-40-5	C00242	HMDB00132				77228	15251		71530	74375	21480
guanosine	Nucleotide	Purine metabolism	1573	LC/MS Neg	1662	282.084	6802	118-00-3	C00387	HMDB00133	11192197	11103627		8696430	8213640		8753565	17307542	12427380
5'- GMP	Nucleotide	Purine metabolism	2849	LC/MS Pos Early	800	364.065	6804	5550-12-09	C00144	HMDB01397	2070552	1368396		2731668	2174868		589880	523237	371152
guanosine-2',3'-cyclic monophosphate	Nucleotide	Purine metabolism	37139	LC/MS Neg	1480	344.04	92823	15718-49-7	C06194	HMDB11629	1064111	441124		257442	255839		439014	673208	538282
hypoxanthine	Nucleotide	Purine metabolism	3127	LC/MS Neg	1291.2	135.031	790	68-94-0	C00262	HMDB00157	685446	208816		667480	448766		520465	800876	452693
inosine	Nucleotide	Purine metabolism	1123	LC/MS Neg	1602.1	267.074	6021	58-63-9	C00294	HMDB00195	26326218	28517910		32640212	29648660		40166112	55501176	41846284
inosine 5'-monophosphate (IMP)	Nucleotide	Purine metabolism	2133	LC/MS Pos Early	650	349.054	8582	4691-65-0	C00130	HMDB00175	132400	286806		1059695	330302		75168	81037	55480
urate	Nucleotide	Purine metabolism	1604	LC/MS Neg	757.1	167.021	1175	69-93-2;120K5305	C00366	HMDB00289	1409505	2479016					27677	29284	23008
xanthine	Nucleotide	Purine metabolism	3147	LC/MS Polar	2023	151.026	1188	69-89-6	C00385	HMDB00292	42820652	19715840		23763284	11335809		49980552	67925408	43259816
xanthosine	Nucleotide	Purine metabolism	15136	LC/MS Neg	1075	283.068	64959	146-80-5	C01762	HMDB00299	73597	95475		252541	97864		141469	277245	145095
N6,N6-dimethyladenosine	Nucleotide	Purine metabolism	42081	LC/MS Pos Early	2415	296.135	348206	2620-62-4			116701	318956			234491		649072	970801	558394
2'-deoxyadenosine 5'-monophosphate	Nucleotide	Purine metabolism	46333	LC/MS Neg	1315	330.061	12599	653-63-4	C00360	HMDB00905	1195260	846926		1696019	447080		429484	662799	498802
2'-deoxycytidine	Nucleotide	Pyrimidine metabolism	15949	LC/MS Neg	1492.2	226.083	13711	951-77-9	C00881	HMDB00014	255823	394387		642356	442374		854285	575928	508241
dCMP	Nucleotide	Pyrimidine metabolism	533	LC/MS Pos Early	975	308.064	13945	1032-65-1	C00239	HMDB01202	626899	536116		1393749	491419		702481	445958	538977
2'-deoxyuridine	Nucleotide	Pyrimidine metabolism	1412	LC/MS Polar	1100	273.073	13712	951-78-0	C00526	HMDB00012	328332	183749		251607	186927		391344	412946	250401
cytidine	Nucleotide	Pyrimidine metabolism	514	LC/MS Neg	1325	242.078	6175	65-46-3	C00475	HMDB00089	1891776	1.80236e+06		3134025	4318110		6366672	11244343	7502102
CMP	Nucleotide	Pyrimidine metabolism	2372	LC/MS Pos Early	835	324.059	6131	63-37-6	C00055	HMDB00095	3603048	2.82637e+06		5443049	4178210		3102672	3906928	2598084
cytosine	Nucleotide	Pyrimidine metabolism	573	LC/MS Pos Early	2060	112.05	597	71-30-7	C00380	HMDB00630				352135	61051		346059	243594	52350
dihydroorotate	Nucleotide	Pyrimidine metabolism	601	LC/MS Polar	1910	157.025	648	155-54-4	C00337	HMDB03349					380278
ectoine	Nucleotide	Pyrimidine metabolism	35651	LC/MS Pos Early	1980	143.082	126041	96702-03-3	C06231		20490674176	14496534528		11010116608	6585125376	7398614	13085521920	13394030592	11001174016
N4-acetylcytidine	Nucleotide	Pyrimidine metabolism	35130	LC/MS Pos Early	1580	286.103	107461	3768-18-1		HMDB05923	240477	151805		240518	228919		136992	220543	242798
orotate	Nucleotide	Pyrimidine metabolism	1505	LC/MS Polar	1638.1	155.01	967	50887-69-9	C00295	HMDB00226	2337364	1065613		1.02398e+06	39313456		3379516	3614793	1.96372e+06
orotidine	Nucleotide	Pyrimidine metabolism	35172	LC/MS Polar	2250	287.052	92751	314-50-1	C01103	HMDB00788	31334			107158	219785		107510	129835	58460
thymidine	Nucleotide	Pyrimidine metabolism	2183	LC/MS Neg	1963.7	241.083	5789	50-89-5	C00214	HMDB00273	1166602	952329		1000110	232354		967331	1088358	640446
TMP	Nucleotide	Pyrimidine metabolism	12023	LC/MS Neg	883	321.049	9700	33430-62-5	C00364	HMDB01227	1685867	1210082		2159766	1177882		1615467	2366524	1824701
uracil	Nucleotide	Pyrimidine metabolism	605	LC/MS Polar	1089.7	111.02	1174	66-22-8	C00106	HMDB00300	6265532	8866282		6599177	2888139		7387394	12588598	6769058
uridine	Nucleotide	Pyrimidine metabolism	606	LC/MS Neg	1457.6	243.062	6029	58-96-8	C00299	HMDB00296	9824274	10721547		10421032	8903490		10260178	15870619	11547116
UMP	Nucleotide	Pyrimidine metabolism	2856	LC/MS Neg	627	323.029	6030	3387-36-8	C00105	HMDB00288	2.91681e+06	2502287		7012968	5372436		2279553	2454570	1960254
N-carbamoylaspartate	Nucleotide	Pyrimidine metabolism	1594	LC/MS Polar	3800	175.036	93072	923-37-5	C00438	HMDB00828									109311
uridine 3'-monophosphate (3'-UMP)	Nucleotide	Pyrimidine metabolism	39764	LC/MS Polar	3800	323.029	101543	35170-0-7;35170-03-7	C01368		85636	64255		409036
valylglycine	Peptide	Dipeptide	40475	LC/MS Pos Early	2444	175.108	136487	686-43-1		HMDB29127	1851159	2904015		1565710	1046978		1264780	1037339	819304
phenylalanylalanine	Peptide	Dipeptide	41374	LC/MS Pos Early	2909	237.123	6993123;5488196	3918-87-4			238345	147899		80022			73076	36506
alanylleucine	Peptide	Dipeptide	37093	LC/MS Pos Early	3055	203.139	259583	1638-60-4		HMDB28691	1303837	1102055		502753	355709		516764	304486	281402
tyrosylglycine	Peptide	Dipeptide	41375	LC/MS Pos Early	2439	239.103	259323	673-05-5			355818	347333		206600	94686		212810	106719	92934
prolylglycine	Peptide	Dipeptide	40703	LC/MS Pos Early	2136	173.092	7408076;6426709	2578-57-6			927543	552539		1228818	673692		785679	739505	599151
glycylleucine	Peptide	Dipeptide	34398	LC/MS Pos Early	3059	189.123	92843	869-19-2	C02155	HMDB00759	247306	445723		118146	116214		159735	123661	88308
leucylglycine	Peptide	Dipeptide	40045	LC/MS Pos Early	2778	189.123	79070	686-50-0			940109	1221303		550799	200836		446793	277342	409161
isoleucylglycine	Peptide	Dipeptide	40008	LC/MS Pos Early	2719	189.123	342532	868-28-0			1130089	2607692		976821	871317		858871	876338	728077
leucylalanine	Peptide	Dipeptide	40010	LC/MS Pos Early	2801	203.139	259321	7298-84-2			859427	657018		211053	113759		206807	187366	200156
valylleucine	Peptide	Dipeptide	39994	LC/MS Pos Early	3138	231.17	352039	22906-55-4		HMDB29131	1558270	1561730		627925	171753		449087	290543	218314
phenylalanylglycine	Peptide	Dipeptide	41370	LC/MS Pos Early	2898	223.108	98207	721-90-4			614436	573777		492964	292736		339602	323259	295457
valylglutamine	Peptide	Dipeptide	42079	LC/MS Pos Early	2295	246.145	5253209	42854-54-6			695299	1081422		529794	414472		393855	366025	160241
leucylglutamine*	Peptide	Dipeptide	48189	LC/MS Pos Early	2620	260.161	4305457				639010	625327		260017			349414	295130	262617
tryptophylglycine	Peptide	Dipeptide	43028	LC/MS Pos Early	2930	262.119	263471	7360-09-0			89285	43452					25677	23000
glutamyl-meso-diaminopimelate	Peptide	Dipeptide Derivative	53163	LC/MS Pos Early	2555	320.145					373926	195892		133090
alanyl-glutamyl-meso-diaminopimelate	Peptide	Dipeptide Derivative	53165	LC/MS Pos Early	2776	391.182	826				7107488	12453801		8.37243e+06	5201743		3889152	3074631	2177171
benzoate	Secondary metabolism	Benzenoids	15778	LC/MS Neg	1750	121.029	243	65-85-0	C00180	HMDB01870	11304355	8192309		69765032	67125864		5727581	18454376	12167654
p-toluic acid	Secondary metabolism	Benzenoids	37499	LC/MS Neg	2463	135.045	7470	99-94-5	C01454	HMDB29635	379596	870601		465914	2875934		1277780	1769847	1236608
salicylate	Secondary metabolism	Benzenoids	1515	LC/MS Polar	802	137.024	338	69-72-7	C00805	HMDB01895	337671	553268		1466783	1048285		318634	513932	410174
3-hydroxy-3-methylglutarate	Secondary metabolism	Terpenoids	531	LC/MS Polar	2700	161.046	1662	503-49-1	C03761	HMDB00355	1352161	1475511		1474236	1385010		2729210	637198	1139714
succinimide	Xenobiotics	Chemicals	41888	LC/MS Polar	2155	116.035	11439	123-56-8	C07273					405503	347318		584099	681436	641409
thioproline	Xenobiotics	Chemicals	53231	LC/MS Pos Early	1250	134.027	93176;6973609	34592-47-4			189583	1290817		178410

## Sheet: Cells_ScaledImpData
										DESCRIPTION			lost in Covaris			lost in Covaris
										CLIENT_MATRIX	cells	cells	cells	cells	cells	cells	cells	cells	cells
										GROUP_NAME	Bioreactor	Bioreactor	Bioreactor	Methane_Ca_optimal	Methane_Ca_optimal	Methane_Ca_optimal	Methane_La_optimal	Methane_La_optimal	Methane_La_optimal
BIOCHEMICAL	SUPER_PATHWAY	SUB_PATHWAY	COMP_ID	PLATFORM	RI	MASS	PUBCHEM	CAS	KEGG	Group HMDB	Bioreactor	Bioreactor	Bioreactor	Methane_Ca_optimal	Methane_Ca_optimal	Methane_Ca_optimal	Methane_La_optimal	Methane_La_optimal	Methane_La_optimal
3-phosphoserine	Amino acid	Serine family (phosphoglycerate derived)	543	LC/MS Pos Early	591	186.016	68841	407-41-0	C01005	HMDB00272	0.038435	0.145225	0.010981	0.567961	1.56444	0.010981	0.025111	0.010981	0.010981
cysteine	Amino acid	Serine family (phosphoglycerate derived)	1868	LC/MS Pos Early	1488	122.027	5862	52-90-4;56-89-3	C00097	HMDB00574	0.292424	0.292424	0.292424	0.292424	1.18403	0.292424	0.292424	0.292424	0.292424
cystine	Amino acid	Serine family (phosphoglycerate derived)	56	LC/MS Pos Early	2000	241.031	67678	56-89-3	C00491	HMDB00192	0.212928	0.212928	0.212928	1	0.92987	0.212928	1.08216	0.635879	0.212928
glycine	Amino acid	Serine family (phosphoglycerate derived)	58	LC/MS Pos Early	1375	76.0393	750	56-40-6	C00037	HMDB00123	0.494915	0.458822	0.458822	0.9998	0.669326	847.6	0.849666	0.737821	0.563134
N-acetylserine	Amino acid	Serine family (phosphoglycerate derived)	37076	LC/MS Polar	2000	146.046	65249	97-14-3		HMDB02931	0.29458	1.05685	0.114302	1.99901	1.26893	0.114302	0.262361	0.125204	0.114302
serine	Amino acid	Serine family (phosphoglycerate derived)	1648	LC/MS Pos Early	1239	106.05	5951	56-45-1	C00065	HMDB00187	0.258459	0.445935	551.622	1.0082	1.13117	464.733	0.755313	0.69908	0.621555
sulfate*	Amino acid	Serine family (phosphoglycerate derived)	46960	LC/MS Neg	616	96.9601	1118	14808-79-8	C00059	HMDB01448	0.188771	0.368797	2799.37	0.670482	1.21864	3476.6	0.567662	0.547418	0.633036
cysteine s-sulfate	Amino acid	Serine family (phosphoglycerate derived)	22176	LC/MS Polar	2273	199.969	115015	1637-71-4	C05824	HMDB00731	0.006093	0.074523	0.006093	1.41591	1	0.006093	1.34498	1.17585	0.967535
3-(4-hydroxyphenyl)lactate (HPLA)	Amino acid	Aromatic amino acid metabolism (PEP derived)	32197	LC/MS Neg	1379	181.051	9378	6482-98-0	C03672	HMDB00755	7.41774	0.395339	0.1984	4.17642	1.42728	0.1984	0.1984	0.377101	0.397181
4-hydroxyphenylpyruvate	Amino acid	Aromatic amino acid metabolism (PEP derived)	1669	LC/MS Neg	1690.1	179.035	979	156-39-8	C01179	HMDB00707	0.237203	0.237203	0.237203	0.765622	0.984383	0.237203	0.408051	0.666061	0.727018
indolelactate	Amino acid	Aromatic amino acid metabolism (PEP derived)	18349	LC/MS Neg	2286	204.067	92904	832-97-3	C02043	HMDB00671	4.9303	0.861791	0.238601	9.99673	1.98461	0.238601	0.247387	0.238601	0.385092
phenylalanine	Amino acid	Aromatic amino acid metabolism (PEP derived)	64	LC/MS Pos Early	2878	166.086	6140	63-91-2	C00079	HMDB00159	0.458154	0.821484	547.784	1.05826	1.5633	290.495	0.827453	0.838389	0.685295
phenyllactate (PLA)	Amino acid	Aromatic amino acid metabolism (PEP derived)	22130	LC/MS Neg	2208	165.056	3848	828-01-3	C05607	HMDB00779	19.4775	0.907272	0.215373	6.45227	2.73342	0.215373	0.215373	0.420569	0.620912
phenylpyruvate	Amino acid	Aromatic amino acid metabolism (PEP derived)	566	LC/MS Neg	2517.6	163.04	997	156-06-9	C00166	HMDB00205	0.283416	0.283416	0.283416	0.283416	1.40705	0.283416	0.283416	0.283416	0.283416
quinate	Amino acid	Aromatic amino acid metabolism (PEP derived)	18335	LC/MS Polar	2432.9	191.056	6508	77-95-2	C00296	HMDB03072	0.442309	0.188065	0.188065	1.13586	1.21284	0.188065	1.07216	1.10609	0.765026
tryptophan	Amino acid	Aromatic amino acid metabolism (PEP derived)	54	LC/MS Pos Early	2986	205.097	6305	73-22-3	C00078	HMDB00929	0.555087	0.753369	1611.45	0.91762	0.897227	768.273	0.623284	0.760885	0.475731
tyrosine	Amino acid	Aromatic amino acid metabolism (PEP derived)	1299	LC/MS Pos Early	2430	182.081	6057	60-18-4	C00082	HMDB00158	0.393396	0.654037	127.916	1.46944	1.3578	0.393396	0.873071	0.999455	0.910875
O-methyltyrosine	Amino acid	Aromatic amino acid metabolism (PEP derived)	37451	LC/MS Pos Early	2790	196.097	76957	1080-06-4			0.613607	1.47175	0.393234	1	1.16743	0.393234	1.03789	0.979394	1.08276
alanine	Amino acid	Aspartate family (OAA derived)	1126	LC/MS Pos Early	1700	90.055	5950	56-41-7	C00041	HMDB00161	0.613687	0.499336	0.499336	1.51216	3.53122	0.499336	0.663093	0.695073	0.676508
allo-threonine	Amino acid	Aspartate family (OAA derived)	15142	LC/MS Polar	2511.1	118.051	99289	28954-12-3	C05519	HMDB04041	0.606806	0.396929	0.396929	0.81312	1.35756	0.396929	0.804629	0.929594	0.607702
asparagine	Amino acid	Aspartate family (OAA derived)	512	LC/MS Pos Early	1225	133.061	6267	70-47-3	C00152	HMDB00168	0.046385	0.045258	0.045258	0.206919	2.81857	0.045258	0.777008	1.31807	0.683025
aspartate	Amino acid	Aspartate family (OAA derived)	443	LC/MS Pos Early	1165	134.045	5960	56-84-8	C00049	HMDB00191	1.14917	1.06202	56.8099	0.547323	0.459851	108.251	0.996443	0.930447	0.711489
lysine	Amino acid	Aspartate family (OAA derived)	1301	LC/MS Pos Early	2850	147.113	5962	56-87-1	C00047	HMDB00182	0.596206	1	646.991	0.970782	1.29409	351.57	0.592562	0.761104	0.649081
methionine	Amino acid	Aspartate family (OAA derived)	1302	LC/MS Pos Early	2526	150.058	6137	63-68-3	C00073	HMDB00696	0.365832	0.567409	2762.98	0.902751	1.16508	2857.6	1.08241	1.18803	1
methionine sulfoxide	Amino acid	Aspartate family (OAA derived)	18374	LC/MS Pos Early	1272	166.053	158980	3226-65-1	C02989	HMDB02005	0.173474	0.278271	0.173474	0.918393	1.32039	0.173474	1	1.0613	0.923467
N6-acetyllysine	Amino acid	Aspartate family (OAA derived)	36752	LC/MS Neg	1059	187.109	92832	692-04-6	C02727	HMDB00206	0.184194	0.082313	0.082313	0.082313	0.082313	0.082313	0.082313	0.082313	0.082313
N6,N6,N6-trimethyllysine	Amino acid	Aspartate family (OAA derived)	1498	LC/MS Pos Early	2825	189.16	440120	23284-33-5	C03793	HMDB01325	0.606073	0.947433	0.537645	0.915311	1.34163	0.537645	0.884224	1.02987	0.924141
N-acetylalanine	Amino acid	Aspartate family (OAA derived)	1585	LC/MS Polar	1564.8	130.051	88064	97-69-8	C02847	HMDB00766	0.142007	0.142007	0.142007	2.17299	2.76446	0.142007	0.401084	0.438215	0.404255
N-acetylasparagine	Amino acid	Aspartate family (OAA derived)	33942	LC/MS Pos Early	785	175.071	99715	4033-40-3		HMDB06028	0.211793	0.211793	0.211793	0.211793	0.211793	0.211793	0.211793	0.211793	0.211793
N-acetylaspartate (NAA)	Amino acid	Aspartate family (OAA derived)	22185	LC/MS Polar	3143	174.041	65065	997-55-7;997-55-7	C01042	HMDB00812	0.069817	0.076757	0.069817	0.549418	0.462436	0.069817	0.599829	0.750109	0.690372
N-acetyl-beta-alanine	Amino acid	Aspartate family (OAA derived)	37432	LC/MS Neg	773	130.051	76406	3025-95-4	C01073		0.156219	0.156219	0.156219	0.433571	0.707781	0.156219	0.521538	0.830311	0.455875
N-acetylmethionine	Amino acid	Aspartate family (OAA derived)	1589	LC/MS Neg	1787	190.054	448580	65-82-7	C02712	HMDB11745	0.814485	0.814485	0.814485	0.814485	0.814485	0.814485	0.814485	0.814485	0.814485
N-formylmethionine	Amino acid	Aspartate family (OAA derived)	2829	LC/MS Neg	1543.8	176.039	439750	4289-98-9	C03145	HMDB01015	0.196812	0.108893	0.108893	0.846635	0.750763	0.108893	0.798678	1.58157	1.02982
O-acetylhomoserine	Amino acid	Aspartate family (OAA derived)	31539	LC/MS Polar	1850	160.061	439389	7540-67-2	C01077		0.1848	0.184181	0.184181	1.20242	1.38811	0.184181	1.00208	1	0.67169
S-adenosylhomocysteine (SAH)	Amino acid	Aspartate family (OAA derived)	42382	LC/MS Neg	1832.4	383.114	439155	979-92-0	C00021	HMDB00939	0.521291	0.456767	0.456767	0.86646	1.0202	0.456767	0.676465	1.55958	1.04538
S-adenosylmethionine (SAM)	Amino acid	Aspartate family (OAA derived)	15915	LC/MS Pos Early	3002	399.144	34755	24346-00-7;86867-01-8;86867-0108	C00019	HMDB01185	1.50181	1.76332	0.484767	1.12779	0.861686	0.484767	1.52889	1.14427	0.762122
threonine	Amino acid	Aspartate family (OAA derived)	1284	LC/MS Pos Early	1514	120.066	6288	72-19-5	C00188	HMDB00167	0.300973	0.423384	286.173	0.784342	1.15282	220.235	0.580016	0.636274	0.524019
N-methylalanine	Amino acid	Aspartate family (OAA derived)	37069	LC/MS Pos Early	1536	104.071	5288725;6971259	600-21-5	C02721	HMDB01906	0.592803	0.893124	0.517958	0.730609	1.77602	0.517958	0.854607	0.701055	1.022
3-sulfo-L-alanine	Amino acid	Aspartate family (OAA derived)	47089	LC/MS Polar	2890	167.997	72886	498-40-8	C00506	HMDB02757	0.184523	0.184523	0.184523	1.21854	0.554749	0.184523	0.224113	0.370005	0.289687
O-succinyl-homoserine	Amino acid	Aspartate family (OAA derived)	18358	LC/MS Pos Early	2126	220.082		1492-23-5			0.252096	0.17618	0.17618	1	2.8172	0.17618	0.17618	0.17618	0.17618
arginine	Amino acid	Glutamate family (alpha-ketoglutarate derived)	1638	LC/MS Pos Early	2825	175.119	232	1119-34-2	C00062	HMDB00517	0.505908	1.1099	655.27	0.956845	1.30095	309.96	0.948569	1.02658	0.822456
argininosuccinate	Amino acid	Glutamate family (alpha-ketoglutarate derived)	15497	LC/MS Pos Early	2745	291.13	16950;828	156637-58-0	C03406	HMDB00052	0.527448	1.04059	0.527448	0.527448	0.527448	0.527448	0.527448	0.821079	0.573421
citrulline	Amino acid	Glutamate family (alpha-ketoglutarate derived)	2132	LC/MS Pos Early	1520	176.103	9750	372-75-8	C00327	HMDB00904	0.119043	0.081445	63.3628	0.881873	1.36976	29.6098	1	1.0953	1.23341
ergothioneine	Amino acid	Glutamate family (alpha-ketoglutarate derived)	37459	LC/MS Pos Early	850	230.096	3032311	58511-63-0	C05570	HMDB03045	2.40399	2.65719	0.268197	1.41087	0.923711	0.268197	1.52683	1.37617	0.905725
glutamate	Amino acid	Glutamate family (alpha-ketoglutarate derived)	57	LC/MS Pos Early	1500	148.06	611	56-86-0	C00025	HMDB00148	0.723196	0.714389	19.3627	1.03728	0.986507	21.7089	1.11894	1.14961	1.06031
glutamate, gamma-methyl ester	Amino acid	Glutamate family (alpha-ketoglutarate derived)	33487	LC/MS Pos Early	2170	162.076	68662	1499-55-4			2.01123	1.52134	0.394668	1.18182	0.394668	0.394668	0.835833	0.781159	0.814753
glutamine	Amino acid	Glutamate family (alpha-ketoglutarate derived)	53	LC/MS Pos Early	1291	147.076	5961	56-85-9	C00064	HMDB00641	0.493999	0.462179	0.462179	0.767296	0.98553	0.462179	1.09568	1.13651	0.924478
histidine	Amino acid	Glutamate family (alpha-ketoglutarate derived)	59	LC/MS Neg	755.9	154.062	6274	5934-29-2	C00135	HMDB00177	0.515105	1.44166	0.485645	1.8485	0.949265	0.485645	0.644584	0.588162	0.485645
N-acetylglutamate	Amino acid	Glutamate family (alpha-ketoglutarate derived)	15720	LC/MS Pos Early	1050	190.071	70914	5817-08-03	C00624	HMDB01138	0.255716	0.285621	0.255716	0.66536	1	0.255716	1.06544	1.17337	1.13634
N-acetylglutamine	Amino acid	Glutamate family (alpha-ketoglutarate derived)	33943	LC/MS Polar	2140	187.072	182230	2490-97-3	C02716	HMDB06029	0.119801	0.068313	0.068313	0.753526	1.15034	0.068313	1.23566	1.3118	0.848989
N-acetylhistidine	Amino acid	Glutamate family (alpha-ketoglutarate derived)	33946	LC/MS Polar	2088	196.073	75619	39145-52-3	C02997	HMDB32055	0.398162	0.347674	0.347674	1.7027	0.907695	0.347674	0.389032	0.347674	0.6202
ornithine	Amino acid	Glutamate family (alpha-ketoglutarate derived)	1493	LC/MS Pos Early	2800	133.097	6262	3184-13-2	C00077	HMDB03374	0.374707	0.278914	6500.28	1.07034	0.929662	0.278914	0.468792	0.466817	0.431056
proline	Amino acid	Glutamate family (alpha-ketoglutarate derived)	1898	LC/MS Pos Early	1603	116.071	145742	147-85-3	C00148	HMDB00162	0.348505	0.407723	0.348505	1	0.885659	0.348505	0.446894	0.580044	0.490645
sarcosine	Amino acid	Glutamate family (alpha-ketoglutarate derived)	1516	LC/MS Pos Early	1280	90.055	1088	107-97-1	C00213	HMDB00271	0.539406	0.539406	0.539406	0.539406	0.539406	0.539406	0.539406	0.539406	0.539406
4-hydroxy-2-oxoglutaric acid	Amino acid	Glutamate family (alpha-ketoglutarate derived)	40062	LC/MS Polar	3073	161.009	599	1187-99-1	C01127	HMDB02070	0.499488	0.650944	0.373997	1.50103	1.64788	0.373997	0.992942	0.914687	0.603529
N-methylglutamate	Amino acid	Glutamate family (alpha-ketoglutarate derived)	31532	LC/MS Pos Early	1300	162.076	439377	35989-16-3	C01046		0.736959	0.467071	0.467071	0.658933	0.699625	0.467071	1	1.04077	0.910295
N-delta-acetylornithine	Amino acid	Glutamate family (alpha-ketoglutarate derived)	43249	LC/MS Neg	858	173.093	9920500				0.423969	0.204752	0.204752	1.54225	1.58344	0.204752	0.352985	0.414161	0.375982
histidinol	Amino acid	Glutamate family (alpha-ketoglutarate derived)	15316	LC/MS Pos Early	3041	142.097	165271	1596-64-1	C00860	HMDB03431	0.298578	0.298578	0.298578	0.298578	0.298578	0.298578	0.298578	0.298578	0.298578
isoleucine	Amino acid	Branched Chain Amino Acids (OAA derived)	1125	LC/MS Pos Early	2800	132.102	6306	73-32-5	C00407	HMDB00172	0.276304	0.650079	0.276304	1.03642	1.60446	0.276304	0.612039	0.717966	0.609086
2,3-dihydroxyisovalerate	Amino acid	Branched Chain Amino Acids (pyruvate derived)	38276	LC/MS Polar	1050	133.051	677	1756-18-9	C04039	HMDB12141	0.136879	0.3682	0.136879	7.0608	2.4095	0.136879	0.37109	0.212283	0.345082
2-hydroxy-3-methylvalerate	Amino acid	Branched Chain Amino Acids (pyruvate derived)	36746	LC/MS Neg	1800	131.071	164623	488-15-3		HMDB00317	7.48497	0.764014	0.764014	2.5292	0.795088	0.764014	0.764014	0.764014	0.764014
3-methyl-2-oxobutyrate	Amino acid	Branched Chain Amino Acids (pyruvate derived)	44526	LC/MS Polar	911	115.04	49	3715-29-5	C00141	HMDB00019	0.215664	0.215664	0.215664	0.790212	4.75791	0.215664	0.215664	0.215664	0.223802
3-methyl-2-oxovalerate	Amino acid	Branched Chain Amino Acids (pyruvate derived)	15676	LC/MS Neg	2064.2	129.056	47	1460-34-0;51829-07-3	C00671	HMDB03736	0.642047	0.642047	0.642047	0.642047	1.11334	0.642047	0.642047	0.642047	0.642047
4-methyl-2-oxopentanoate	Amino acid	Branched Chain Amino Acids (pyruvate derived)	22116	LC/MS Neg	2170	129.056	70	816-66-0	C00233	HMDB00695	0.287201	0.287201	0.287201	0.495874	2.77412	0.287201	0.31208	0.431847	0.402102
alpha-hydroxyisocaproate	Amino acid	Branched Chain Amino Acids (pyruvate derived)	22132	LC/MS Neg	1840	131.071	83697	10303-64-7	C03264	HMDB00746	7.94155	0.231862	0.231862	4.98046	5.60935	0.231862	0.28273	0.395631	0.340582
alpha-hydroxyisovalerate	Amino acid	Branched Chain Amino Acids (pyruvate derived)	46537	LC/MS Polar	1052	117.056	99823	600-37-3		HMDB00407	0.681514	0.534257	0.534257	1.13657	1.36902	0.534257	0.792632	0.827291	1
beta-hydroxyisovalerate	Amino acid	Branched Chain Amino Acids (pyruvate derived)	12129	LC/MS Polar	1149.8	117.056	69362	625-08-1		HMDB00754	0.111832	0.331249	18273.5	0.455272	0.86009	0.111832	0.544677	0.362434	0.111832
leucine	Amino acid	Branched Chain Amino Acids (pyruvate derived)	60	LC/MS Pos Early	2864	132.102	6106	61-90-5	C00123	HMDB00687	0.361205	0.732582	0.361205	1	2.28172	0.361205	0.870929	0.907135	0.780712
levulinate (4-oxovalerate)	Amino acid	Branched Chain Amino Acids (pyruvate derived)	22177	LC/MS Neg	934.6	115.04	11579	123-76-2		HMDB00720	1.02626	1.05794	0.457825	0.628334	1.41454	0.457825	0.87964	1.6082	0.973739
methylsuccinate	Amino acid	Branched Chain Amino Acids (pyruvate derived)	15745	LC/MS Polar	2800	131.035	10349	498-21-5		HMDB01844	0.612561	0.578869	0.578869	0.765951	0.631457	0.578869	3.08611	1.67827	1.47212
valine	Amino acid	Branched Chain Amino Acids (pyruvate derived)	1649	LC/MS Pos Early	2479	118.086	6287	72-18-4	C00183	HMDB00883	0.112424	0.194921	0.112424	1.11903	3.19267	0.112424	0.663165	0.672407	0.381762
2-isopropylmalate	Amino acid	Branched Chain Amino Acids (pyruvate derived)	15667	LC/MS Neg	725	175.061	77	3237-44-3	C02504	HMDB00402	0.032025	0.027402	0.027402	1.36371	1	0.027402	0.10691	0.069407	0.114976
5-methylthioadenosine (MTA)	Amino acid	Amines and polyamines	1419	LC/MS Pos Early	2752	298.097	439176	2457-80-9	C00170	HMDB01173	0.355897	0.80595	0.085849	1.12278	0.833201	0.085849	1.51815	1.99731	1.41484
agmatine	Amino acid	Amines and polyamines	15496	LC/MS Pos Early	3057	131.129	199	2482-00-0	C00179	HMDB01432	0.462285	0.580951	0.067146	0.096244	0.067146	0.067146	1.10403	1.00101	0.713598
spermidine	Amino acid	Amines and polyamines	485	LC/MS Pos Early	3355	146.165	1102	124-20-9	C00315	HMDB01257	0.483153	1.05541	1281.63	0.97437	0.911486	3746.59	1.25217	1	0.813443
5-oxoproline	Amino acid	Glutathione metabolism	1494	LC/MS Neg	738.5	128.035	7405	98-79-3	C01879	HMDB00267	0.298486	0.30293	0.298486	1.00752	1.1058	0.298486	0.892839	1	0.802695
cysteine-glutathione disulfide	Amino acid	Glutathione metabolism	35159	LC/MS Pos Early	2465	427.095	4247235	13081-14-6		HMDB00656	0.20319	0.283342	0.1862	2.42618	1.75369	0.1862	0.458865	0.365852	0.203347
glutathione, oxidized (GSSG)	Amino acid	Glutathione metabolism	27727	LC/MS Pos Early	2667	613.159	65359	103239-24-3	C00127	HMDB03337	0.711428	1.327	0.187479	8.63828	4.1927	0.187479	0.229007	0.187479	0.240228
ophthalmate	Amino acid	Glutathione metabolism	34592	LC/MS Neg	919	288.12	7018721	495-27-2		HMDB05765	0.206545	0.185818	0.185818	3.27217	4.79123	0.185818	0.474062	0.987892	0.799413
gamma-glutamylalanine	Amino acid	Glutathione metabolism	37063	LC/MS Pos Early	1986	219.098	440103	5875-41-2		HMDB29142	0.022406	0.022406	0.022406	1.56633	6.62848	0.022406	0.128397	0.062575	0.155359
gamma-glutamylglutamate	Amino acid	Glutathione metabolism	36738	LC/MS Pos Early	1775	277.103	92865	1116-22-9	C05282	HMDB11737	3.26795	3.57475	0.556001	1.73402	0.743665	0.556001	0.768266	0.938046	0.556001
gamma-glutamylglutamine	Amino acid	Glutathione metabolism	2730	LC/MS Pos Early	1430	276.119	150914	10148-81-9	C05283	HMDB11738	0.8422	0.800365	0.683741	0.993669	0.730761	0.683741	0.938457	0.900206	0.683741
gamma-glutamylglycine	Amino acid	Glutathione metabolism	33949	LC/MS Pos Early	1535	205.082	165527	1948-29-4		HMDB11667	0.154404	0.154404	0.154404	0.741547	0.959583	0.154404	0.234152	0.154404	0.190557
gamma-glutamylisoleucine*	Amino acid	Glutathione metabolism	34456	LC/MS Pos Early	2940	261.144	14253342			HMDB11170	1.64166	2.98827	0.436733	3.26029	1	0.436733	0.998885	0.967808	0.9108
gamma-glutamylleucine	Amino acid	Glutathione metabolism	18369	LC/MS Pos Early	2991	261.144	151023	2566-39-4		HMDB11171	1.14146	1.15505	0.233027	2.33683	3.15417	0.233027	0.768994	0.601156	0.447617
gamma-glutamylmethionine	Amino acid	Glutathione metabolism	44872	LC/MS Pos Early	2640	279.101	7009567	17663-87-5		HMDB29155	3.90962	5.38223	0.375962	1.64194	0.678176	0.375962	1.2058	1.23115	1
gamma-glutamylphenylalanine	Amino acid	Glutathione metabolism	33422	LC/MS Pos Early	2992	295.129	111299	7432-24-8		HMDB00594	3.14819	4.16198	0.352839	4.67322	2.54299	0.352839	0.879838	0.829958	0.561501
gamma-glutamylthreonine	Amino acid	Glutathione metabolism	33364	LC/MS Pos Early	1750	249.108		5652-48-2		HMDB29159	0.549416	0.54506	0.176996	1.66674	2.45813	0.176996	1.22883	1.24342	0.933988
gamma-glutamyltryptophan	Amino acid	Glutathione metabolism	33947	LC/MS Pos Early	2975	334.14	3989307	66471-20-3		HMDB29160	3.43307	7.29304	0.463057	2.27235	0.638592	0.463057	0.766249	1.13058	0.842687
gamma-glutamyltyrosine	Amino acid	Glutathione metabolism	2734	LC/MS Pos Early	2508	311.124	94340	7432-23-7		HMDB11741	0.809566	2.25046	0.80938	1.59243	1.39389	0.80938	1.08553	0.951901	0.997655
gamma-glutamylvaline	Amino acid	Glutathione metabolism	43829	LC/MS Pos Early	2700	247.129	7015683	2746-34-1		HMDB11172	1.41947	2.67253	0.380894	1.43181	2.8499	0.380894	0.437618	0.458789	0.464557
gamma-glutamylserine	Amino acid	Glutathione metabolism	54914	LC/MS Pos Early	1351	235.093		5875-35-4			0.62749	0.685145	0.457304	1.85796	1.76622	0.457304	1.15979	1.24476	0.967572
fructose 6-phosphate	Carbohydrate	Glycolysis	12021	LC/MS Polar	4261	259.022	69507	103213-47-4	C05345	HMDB00124	1.35977	1.85989	0.033683	4.95241	4.55816	0.033683	0.121719	0.033683	0.033683
glucose	Carbohydrate	Glycolysis	20488	LC/MS Polar	2342	179.056	79025	50-99-7	C00031	HMDB00122	0.134043	0.104703	0.104703	0.338586	0.835893	2059.81	0.726464	0.837837	0.765529
glucose 6-phosphate	Carbohydrate	Glycolysis	31260	LC/MS Polar	4537	259.022	5958	103192-55-8	C00668	HMDB01401	4.57073	3.66776	0.023073	16.689	8.8371	0.023073	0.031703	0.039866	0.023073
Isobar: hexose diphosphates	Carbohydrate	Glycolysis	46896	LC/MS Neg	551	338.989					0.590986	0.403507	0.403507	3.18779	1	0.403507	0.403507	0.403507	0.403507
lactate	Carbohydrate	Glycolysis	527	LC/MS Polar	1468.8	89.0244	612	79-33-4	C00186	HMDB00190	0.12251	0.060367	0.060367	0.448881	0.709115	0.060367	0.060367	0.708391	0.060367
phosphoenolpyruvate (PEP)	Carbohydrate	Glycolysis	597	LC/MS Neg	587.3	166.975	1005	10526-80-4	C00074	HMDB00263	0.448432	1.08653	0.021726	2.07023	4.3153	0.021726	0.152535	0.210525	0.164303
pyruvate	Carbohydrate	Glycolysis	48990	LC/MS Polar	1083	87.0088	1060	127-17-3	C00022	HMDB00243	0.962779	1.04113	0.300347	1.09731	5.00937	0.300347	0.477138	0.338783	0.300347
aconitate [cis or trans]	Carbohydrate	TCA cycle	46173	LC/MS Neg	580	173.009			C00417	HMDB00072	1	1.74111	0.377341	3.68974	4.11893	0.377341	0.628152	0.902686	0.554401
alpha-ketoglutarate	Carbohydrate	TCA cycle	528	LC/MS Polar	2700	145.014	51	305-72-6;328-50-7;22202-68-2	C00026	HMDB00208	0.0885	0.106834	0.0885	0.559473	1.623	0.0885	0.757258	0.83802	0.709822
citrate	Carbohydrate	TCA cycle	1564	LC/MS Neg	582	191.02	311	77-92-9	C00158	HMDB00094	0.514817	1	0.063544	3.00796	3.85346	0.063544	0.198733	0.278962	0.148919
fumarate	Carbohydrate	TCA cycle	1643	LC/MS Polar	3084	115.004	444972	100-17-8	C00122	HMDB00134	0.758711	0.494238	0.494238	1.93505	0.931052	0.494238	1.57994	1.38363	1.22131
malate	Carbohydrate	TCA cycle	1303	LC/MS Neg	615.6	133.014	525	6915-15-7	C00149	HMDB00156	0.849836	0.939665	0.249526	1.82095	1.19022	96.1505	0.973559	1.04979	0.965871
maleate	Carbohydrate	TCA cycle	20676	LC/MS Polar	2510	115.004	444266	110-16-7	C01384	HMDB00176	0.191425	0.191425	10388.6	0.285746	0.976084	10691.8	0.194519	0.191425	0.191425
succinate	Carbohydrate	TCA cycle	1437	LC/MS Polar	3149	117.019	1110	110-15-6	C00042	HMDB00254	0.312205	0.226823	335.678	0.958422	1	188.004	0.790202	0.713498	0.861992
tricarballylate	Carbohydrate	TCA cycle	15729	LC/MS Polar	4200	175.025	14925	99-14-9	C19806	HMDB31193	0.342427	0.342427	0.342427	2.47662	7.58299	0.342427	0.342427	0.342427	0.342427
2-methylcitrate/homocitrate	Carbohydrate	TCA cycle	52282	LC/MS Neg	575	205.035					0.682491	0.503867	0.382711	1	1.39835	0.382711	0.382711	0.471881	0.438695
3-phosphoglycerate	Carbohydrate	Calvin cycle and pentose phosphate	1414	LC/MS Neg	583	184.986	724	80731-10-8	C00597	HMDB00807	1	2.64097	0.03739	3.3929	4.38373	0.03739	0.107557	0.128934	0.113321
sedoheptulose-7-phosphate	Carbohydrate	Calvin cycle and pentose phosphate	35649	LC/MS Neg	599.6	289.033	616	2646-35-7	C05382	HMDB01068	1.23033	1.85116	0.143516	1.74652	1.66234	0.143516	0.17457	0.169002	0.143516
sedoheptulose	Carbohydrate	Calvin cycle and pentose phosphate	53237	LC/MS Polar	2255	209.067	5459879	3019-74-7		HMDB03219	0.322103	0.257265	0.195132	1.02163	1.03087	0.195132	1.16327	1.15211	0.856322
glycerate	Carbohydrate	Photorespiration	1572	LC/MS Polar	2070.4	105.019	752	600-19-1	C00258	HMDB00139	0.10794	0.122827	0.10794	0.252892	1.88649	0.10794	1.91183	1.90457	1.05631
erythronate*	Carbohydrate	Amino sugar and nucleotide sugar	42420	LC/MS Polar	2186	135.03	2781043	88759-55-1		HMDB00613	0.643294	0.609054	0.541243	0.541243	1.4975	0.541243	0.760474	1	0.771131
glucosamine-6-phosphate	Carbohydrate	Amino sugar and nucleotide sugar	580	LC/MS Neg	625	258.038	439217	3616-42-0	C00352	HMDB01254	0.176428	0.53512	0.176428	1.55876	1.71168	0.176428	0.259332	0.299605	0.231755
N-acetyl-glucosamine 1-phosphate	Carbohydrate	Amino sugar and nucleotide sugar	15741	LC/MS Polar	4052	300.049	440364	31281-59-1	C04256	HMDB01367	0.288395	0.236498	0.236498	1.4569	1.83977	0.236498	0.547168	0.33281	0.34261
ribonate (ribonolactone)	Carbohydrate	Amino sugar and nucleotide sugar	27731	LC/MS Polar	2425	165.041	5460677	5336-08-03	C01685	HMDB00867	0.316936	0.194034	0.194034	1	2.25481	0.194034	0.355992	0.358055	0.253717
ribose	Carbohydrate	Amino sugar and nucleotide sugar	1471	LC/MS Polar	1508.2	195.051	5779	50-69-1	C00121	HMDB00283	0.398331	0.521543	0.398331	1.44895	1.10377	0.398331	1	1.09112	0.992023
N-acetylmuramate	Carbohydrate	Amino sugar and nucleotide sugar	33421	LC/MS Pos Early	1342	294.118	5462244	10597-89-4	C02713	HMDB60493	0.409549	0.259157	0.069887	0.389387	1.05737	0.069887	1.21552	1	1.0545
arabonate/xylonate	Carbohydrate	Amino sugar and nucleotide sugar	48255	LC/MS Polar	2664.6	165.041					0.119777	0.346007	0.119777	0.355501	2.08928	0.119777	0.21832	0.339786	0.304092
N-acetylglucosamine/N-acetylgalactosamine	Carbohydrate	Amino sugar and nucleotide sugar	46539	LC/MS Polar	1897	220.083					1	0.840651	0.619585	1.09852	1.55293	0.619585	1.0953	1.14612	1.09113
2-keto-3-deoxy-gluconate	Carbohydrate	Amino sugar and nucleotide sugar	48141	LC/MS Polar	1900	177.041	161227	17510-99-5		HMDB01353	0.195897	0.199738	0.195897	1	2.66129	0.195897	0.402577	0.393249	0.361737
3-deoxyoctulosonate	Carbohydrate	Sucrose, glucose,fructose metabolism	43805	LC/MS Polar	2706.7	237.062	4636210	103404-70-2			0.305731	0.460605	0.305731	1.73663	1.39714	0.305731	0.442056	0.480435	0.564913
fructose	Carbohydrate	Sucrose, glucose,fructose metabolism	577	LC/MS Polar	2022.2	179.056	5984	57-48-7	C00095	HMDB00660	0.542767	0.534826	0.175057	0.53259	2.16716	0.175057	0.649927	0.723544	0.507138
galactonate	Carbohydrate	Sucrose, glucose,fructose metabolism	27719	LC/MS Polar	3085	195.051	128869	299-28-5	C00880	HMDB00565	0.082764	0.160185	0.076469	2.57153	8.27894	0.076469	0.097458	0.097792	0.076469
maltose	Carbohydrate	Sucrose, glucose,fructose metabolism	15586	LC/MS Polar	3329.4	387.114	10991489	6363-53-7	C00208	HMDB00163	1.86761	1.45917	0.26647	0.690747	0.526185	0.26647	0.26647	0.518342	0.622182
mannose 6-phosphate	Carbohydrate	Sucrose, glucose,fructose metabolism	1469	LC/MS Polar	4510	259.022	439198	70442-25-0;104872-94-8	C00275	HMDB01078	0.278529	0.211174	0.180899	4.04867	2.13132	0.180899	0.180899	0.180899	0.180899
sucrose	Carbohydrate	Sucrose, glucose,fructose metabolism	1519	LC/MS Polar	3092	387.114	5988	57-50-1	C00089	HMDB00258	1.03377	1	11.8109	0.53297	0.663204	28.6638	0.219763	0.213528	0.257939
gluconate	Carbohydrate	Sucrose, glucose,fructose metabolism	587	LC/MS Polar	2922	195.051	10690	527-07-1	C00257	HMDB00625	0.353606	0.09925	0.034244	1.80011	5.91002	0.034244	0.050359	0.060003	0.034244
10-heptadecenoate (17:1n7)	Lipids	Free fatty acid	33971	LC/MS Neg	5555	267.233	5312435	29743-97-3		HMDB60038	4.5623	4.76839	0.402475	0.522231	0.747606	0.402475	1.46225	1.36223	1
3-hydroxydecanoate	Lipids	Free fatty acid	22053	LC/MS Neg	4634.7	187.134	26612	5561-87-5		HMDB02203	0.112261	0.112261	0.112261	0.918736	0.448903	0.112261	0.623846	1.06472	0.935282
3-hydroxypalmitate	Lipids	Free fatty acid	27503	LC/MS Neg	5476	271.228	301590	928-17-6		HMDB10734	0.901371	0.711646	0.56798	0.56798	1.07667	0.56798	1.1137	1.33147	0.967871
5-dodecenoate (12:1n7)	Lipids	Free fatty acid	33968	LC/MS Neg	5224	197.155	5312378	2430-94-6		HMDB00529	0.457303	0.519727	0.457303	1.83453	1.17578	0.457303	0.896888	1.15736	1.02662
arachidate (20:0)	Lipids	Free fatty acid	1118	LC/MS Neg	6295	311.296	10467	506-30-9	C06425	HMDB02212	0.258465	0.338708	17646.2	0.482482	1.06174	23520.6	0.50813	0.509765	0.513946
erucate (22:1n9)	Lipids	Free fatty acid	1552	LC/MS Neg	6355.6	337.311	5281116	112-86-7	C08316	HMDB02068	0.083729	0.083729	0.083729	0.605446	1.51343	0.083729	0.555301	0.446065	0.393547
laurate (12:0)	Lipids	Free fatty acid	1645	LC/MS Neg	5300	199.17	3893	143-07-7	C02679	HMDB00638	0.594236	0.747475	6534.47	0.913171	1.40953	0.458282	1.26197	0.782818	0.663729
linoleate (18:2n6)	Lipids	Free fatty acid	1105	LC/MS Neg	5535	279.233	5280450	60-33-3	C01595	HMDB00673	1.07454	0.846715	19045	0.676615	1.26266	0.260419	0.260419	0.260419	0.735887
margarate (17:0)	Lipids	Free fatty acid	1121	LC/MS Neg	5731	269.249	10465	506-12-7		HMDB02259	2.3618	1.0359	7539.04	0.52966	0.766826	8162.48	1.19	0.987808	0.82123
myristate (14:0)	Lipids	Free fatty acid	1365	LC/MS Neg	5440	227.202	11005	544-63-8	C06424	HMDB00806	0.7486	1	285.316	0.794143	1.09574	244.781	1.0906	1.13717	0.996858
myristoleate (14:1n5)	Lipids	Free fatty acid	32418	LC/MS Neg	5346.9	225.186	5281119	544-64-9	C08322	HMDB02000	1.09597	1.17631	0.534153	0.796228	1.00715	0.534153	1.19957	1.05187	0.969799
palmitate (16:0)	Lipids	Free fatty acid	1336	LC/MS Neg	5618	255.233	985	57-10-3	C00249	HMDB00220	0.854718	0.762783	606.191	0.634499	1	765.401	1.00308	1.0553	1.00922
palmitoleate (16:1n7)	Lipids	Free fatty acid	33447	LC/MS Neg	5475	253.217	445638	373-49-9	C08362	HMDB03229	0.454831	0.498433	43.9797	0.60823	0.882435	57.902	0.754828	0.760042	0.759622
pentadecanoate (15:0)	Lipids	Free fatty acid	1361	LC/MS Neg	5521	241.217	13849	1002-84-2;10002-84-2	C16537	HMDB00826	3.37564	2.92417	969.33	0.565439	0.990076	1085.91	1.52736	1.85556	1.29067
stearate (18:0)	Lipids	Free fatty acid	1358	LC/MS Neg	5872	283.264	5281	57-11-4	C01530	HMDB00827	1.29621	0.981035	13296.3	0.563143	1.40711	15495.7	0.429009	0.576106	0.537494
17-methylstearate	Lipids	Free fatty acid	38296	LC/MS Neg	5993	297.28	3083779	2724-59-6			0.427925	0.547944	0.427925	0.631657	0.427925	0.427925	0.427925	0.835191	0.427925
2-hydroxybutyrate/2-hydroxyisobutyrate	Lipids	Free fatty acid	52281	LC/MS Polar	1258	103.04					0.280468	0.54727	0.280468	0.786104	1.82383	0.280468	0.95326	0.483388	0.719527
oleate/vaccenate (18:1)	Lipids	Free fatty acid	52285	LC/MS Neg	5655	281.249					2.46057	1.38645	1553.05	0.866696	0.982156	2311.64	1.56793	1.7015	1.35319
3-hydroxystearate	Lipids	Free fatty acid	52938	LC/MS Neg	5674	299.259	5282907	45261-96-9			0.357981	0.268707	627.085	1.499	2.41446	0.268707	0.336532	0.309578	0.280735
methylpalmitate (15 or 2)	Lipids	Fatty acid ester	38768	LC/MS Neg	5695	269.249	17903417				1.52612	1.16223	7764.49	0.723129	0.925541	15003.9	0.832844	0.809175	0.990486
glycerol	Lipids	Glycerolipids	15122	LC/MS Neg	758	91.0401	753	56-81-5	C00116	HMDB00131	0.165198	0.204367	0.151814	0.539316	2.47427	0.151814	0.151814	0.290205	0.16422
1-oleoyl-GPG (18:1)*	Lipids	Glycerolipids	45968	LC/MS Neg	5610	509.288					6.56416	2.11988	0.267875	1.6104	0.549071	0.267875	1.94754	1.99469	1.3611
1-oleoyl-GPE (18:1)	Lipids	Phospholipids	35628	LC/MS Pos Late	1554	480.308	9547071	89576-29-4		HMDB11506	1.24907	0.575049	0.564483	1.33152	0.835823	0.564483	1.82186	1.65559	1.84035
1-palmitoyl-GPA (16:0)	Lipids	Phospholipids	34428	LC/MS Neg	5600	409.236	6419701	17618-08-5	C04036	HMDB00327	1.46026	0.792272	19154.2	1.05935	0.84335	10310.8	0.629968	0.835371	0.480397
1-palmitoyl-GPE (16:0)	Lipids	Phospholipids	35631	LC/MS Pos Late	1544	454.293	9547069			HMDB11503	1.33347	1.08431	193.082	1.28654	0.803701	137.818	1.64888	1.53208	1.54412
1-stearoyl-GPE (18:0)	Lipids	Phospholipids	42398	LC/MS Pos Late	1626	482.324	9547068	69747-55-3		HMDB11130	1.49246	1	0.369145	1.22598	1.30732	0.369145	0.655791	0.710643	0.63172
glycerol 3-phosphate	Lipids	Phospholipids	43847	LC/MS Polar	3938.7	171.006	754	29849-82-9	C00093	HMDB00126	3.20481	0.529291	0.259079	2.74982	0.45377	0.259079	0.259079	0.342434	0.408199
glycerophosphoethanolamine	Lipids	Phospholipids	37455	LC/MS Polar	3075	214.049	123874	33049-08-0	C01233	HMDB00114	0.649952	0.663083	0.593959	0.593959	0.912208	19.7762	0.87602	0.938102	0.789654
phosphoethanolamine (PE)	Lipids	Phospholipids	1600	LC/MS Pos Early	700	142.026	1015	1071-23-4	C00346	HMDB00224	0.480561	0.659882	0.480561	0.897902	1	0.480561	1.15574	1.35925	1.02563
1-palmitoyl-GPG (16:0)*	Lipids	Phospholipids	45970	LC/MS Neg	5570	483.273	3300276				5.35926	3.28206	67.3473	1.54634	0.743803	0.356972	1.91571	2.0182	1.40201
1-palmitoyl-2-oleoyl-GPE (16:0/18:1)	Lipids	Phospholipids	19263	LC/MS Pos Late	2509	718.538	5283496	26662-94-2		HMDB05320	0.396278	0.451482	275.271	1.04407	0.866598	0.396278	0.803595	0.950443	1.18267
1,2-dipalmitoyl-GPG (16:0/16:0)	Lipids	Phospholipids	52625	LC/MS Polar	735	721.503	11846227				0.294999	0.440777	0.288256	0.863171	0.948927	0.288256	1.42174	1.69656	1.66639
1-palmitoleoyl-GPA (16:1)*	Lipids	Phospholipids	52691	LC/MS Polar	1467	407.22					1.0349	0.421793	0.421793	1.85373	0.818312	0.421793	0.775429	0.70635	0.865764
glycerophosphoglycerol	Lipids	Phospholipids	48857	LC/MS Polar	2430	245.043	439964		C03274		0.472874	0.512675	0.472874	0.523023	0.929024	22.0998	0.774753	0.74888	0.645124
1-palmitoyl-2-oleoyl-GPG (16:0/18:1)	Lipids	Phospholipids	52448	LC/MS Pos Late	3206	766.559	5283509				0.515908	0.712019	0.515908	1.36726	0.767947	0.515908	1.0401	1.10903	1.42969
1-stearoyl-GPG (18:0)	Lipids	Phospholipids	34437	LC/MS Neg	5816	511.304					8.73634	3.67513	0.174629	1.65005	1.36761	0.174629	0.857055	1	0.876768
2-stearoyl-GPE (18:0)*	Lipids	Phospholipids	41220	LC/MS Neg	6350	480.31					4.19742	4.44032	0.386555	1.60779	1.2091	0.386555	0.802502	0.758885	1.04739
azelate (nonanedioate; C9)	Lipids	Fatty acid, Dicarboxylate	18362	LC/MS Neg	1276	187.098	2266	123-99-9	C08261	HMDB00784	0.217462	0.143408	0.143408	0.453859	1	0.143408	0.384739	0.500217	0.503656
sebacate (decanedioate)	Lipids	Fatty acid, Dicarboxylate	32398	LC/MS Neg	1788	201.113	5192	111-20-6	C08277	HMDB00792	0.497952	0.293172	0.206915	1	0.797601	0.206915	0.206915	0.56895	0.368136
suberate (octanedioate)	Lipids	Fatty acid, Dicarboxylate	15730	LC/MS Polar	2577.6	173.082	10457	505-48-6	C08278	HMDB00893	0.081117	0.081117	0.081117	0.343308	1.02383	0.081117	0.888839	0.640979	0.429116
glutarate (pentanedioate)	Lipids	Fatty acid, Dicarboxylate	396	LC/MS Polar	2900	131.035	743	110-94-1	C00489	HMDB00661	0.331398	0.331398	0.331398	0.331398	0.734985	0.331398	0.504025	0.331398	0.759321
pantothenate (Vitamin B5)	Cofactors, Prosthetic Groups, Electron Carriers	CoA metabolism	1508	LC/MS Neg	1498.7	218.103	6613	137-08-6	C00864	HMDB00210	0.211944	0.222897	0.211944	1.00416	0.995835	0.211944	2.32423	1.48443	1.20186
adenosine 5'-diphosphoribose (ADP-ribose)	Cofactors, Prosthetic Groups, Electron Carriers	Nicotinate and nicotinamide metabolism	558	LC/MS Neg	920	558.064	192	68414-18-6	C00301	HMDB01178	1.68418	0.315824	0.315824	0.315824	0.315824	0.315824	0.315824	0.315824	0.315824
nicotinamide	Cofactors, Prosthetic Groups, Electron Carriers	Nicotinate and nicotinamide metabolism	594	LC/MS Pos Early	1942	123.055	936	98-92-0	C00153	HMDB01406	0.95076	1.06832	0.097157	0.841425	0.958312	0.097157	1.14759	1.04918	0.813234
NAD+	Cofactors, Prosthetic Groups, Electron Carriers	Nicotinate and nicotinamide metabolism	5278	LC/MS Neg	1434	662.102	5893	53-84-9	C00003	HMDB00902	1.29646	0.802072	0.624471	1.06394	0.624471	0.624471	0.791044	1.48009	0.624471
nicotinate	Cofactors, Prosthetic Groups, Electron Carriers	Nicotinate and nicotinamide metabolism	1504	LC/MS Pos Early	1673	124.039	938	59-67-6	C00253	HMDB01488	0.703386	11.4378	0.508799	0.594433	1.13287	0.508799	0.778388	0.998334	0.508799
quinolinate	Cofactors, Prosthetic Groups, Electron Carriers	Nicotinate and nicotinamide metabolism	1899	LC/MS Polar	3000	166.015	1066	89-00-9	C03722	HMDB00232	0.432718	0.432718	0.432718	0.64157	0.64313	0.432718	0.432718	0.432718	0.432718
pterin	Cofactors, Prosthetic Groups, Electron Carriers	Folate Metabolism	43023	LC/MS Neg	1370	162.042	73000	22363-60-4	C00715	HMDB00802	0.098952	0.147722	0.098952	0.304024	1.45793	0.098952	0.36588	0.66399	0.558985
xanthopterin	Cofactors, Prosthetic Groups, Electron Carriers	Folate Metabolism	54728	LC/MS Polar	2805	178.037	8397				2.02138	1.06596	0.298511	0.756549	2.72849	0.298511	1.10793	1.67593	0.771931
acetylphosphate	Cofactors, Prosthetic Groups, Electron Carriers	Oxidative phosphorylation	15488	LC/MS Polar	4013.9	138.98	186	94249-01-1	C00227	HMDB01494	0.383463	0.384937	0.03619	0.767531	3.41251	0.03619	0.03619	0.03619	0.03619
methylphosphate	Cofactors, Prosthetic Groups, Electron Carriers	Oxidative phosphorylation	37070	LC/MS Pos Early	544	113	13130	7023-27-0		HMDB61711	1.99326	2.41884	0.3165	2.90688	0.34715	0.3165	2.28367	1	0.382083
phosphate	Cofactors, Prosthetic Groups, Electron Carriers	Oxidative phosphorylation	42109	LC/MS Pos Early	576	98.9842	1061	7664-38-2	C00009	HMDB01429	0.670794	0.787538	0.05995	1.30556	1.18723	0.05995	0.125189	0.083471	0.098917
FAD	Cofactors, Prosthetic Groups, Electron Carriers	Riboflavin and FAD metabolism	2134	LC/MS Neg	2425	784.15	643975	146-14-5;84366-81-4	C00016	HMDB01248	0.338426	0.537472	0.285637	1.30713	1.45226	0.285637	0.604291	0.567879	0.285637
riboflavin (Vitamin B2)	Cofactors, Prosthetic Groups, Electron Carriers	Riboflavin and FAD metabolism	1827	LC/MS Pos Early	2292	377.146	493570	83-88-5	C00255	HMDB00244	0.391465	0.519935	0.391465	1.30603	1.88837	0.391465	0.732302	0.673324	0.391465
FMN	Cofactors, Prosthetic Groups, Electron Carriers	Riboflavin and FAD metabolism	15797	LC/MS Neg	2390	455.097	710	130-40-5	C00061	HMDB01520	0.369716	0.523931	0.369716	1	0.727543	0.369716	0.369716	0.369716	0.369716
threonate	Cofactors, Prosthetic Groups, Electron Carriers	Ascorbate metabolism	27738	LC/MS Polar	2384	135.03	151152	70753-61-6	C01620	HMDB00943	0.979676	0.108445	0.108445	0.188303	0.108445	0.108445	1.44084	0.42419	1
thiamin (Vitamin B1)	Cofactors, Prosthetic Groups, Electron Carriers	Thiamine metabolism	5341	LC/MS Pos Early	3050	265.112	1130	59-43-8	C00378	HMDB00235	0.704233	2.49124	0.300122	1.70294	1.20191	0.300122	0.829981	0.763872	0.537273
thiamin monophosphate	Cofactors, Prosthetic Groups, Electron Carriers	Thiamine metabolism	15798	LC/MS Pos Early	2378	345.078	3382778	532-40-1	C01081	HMDB02666	0.775093	2.20159	0.432611	1.60441	1.4587	0.432611	0.926469	0.765195	0.619129
thiamin diphosphate	Cofactors, Prosthetic Groups, Electron Carriers	Thiamine metabolism	35670	LC/MS Neg	1195.1	423.03	1132	154-87-0	C00068	HMDB01372	2.16515	2.58908	0.629134	0.854826	0.629134	0.629134	0.629134	0.629134	0.629134
pyridoxal phosphate	Cofactors, Prosthetic Groups, Electron Carriers	Vitamin B metabolism (B6 or B12)	5331	LC/MS Pos Early	1367	248.032	1051	41468-25-1	C00018	HMDB01491	0.102443	0.577636	0.102443	0.102443	2.18913	0.102443	0.388678	0.102443	0.102443
pyridoxamine	Cofactors, Prosthetic Groups, Electron Carriers	Vitamin B metabolism (B6 or B12)	2150	LC/MS Pos Early	2975	169.097	1052	58052-48-5	C00534	HMDB01431	0.447338	1.10865	0.153694	1.15058	1	0.153694	1.73559	2.08178	1.19974
pyridoxate	Cofactors, Prosthetic Groups, Electron Carriers	Vitamin B metabolism (B6 or B12)	31555	LC/MS Neg	2185	182.046	6723	82-82-6	C00847	HMDB00017	1.00502	1.33816	0.285489	1.18646	0.950115	0.285489	0.838519	1.04141	0.93219
pyridoxamine phosphate	Cofactors, Prosthetic Groups, Electron Carriers	Vitamin B metabolism (B6 or B12)	3138	LC/MS Pos Early	1932	249.064	1053	529-96-4	C00647	HMDB01555	0.413469	0.413469	0.413469	1.86435	0.413469	0.413469	0.413469	0.413469	0.413469
2'-deoxyadenosine	Nucleotide	Purine metabolism	1553	LC/MS Pos Early	2252	252.109	13730	16373-93-6	C00559	HMDB00101	0.344724	0.270595	0.270595	0.637218	0.788288	0.270595	1.04043	0.936462	1.18555
2'-deoxyguanosine	Nucleotide	Purine metabolism	1411	LC/MS Neg	1751	266.089	187790	961-07-9	C00330	HMDB00085	0.349342	0.512317	0.349342	0.861388	0.656909	0.349342	0.592799	1.07444	0.823251
2'-deoxyguanosine 5'-monophosphate (dGMP)	Nucleotide	Purine metabolism	35662	LC/MS Neg	963	346.056	65059	902-04-5	C00362	HMDB01044	0.65985	0.905988	0.272851	3.07238	1.42975	0.272851	0.30654	0.953037	0.655541
2'-deoxyinosine	Nucleotide	Purine metabolism	15076	LC/MS Neg	1688	251.079	65058	890-38-0	C05512	HMDB00071	0.362395	0.53251	0.362395	0.821418	0.686464	0.362395	0.488661	1	0.747374
adenine	Nucleotide	Purine metabolism	554	LC/MS Pos Early	2221	136.062	190	73-24-5	C00147	HMDB00034	0.092984	0.101517	0.092984	0.704081	0.535574	0.092984	1.03952	1.0713	1
adenosine	Nucleotide	Purine metabolism	555	LC/MS Pos Early	2169	268.104	60961	58-61-7	C00212	HMDB00050	0.222665	0.189909	0.189909	0.33499	1.12764	0.189909	1.0896	1.33711	1.17352
3'-AMP	Nucleotide	Purine metabolism	35142	LC/MS Neg	1245	346.056	41211	84-21-9	C01367	HMDB03540	0.857106	1.25877	0.857106	1	0.857106	0.857106	0.857106	0.857106	0.857106
ADP	Nucleotide	Purine metabolism	3108	LC/MS Neg	680	426.022	6022	20398-34-9	C00008	HMDB01341	0.427963	1	0.108885	2.00006	0.108885	0.108885	0.108885	0.108885	0.108885
AMP	Nucleotide	Purine metabolism	32342	LC/MS Pos Early	1013	348.07	6083	149022-20-8	C00020	HMDB00045	0.792334	0.705722	0.18415	2.25518	1.9967	0.18415	0.654908	0.767355	0.547864
allantoin	Nucleotide	Purine metabolism	1107	LC/MS Polar	1672	157.037	204	97-59-6	C02350	HMDB00462	0.583971	1.41603	0.583971	0.583971	0.583971	0.583971	0.583971	0.583971	0.583971
guanine	Nucleotide	Purine metabolism	32352	LC/MS Neg	1330	150.042	764	73-40-5	C00242	HMDB00132	0.390732	0.390732	0.390732	1.26067	0.434209	0.390732	1.22473	1.28126	0.419008
guanosine	Nucleotide	Purine metabolism	1573	LC/MS Neg	1662	282.084	6802	118-00-3	C00387	HMDB00133	0.217582	0.309324	0.217582	0.478538	0.78829	0.217582	0.505229	1.00507	0.817179
5'- GMP	Nucleotide	Purine metabolism	2849	LC/MS Pos Early	800	364.065	6804	5550-12-09	C00144	HMDB01397	0.375119	0.355252	0.14777	1.40081	1.94517	0.14777	0.317279	0.28316	0.227439
guanosine-2',3'-cyclic monophosphate	Nucleotide	Purine metabolism	37139	LC/MS Neg	1480	344.04	92823	15718-49-7	C06194	HMDB11629	1	0.594039	0.405343	0.684793	1.18692	0.405343	1.22486	1.88979	1.71101
hypoxanthine	Nucleotide	Purine metabolism	3127	LC/MS Neg	1291.2	135.031	790	68-94-0	C00262	HMDB00157	0.349928	0.15276	0.15276	0.964519	1.13101	0.15276	0.788845	1.2213	0.781697
inosine	Nucleotide	Purine metabolism	1123	LC/MS Neg	1602.1	267.074	6021	58-63-9	C00294	HMDB00195	0.168671	0.261824	0.168671	0.591931	0.937774	0.168671	0.764021	1.06219	0.906853
inosine 5'-monophosphate (IMP)	Nucleotide	Purine metabolism	2133	LC/MS Pos Early	650	349.054	8582	4691-65-0	C00130	HMDB00175	0.11279	0.350116	0.11279	2.55523	1.38911	0.11279	0.190112	0.206213	0.159863
urate	Nucleotide	Purine metabolism	1604	LC/MS Neg	757.1	167.021	1175	69-93-2;120K5305	C00366	HMDB00289	4.51596	11.3816	0.24934	0.24934	0.24934	0.24934	0.263267	0.280262	0.24934
xanthine	Nucleotide	Purine metabolism	3147	LC/MS Polar	2023	151.026	1188	69-89-6	C00385	HMDB00292	0.288574	0.190397	0.190397	0.453292	0.377137	0.190397	1	1.36737	0.986094
xanthosine	Nucleotide	Purine metabolism	15136	LC/MS Neg	1075	283.068	64959	146-80-5	C01762	HMDB00299	0.107625	0.20007	0.107625	1.04532	0.706508	0.107625	0.614197	1.21106	0.717684
N6,N6-dimethyladenosine	Nucleotide	Purine metabolism	42081	LC/MS Pos Early	2415	296.135	348206	2620-62-4			0.075183	0.294453	0.075183	0.075183	0.745783	0.075183	1.24146	1.86821	1.21679
2'-deoxyadenosine 5'-monophosphate	Nucleotide	Purine metabolism	46333	LC/MS Neg	1315	330.061	12599	653-63-4	C00360	HMDB00905	0.590846	0.599927	0.589744	2.37306	1.09104	0.589744	0.630309	0.978688	0.834006
2'-deoxycytidine	Nucleotide	Pyrimidine metabolism	15949	LC/MS Neg	1492.2	226.083	13711	951-77-9	C00881	HMDB00014	0.1328	0.293374	0.1328	0.943847	1.13368	0.1328	1.31661	0.893054	0.892396
dCMP	Nucleotide	Pyrimidine metabolism	533	LC/MS Pos Early	975	308.064	13945	1032-65-1	C00239	HMDB01202	0.333	0.408081	0.333	2.09555	1.28867	0.333	1.10784	0.707607	0.968382
2'-deoxyuridine	Nucleotide	Pyrimidine metabolism	1412	LC/MS Polar	1100	273.073	13712	951-78-0	C00526	HMDB00012	0.461024	0.369723	0.251492	1	1.29576	0.251492	1.63141	1.73202	1.18926
cytidine	Nucleotide	Pyrimidine metabolism	514	LC/MS Neg	1325	242.078	6175	65-46-3	C00475	HMDB00089	0.074552	0.101782	0.074552	0.349589	0.840086	0.074552	0.744895	1.32365	1
CMP	Nucleotide	Pyrimidine metabolism	2372	LC/MS Pos Early	835	324.059	6131	63-37-6	C00055	HMDB00095	0.292949	0.3293	0.292949	1.25266	1.67708	0.292949	0.74895	0.948874	0.714504
cytosine	Nucleotide	Pyrimidine metabolism	573	LC/MS Pos Early	2060	112.05	597	71-30-7	C00380	HMDB00630	0.3697	0.3697	0.3697	3.80264	1.14986	0.3697	3.91971	2.77604	0.675546
dihydroorotate	Nucleotide	Pyrimidine metabolism	601	LC/MS Polar	1910	157.025	648	155-54-4	C00337	HMDB03349	0.607503	0.607503	0.607503	0.607503	0.607503	0.607503	0.607503	0.607503	0.607503
ectoine	Nucleotide	Pyrimidine metabolism	35651	LC/MS Pos Early	1980	143.082	126041	96702-03-3	C06231		0.572669	0.580567	0.572669	0.870976	0.908559	59.4002	1.08576	1.11817	1.03996
N4-acetylcytidine	Nucleotide	Pyrimidine metabolism	35130	LC/MS Pos Early	1580	286.103	107461	3768-18-1		HMDB05923	0.292819	0.264882	0.264882	0.828973	1.3761	0.264882	0.49524	0.802176	1
orotate	Nucleotide	Pyrimidine metabolism	1505	LC/MS Polar	1638.1	155.01	967	50887-69-9	C00295	HMDB00226	0.216467	0.141419	0.141419	0.268426	17.9742	0.141419	0.929212	1	0.615141
orotidine	Nucleotide	Pyrimidine metabolism	35172	LC/MS Polar	2250	287.052	92751	314-50-1	C01103	HMDB00788	0.075529	0.075529	0.075529	0.731118	2.61539	0.075529	0.769377	0.934843	0.476633
thymidine	Nucleotide	Pyrimidine metabolism	2183	LC/MS Neg	1963.7	241.083	5789	50-89-5	C00214	HMDB00273	0.515838	0.603419	0.507204	1.25172	0.507204	0.507204	1.26987	1.43752	0.957861
TMP	Nucleotide	Pyrimidine metabolism	12023	LC/MS Neg	883	321.049	9700	33430-62-5	C00364	HMDB01227	0.24587	0.252893	0.24587	0.89157	0.848058	0.24587	0.699479	1.03096	0.900125
uracil	Nucleotide	Pyrimidine metabolism	605	LC/MS Polar	1089.7	111.02	1174	66-22-8	C00106	HMDB00300	0.273653	0.554913	0.273653	0.81583	0.622734	0.273653	0.957918	1.64237	1
uridine	Nucleotide	Pyrimidine metabolism	606	LC/MS Neg	1457.6	243.062	6029	58-96-8	C00299	HMDB00296	0.19563	0.305938	0.19563	0.587371	0.87526	0.19563	0.606575	0.944016	0.777746
UMP	Nucleotide	Pyrimidine metabolism	2856	LC/MS Neg	627	323.029	6030	3387-36-8	C00105	HMDB00288	0.254505	0.312872	0.254505	1.73204	2.31421	0.254505	0.590518	0.639757	0.578536
N-carbamoylaspartate	Nucleotide	Pyrimidine metabolism	1594	LC/MS Polar	3800	175.036	93072	923-37-5	C00438	HMDB00828	0.195867	0.195867	0.195867	0.195867	0.195867	0.195867	0.195867	0.195867	0.195867
uridine 3'-monophosphate (3'-UMP)	Nucleotide	Pyrimidine metabolism	39764	LC/MS Polar	3800	323.029	101543	35170-0-7;35170-03-7	C01368		0.930055	1	0.930055	12.5742	0.930055	0.930055	0.930055	0.930055	0.930055
valylglycine	Peptide	Dipeptide	40475	LC/MS Pos Early	2444	175.108	136487	686-43-1		HMDB29127	0.492986	1.10823	0.188066	1.18024	1.37648	0.188066	1	0.825205	0.738014
phenylalanylalanine	Peptide	Dipeptide	41374	LC/MS Pos Early	2909	237.123	6993123;5488196	3918-87-4			1.02547	0.911851	0.469173	0.974528	0.469173	0.469173	0.933441	0.469173	0.469173
alanylleucine	Peptide	Dipeptide	37093	LC/MS Pos Early	3055	203.139	259583	1638-60-4		HMDB28691	1.1059	1.33948	0.667951	1.20702	1.48946	0.667951	1.30131	0.771455	0.807326
tyrosylglycine	Peptide	Dipeptide	41375	LC/MS Pos Early	2439	239.103	259323	673-05-5			0.761203	1.06478	0.672475	1.25104	1	0.672475	1.35163	0.681969	0.672475
prolylglycine	Peptide	Dipeptide	40703	LC/MS Pos Early	2136	173.092	7408076;6426709	2578-57-6			0.299147	0.255361	0.255361	1.12177	1.07264	0.255361	0.752297	0.712429	0.653605
glycylleucine	Peptide	Dipeptide	34398	LC/MS Pos Early	3059	189.123	92843	869-19-2	C02155	HMDB00759	0.526301	1.35927	0.393218	0.711681	1.22096	0.393218	1.00924	0.786109	0.635666
leucylglycine	Peptide	Dipeptide	40045	LC/MS Pos Early	2778	189.123	79070	686-50-0			0.708724	1.31936	0.150399	1.17533	0.747451	0.150399	1	0.624548	1.04333
isoleucylglycine	Peptide	Dipeptide	40008	LC/MS Pos Early	2719	189.123	342532	868-28-0			0.372097	1.23039	0.372097	0.910387	1.41632	0.372097	0.839588	0.861919	0.810869
leucylalanine	Peptide	Dipeptide	40010	LC/MS Pos Early	2801	203.139	259321	7298-84-2			1.26944	1.39066	0.309236	0.88239	0.829526	0.309236	0.906905	0.826692	1
valylleucine	Peptide	Dipeptide	39994	LC/MS Pos Early	3138	231.17	352039	22906-55-4		HMDB29131	1.59974	2.29749	0.258072	1.82466	0.870468	0.258072	1.36877	0.89098	0.758084
phenylalanylglycine	Peptide	Dipeptide	41370	LC/MS Pos Early	2898	223.108	98207	721-90-4			0.747296	1	0.134552	1.69706	1.75766	0.134552	1.22626	1.1744	1.21546
valylglutamine	Peptide	Dipeptide	42079	LC/MS Pos Early	2295	246.145	5253209	42854-54-6			0.53976	1.203	0.420757	1.16413	1.58842	0.420757	0.907736	0.84877	0.420757
leucylglutamine*	Peptide	Dipeptide	48189	LC/MS Pos Early	2620	260.161	4305457				0.724842	1.01645	0.316548	0.834843	0.316548	0.316548	1.17671	1	1.0076
tryptophylglycine	Peptide	Dipeptide	43028	LC/MS Pos Early	2930	262.119	263471	7360-09-0			1.23206	0.859222	0.859222	0.859222	0.859222	0.859222	1.05195	0.948054	0.859222
glutamyl-meso-diaminopimelate	Peptide	Dipeptide Derivative	53163	LC/MS Pos Early	2555	320.145					1.29442	0.971734	0.59418	1.30407	0.59418	0.59418	0.59418	0.59418	0.59418
alanyl-glutamyl-meso-diaminopimelate	Peptide	Dipeptide Derivative	53165	LC/MS Pos Early	2776	391.182	826				0.699678	1.75681	0.427757	2.33292	2.52797	0.427757	1.13666	0.904119	0.724942
benzoate	Secondary metabolism	Benzenoids	15778	LC/MS Neg	1750	121.029	243	65-85-0	C00180	HMDB01870	0.056276	0.058442	0.056276	0.983072	1.64973	0.056276	0.084654	0.274429	0.204888
p-toluic acid	Secondary metabolism	Benzenoids	37499	LC/MS Neg	2463	135.045	7470	99-94-5	C01454	HMDB29635	0.040254	0.132295	0.040254	0.139848	1.50558	0.040254	0.402286	0.560622	0.443553
salicylate	Secondary metabolism	Benzenoids	1515	LC/MS Polar	802	137.024	338	69-72-7	C00805	HMDB01895	0.065249	0.153199	0.065249	0.802253	1	0.065249	0.182795	0.296644	0.268087
3-hydroxy-3-methylglutarate	Secondary metabolism	Terpenoids	531	LC/MS Polar	2700	161.046	1662	503-49-1	C03761	HMDB00355	0.269925	0.422083	0.269925	0.833007	1.36493	0.269925	1.61751	0.379961	0.769555
succinimide	Xenobiotics	Chemicals	41888	LC/MS Polar	2155	116.035	11439	123-56-8	C07273		0.484441	0.484441	0.484441	0.484441	0.723685	0.484441	0.731916	0.859124	0.915682
thioproline	Xenobiotics	Chemicals	53231	LC/MS Pos Early	1250	134.027	93176;6973609	34592-47-4			0.025479	0.248594	0.025479	0.067869	0.025479	0.025479	0.025479	0.025479	0.025479

## Sheet: Cells_PathwayHeatMap
	NREL-0101-15COP - Biochemical analysis of methanotrophic strains (Cells)
	Heat map of statistically significant biochemicals profiled in this study. Red and green shaded cells indicate p≤0.05 (red indicates that the mean values are significantly higher for that comparison; green values significantly lower). Light red and light green shaded cells indicate 0.05<p<0.10 (light red indicates that the mean values trend higher for that comparison; light green values trend low…						Fold of Change (Ratios of Group Means in Scaled Imputed Data)
							RELATIVE TO BIOREACTOR			RELATIVE TO METHANE OPTIMAL
	Pathway Order	Alpha	Comp ID	Super Pathway	Sub Pathway	Biochemical Name	Methane La Optimal / Bioreactor	p-value	q-value	Methane La Optimal / Methane Ca Optimal	p-value	q-value
	1	39	543	Amino acid	Serine family (phosphoglycerate derived)	3-phosphoserine	0.17	0.2074	0.0703	0.01	0.0323	0.1001
	4	75	1868	Amino acid	Serine family (phosphoglycerate derived)	cysteine	1			0.4	0.5	0.3797
	6	78	56	Amino acid	Serine family (phosphoglycerate derived)	cystine	3.02	0.1987	0.0689	0.67	0.3341	0.3467
	8	121	58	Amino acid	Serine family (phosphoglycerate derived)	glycine	1.5	0.072	0.0424	0.86	0.6042	0.4197
	13	171	37076	Amino acid	Serine family (phosphoglycerate derived)	N-acetylserine	0.25	0.2626	0.0781	0.1	0.0077	0.0435
	16	221	1648	Amino acid	Serine family (phosphoglycerate derived)	serine	1.96	0.2219	0.0734	0.65	0.0171	0.0642
	24	228	46960	Amino acid	Serine family (phosphoglycerate derived)	sulfate*	2.09	0.2504	0.0781	0.62	0.375	0.3565
	28	76	22176	Amino acid	Serine family (phosphoglycerate derived)	cysteine s-sulfate	28.85	0.1918	0.068	0.96	0.8893	0.5279
	32	30	32197	Amino acid	Aromatic amino acid metabolism (PEP derived)	3-(4-hydroxyphenyl)lactate	0.08	0.4481	0.1165	0.12	0.1211	0.1937
	39	42	1669	Amino acid	Aromatic amino acid metabolism (PEP derived)	4-hydroxyphenylpyruvate	2.53	0.0378	0.0281	0.69	0.1663	0.2284
	48	130	18349	Amino acid	Aromatic amino acid metabolism (PEP derived)	indolelactate	0.1	0.2553	0.0781	0.05	0.1711	0.2325
	63	192	64	Amino acid	Aromatic amino acid metabolism (PEP derived)	phenylalanine	1.22	0.5584	0.1287	0.6	0.2097	0.2662
	64	195	22130	Amino acid	Aromatic amino acid metabolism (PEP derived)	phenyllactate (PLA)	0.04	0.3546	0.0982	0.09	0.0442	0.118
	65	196	566	Amino acid	Aromatic amino acid metabolism (PEP derived)	phenylpyruvate	1			0.34	0.5	0.3797
	66	209	18335	Amino acid	Aromatic amino acid metabolism (PEP derived)	quinate	3.11	0.1957	0.0684	0.84	0.2407	0.2749
	69	238	54	Amino acid	Aromatic amino acid metabolism (PEP derived)	tryptophan	0.95	0.791	0.1614	0.68	0.0983	0.1832
	71	240	1299	Amino acid	Aromatic amino acid metabolism (PEP derived)	tyrosine	1.77	0.2475	0.0781	0.66	0.0071	0.0435
	110	182	37451	Amino acid	Aromatic amino acid metabolism (PEP derived)	O-methyltyrosine	0.99	0.8808	0.1747	0.95	0.6625	0.4503
	114	56	1126	Amino acid	Aspartate family (OAA derived)	alanine	1.22	0.2949	0.0854	0.27	0.2117	0.2662
	115	60	15142	Amino acid	Aspartate family (OAA derived)	allo-threonine	1.56	0.2308	0.0745	0.72	0.4193	0.375
	116	68	512	Amino acid	Aspartate family (OAA derived)	asparagine	20.22	0.0045	0.011	0.61	0.9272	0.5359
	117	69	443	Amino acid	Aspartate family (OAA derived)	aspartate	0.8	0.1359	0.0584	1.75	0.028	0.0977
	123	144	1301	Amino acid	Aspartate family (OAA derived)	lysine	0.84	0.6633	0.1444	0.59	0.1168	0.1934
	124	150	1302	Amino acid	Aspartate family (OAA derived)	methionine	2.34	0.1426	0.0592	1.05	0.7284	0.476
	125	151	18374	Amino acid	Aspartate family (OAA derived)	methionine sulfoxide	4.4	0.0911	0.0469	0.89	0.6708	0.4514
	127	159	36752	Amino acid	Aspartate family (OAA derived)	N6-acetyllysine	0.62	0.5	0.1185	1
	128	157	1498	Amino acid	Aspartate family (OAA derived)	N6,N6,N6-trimethyllysine	1.22	0.5014	0.1185	0.84	0.553	0.4036
	130	160	1585	Amino acid	Aspartate family (OAA derived)	N-acetylalanine	2.92	0.0007	0.0055	0.17	0.0336	0.1016
	131	161	33942	Amino acid	Aspartate family (OAA derived)	N-acetylasparagine	1			1
	132	162	22185	Amino acid	Aspartate family (OAA derived)	N-acetylaspartate (NAA)	9.28	0.0001	0.0032	1.34	0.1048	0.1832
	133	163	37432	Amino acid	Aspartate family (OAA derived)	N-acetyl-beta-alanine	3.86	0.0185	0.0189	1.06	0.8847	0.5279
	134	169	1589	Amino acid	Aspartate family (OAA derived)	N-acetylmethionine	1			1
	136	174	2829	Amino acid	Aspartate family (OAA derived)	N-formylmethionine	7.43	0.0331	0.0262	1.42	0.2525	0.2814
	137	180	31539	Amino acid	Aspartate family (OAA derived)	O-acetylhomoserine	4.83	0.0072	0.012	0.69	0.087	0.1757
	142	214	42382	Amino acid	Aspartate family (OAA derived)	S-adenosylhomocysteine (SAH)	2.24	0.0811	0.0469	1.16	0.7411	0.482
	143	215	15915	Amino acid	Aspartate family (OAA derived)	S-adenosylmethionine (SAM)	0.7	0.1855	0.0678	1.15	0.6807	0.4558
	144	234	1284	Amino acid	Aspartate family (OAA derived)	threonine	1.6	0.189	0.068	0.6	0.2135	0.2662
	145	178	37069	Amino acid	Aspartate family (OAA derived)	N-methylalanine	1.16	0.5894	0.1327	0.69	0.6268	0.4303
	163	40	47089	Amino acid	Aspartate family (OAA derived)	3-sulfo-L-alanine	1.6	0.0908	0.0469	0.33	0.1965	0.2602
	169	187	18358	Amino acid	Aspartate family (OAA derived)	O-succinyl-homoserine	0.82	0.5	0.1185	0.09	0.1438	0.2079
	182	66	1638	Amino acid	Glutamate family (alpha-ketoglutarate derived)	arginine	1.15	0.6815	0.147	0.83	0.4279	0.3777
	183	67	15497	Amino acid	Glutamate family (alpha-ketoglutarate derived)	argininosuccinate	0.82	0.7156	0.1535	1.21	0.3255	0.343
	185	74	2132	Amino acid	Glutamate family (alpha-ketoglutarate derived)	citrulline	11.07	0.0328	0.0262	0.99	0.9834	0.5501
	188	84	37459	Amino acid	Glutamate family (alpha-ketoglutarate derived)	ergothioneine	0.5	0.0375	0.0281	1.09	0.7848	0.4963
	190	110	57	Amino acid	Glutamate family (alpha-ketoglutarate derived)	glutamate	1.54	0.0018	0.0084	1.1	0.0901	0.1757
	191	111	33487	Amino acid	Glutamate family (alpha-ketoglutarate derived)	glutamate, gamma-methyl ester	0.46	0.1085	0.0513	1.03	0.8076	0.499
	192	112	53	Amino acid	Glutamate family (alpha-ketoglutarate derived)	glutamine	2.2	0.0021	0.0084	1.2	0.3475	0.3504
	194	127	59	Amino acid	Glutamate family (alpha-ketoglutarate derived)	histidine	0.59	0.5663	0.1299	0.41	0.2225	0.2727
	198	166	15720	Amino acid	Glutamate family (alpha-ketoglutarate derived)	N-acetylglutamate	4.16	0.0061	0.0114	1.35	0.3563	0.3525
	199	167	33943	Amino acid	Glutamate family (alpha-ketoglutarate derived)	N-acetylglutamine	12.03	0.0335	0.0262	1.19	0.5581	0.4036
	200	168	33946	Amino acid	Glutamate family (alpha-ketoglutarate derived)	N-acetylhistidine	1.21	0.4651	0.1185	0.35	0.1262	0.1961
	203	184	1493	Amino acid	Glutamate family (alpha-ketoglutarate derived)	ornithine	1.39	0.2501	0.0781	0.46	0.0324	0.1001
	205	200	1898	Amino acid	Glutamate family (alpha-ketoglutarate derived)	proline	1.34	0.0901	0.0469	0.54	0.0079	0.0435
	207	217	1516	Amino acid	Glutamate family (alpha-ketoglutarate derived)	sarcosine	1			1
	215	41	40062	Amino acid	Glutamate family (alpha-ketoglutarate derived)	4-hydroxy-2-oxoglutaric acid	1.46	0.1768	0.0662	0.53	0.0424	0.118
	216	179	31532	Amino acid	Glutamate family (alpha-ketoglutarate derived)	N-methylglutamate	1.63	0.2572	0.0781	1.45	0.0051	0.0435
	224	173	43249	Amino acid	Glutamate family (alpha-ketoglutarate derived)	N-delta-acetylornithine	1.21	0.6103	0.1367	0.24	0.0005	0.0175
	245	128	15316	Amino acid	Glutamate family (alpha-ketoglutarate derived)	histidinol	1			1
	249	134	1125	Amino acid	Branched Chain Amino Acids (OAA derived)	isoleucine	1.4	0.505	0.1188	0.49	0.1772	0.2385
	263	15	38276	Amino acid	Branched Chain Amino Acids (pyruvate derived)	2,3-dihydroxyisovalerate	1.23	0.6605	0.1444	0.07	0.1019	0.1832
	266	24	36746	Amino acid	Branched Chain Amino Acids (pyruvate derived)	2-hydroxy-3-methylvalerate	0.19	0.5	0.1185	0.46	0.4788	0.3797
	269	36	44526	Amino acid	Branched Chain Amino Acids (pyruvate derived)	3-methyl-2-oxobutyrate	1.01	0.4226	0.1105	0.08	0.2482	0.2805
	270	37	15676	Amino acid	Branched Chain Amino Acids (pyruvate derived)	3-methyl-2-oxovalerate	1			0.73	0.5	0.3797
	271	43	22116	Amino acid	Branched Chain Amino Acids (pyruvate derived)	4-methyl-2-oxopentanoate	1.33	0.1075	0.0513	0.23	0.412	0.3726
	274	61	22132	Amino acid	Branched Chain Amino Acids (pyruvate derived)	alpha-hydroxyisocaproate	0.08	0.5745	0.1305	0.06	0.0002	0.0118
	275	62	46537	Amino acid	Branched Chain Amino Acids (pyruvate derived)	alpha-hydroxyisovalerate	1.44	0.1438	0.0592	0.7	0.083	0.1736
	276	72	12129	Amino acid	Branched Chain Amino Acids (pyruvate derived)	beta-hydroxyisovalerate	1.53	0.6455	0.1421	0.52	0.2551	0.2819
	277	138	60	Amino acid	Branched Chain Amino Acids (pyruvate derived)	leucine	1.56	0.3867	0.104	0.52	0.3948	0.3658
	278	142	22177	Amino acid	Branched Chain Amino Acids (pyruvate derived)	levulinate (4-oxovalerate)	1.11	0.7589	0.1586	1.13	0.758	0.4883
	280	153	15745	Amino acid	Branched Chain Amino Acids (pyruvate derived)	methylsuccinate	3.49	0.0329	0.0262	2.98	0.0322	0.1001
	286	247	1649	Amino acid	Branched Chain Amino Acids (pyruvate derived)	valine	3.72	0.0616	0.0391	0.27	0.2281	0.2747
	287	26	15667	Amino acid	Branched Chain Amino Acids (pyruvate derived)	2-isopropylmalate	3.27	0.009	0.0122	0.08	0.0024	0.0322
	305	45	1419	Amino acid	Amines and polyamines	5-methylthioadenosine (MTA)	2.83	0.2068	0.0703	1.68	0.105	0.1832
	306	55	15496	Amino acid	Amines and polyamines	agmatine	1.8	0.0481	0.0328	11.5	0.0073	0.0435
	308	222	485	Amino acid	Amines and polyamines	spermidine	1.33	0.5363	0.1249	1.08	0.6567	0.4486
	319	46	1494	Amino acid	Glutathione metabolism	5-oxoproline	2.99	0.003	0.0084	0.85	0.127	0.1961
	320	77	35159	Amino acid	Glutathione metabolism	cysteine-glutathione disulfide	1.41	0.3806	0.1033	0.16	0.008	0.0435
	322	115	27727	Amino acid	Glutathione metabolism	glutathione, oxidized (GSSG)	0.21	0.1144	0.0525	0.03	0.0591	0.1516
	324	183	34592	Amino acid	Glutathione metabolism	ophthalmate	3.84	0.0221	0.0207	0.19	0.0111	0.0502
	330	93	37063	Amino acid	Glutathione metabolism	gamma-glutamylalanine	5.15	0.0297	0.0253	0.03	0.0979	0.1832
	331	94	36738	Amino acid	Glutathione metabolism	gamma-glutamylglutamate	0.22	0.0063	0.0114	0.61	0.4844	0.3797
	332	95	2730	Amino acid	Glutathione metabolism	gamma-glutamylglutamine	1.02	0.9008	0.1779	0.98	0.9125	0.5359
	333	96	33949	Amino acid	Glutathione metabolism	gamma-glutamylglycine	1.25	0.2243	0.0734	0.23	0.0064	0.0435
	335	97	34456	Amino acid	Glutathione metabolism	gamma-glutamylisoleucine*	0.41	0.2162	0.0728	0.45	0.4777	0.3797
	336	98	18369	Amino acid	Glutathione metabolism	gamma-glutamylleucine	0.53	0.0512	0.0337	0.22	0.0079	0.0435
	338	99	44872	Amino acid	Glutathione metabolism	gamma-glutamylmethionine	0.25	0.0418	0.0297	0.99	0.8892	0.5279
	339	100	33422	Amino acid	Glutathione metabolism	gamma-glutamylphenylalanine	0.21	0.0061	0.0114	0.21	0.0792	0.1681
	340	102	33364	Amino acid	Glutathione metabolism	gamma-glutamylthreonine	2.07	0.0162	0.0169	0.55	0.1545	0.2187
	341	103	33947	Amino acid	Glutathione metabolism	gamma-glutamyltryptophan	0.17	0.1124	0.0521	0.63	0.7264	0.476
	342	104	2734	Amino acid	Glutathione metabolism	gamma-glutamyltyrosine	0.66	0.6716	0.1455	0.68	0.052	0.1359
	343	105	43829	Amino acid	Glutathione metabolism	gamma-glutamylvaline	0.22	0.1351	0.0584	0.21	0.1433	0.2079
	347	101	54914	Amino acid	Glutathione metabolism	gamma-glutamylserine	1.71	0.0094	0.0122	0.62	0.016	0.0642
	353	90	12021	Carbohydrate	Glycolysis	fructose-6-phosphate	0.04	0.0091	0.0122	0.01	0.0084	0.0438
	355	108	20488	Carbohydrate	Glycolysis	glucose	6.5	0.0252	0.0227	1.32	0.5572	0.4036
	357	109	31260	Carbohydrate	Glycolysis	glucose 6-phosphate	0.01	0.0001	0.0032	0	0.0106	0.0496
	359	133	46896	Carbohydrate	Glycolysis	Isobar: fructose 1,6-diphosphate, glucose 1,6-diphosphate, myo-inositol 1,4 or 1,3-diphosphate	0.81	0.5	0.1185	0.19	0.2366	0.2747
	360	136	527	Carbohydrate	Glycolysis	lactate	3.02	0.6421	0.1421	0.48	0.2227	0.2727
	361	198	597	Carbohydrate	Glycolysis	phosphoenolpyruvate (PEP)	0.23	0.1826	0.0673	0.06	0.0655	0.1614
	363	208	48990	Carbohydrate	Glycolysis	pyruvate	0.37	0.0134	0.015	0.12	0.2375	0.2747
	369	48	46173	Carbohydrate	TCA cycle	aconitate [cis or trans]	0.51	0.2022	0.0696	0.18	0.0033	0.035
	370	63	528	Carbohydrate	TCA cycle	alpha-ketoglutarate	7.86	0.0078	0.012	0.7	0.7531	0.4875
	372	73	1564	Carbohydrate	TCA cycle	citrate	0.28	0.1047	0.0509	0.06	0.001	0.0231
	373	91	1643	Carbohydrate	TCA cycle	fumarate	2.23	0.1323	0.0579	0.97	0.943	0.5363
	375	145	1303	Carbohydrate	TCA cycle	malate	1.11	0.2303	0.0745	0.66	0.3133	0.3354
	376	146	20676	Carbohydrate	TCA cycle	maleate	1.01	0.4226	0.1105	0.31	0.348	0.3504
	380	225	1437	Carbohydrate	TCA cycle	succinate	2.93	0.067	0.0405	0.81	0.0443	0.118
	382	237	15729	Carbohydrate	TCA cycle	tricarballylate	1			0.07	0.1381	0.2063
	383	28	52282	Carbohydrate	TCA cycle	2-methylcitrate/homocitrate	0.73	0.2563	0.0781	0.36	0.0739	0.1614
	385	38	1414	Carbohydrate	Calvin cycle and pentose phosphate	3-phosphoglycerate	0.06	0.1123	0.0521	0.03	0.0087	0.0439
	390	220	35649	Carbohydrate	Calvin cycle and pentose phosphate	sedoheptulose-7-phosphate	0.11	0.0415	0.0297	0.1	0.0001	0.0118
	392	219	53237	Carbohydrate	Calvin cycle and pentose phosphate	sedoheptulose	3.65	0.0069	0.012	1.03	0.8608	0.52
	398	116	1572	Carbohydrate	Photorespiration	glycerate	14.07	0.003	0.0084	1.52	0.5625	0.4044
	408	86	42420	Carbohydrate	Amino sugar and nucleotide sugar	erythronate*	1.35	0.0724	0.0424	0.83	0.9098	0.5359
	413	107	580	Carbohydrate	Amino sugar and nucleotide sugar	glucosamine-6-phosphate	0.74	0.8226	0.1667	0.16	0.0003	0.0118
	418	164	15741	Carbohydrate	Amino sugar and nucleotide sugar	N-acetyl-glucosamine 1-phosphate	1.55	0.1156	0.0525	0.25	0.0057	0.0435
	423	212	27731	Carbohydrate	Amino sugar and nucleotide sugar	ribonate	1.26	0.4825	0.1185	0.2	0.1417	0.2079
	424	213	1471	Carbohydrate	Amino sugar and nucleotide sugar	ribose	2.23	0.0912	0.0469	0.81	0.3589	0.3525
	435	170	33421	Carbohydrate	Amino sugar and nucleotide sugar	N-acetylmuramate	3.26	0.1022	0.0504	1.51	0.4817	0.3797
	440	64	48255	Carbohydrate	Amino sugar and nucleotide sugar	arabonate/xylonate	1.23	0.6468	0.1421	0.24	0.4238	0.3766
	445	165	46539	Carbohydrate	Amino sugar and nucleotide sugar	N-acetylglucosamine/N-acetylgalactosamine	1.21	0.2621	0.0781	0.84	0.52	0.3905
	448	27	48141	Carbohydrate	Amino sugar and nucleotide sugar	2-keto-3-deoxy-gluconate	1.95	0.0012	0.007	0.21	0.2069	0.2653
	474	31	43805	Carbohydrate	Sucrose, glucose,fructose metabolism	3-deoxyoctulosonate	1.29	0.3938	0.1053	0.32	0.015	0.062
	479	89	577	Carbohydrate	Sucrose, glucose,fructose metabolism	fructose	1.16	0.313	0.0883	0.46	0.5759	0.4077
	483	92	27719	Carbohydrate	Sucrose, glucose,fructose metabolism	galactonate	0.75	0.5897	0.1327	0.02	0.0886	0.1757
	497	147	15586	Carbohydrate	Sucrose, glucose,fructose metabolism	maltose	0.28	0.0233	0.0214	0.77	0.367	0.3563
	506	148	1469	Carbohydrate	Sucrose, glucose,fructose metabolism	mannose-6-phosphate	0.74	0.2808	0.0827	0.06	0.073	0.1614
	521	227	1519	Carbohydrate	Sucrose, glucose,fructose metabolism	sucrose	0.23	0.0008	0.0055	0.39	0.0302	0.1001
	546	106	587	Carbohydrate	Sucrose, glucose,fructose metabolism	gluconate	0.21	0.2574	0.0781	0.01	0.0703	0.1614
	559	2	33971	Lipids	Free fatty acid	10-heptadecenoate (17:1n7)	0.27	0.0064	0.0114	2.01	0.0905	0.1757
	567	33	22053	Lipids	Free fatty acid	3-hydroxydecanoate	7.79	0.0062	0.0114	1.28	0.5698	0.4055
	571	34	27503	Lipids	Free fatty acid	3-hydroxypalmitate	1.41	0.139	0.0591	1.38	0.4479	0.3797
	575	44	33968	Lipids	Free fatty acid	5-dodecenoate (12:1n7)	2.1	0.0055	0.0114	0.68	0.3306	0.3457
	579	65	1118	Lipids	Free fatty acid	arachidate (20:0)	1.71	0.1544	0.0605	0.66	0.5492	0.4036
	596	85	1552	Lipids	Free fatty acid	erucate (22:1n9)	5.56	0.0035	0.009	0.44	0.3464	0.3504
	604	137	1645	Lipids	Free fatty acid	laurate (12:0)	1.35	0.3241	0.0908	0.78	0.4394	0.3797
	607	143	1105	Lipids	Free fatty acid	linoleate (18:2n6)	0.44	0.0996	0.0496	0.43	0.1481	0.212
	609	149	1121	Lipids	Free fatty acid	margarate (17:0)	0.59	0.4584	0.1185	1.54	0.1996	0.2609
	612	154	1365	Lipids	Free fatty acid	myristate (14:0)	1.23	0.3644	0.1001	1.14	0.5402	0.4013
	613	155	32418	Lipids	Free fatty acid	myristoleate (14:1n5)	0.95	0.4659	0.1185	1.19	0.342	0.3504
	619	188	1336	Lipids	Free fatty acid	palmitate (16:0)	1.26	0.1291	0.057	1.25	0.47	0.3797
	620	189	33447	Lipids	Free fatty acid	palmitoleate (16:1n7)	1.59	0.0619	0.0391	1.02	0.884	0.5279
	623	191	1361	Lipids	Free fatty acid	pentadecanoate (15:0)	0.49	0.0112	0.0139	2	0.2027	0.2624
	625	223	1358	Lipids	Free fatty acid	stearate (18:0)	0.45	0.0484	0.0328	0.52	0.4331	0.3797
	631	4	38296	Lipids	Free fatty acid	17-methylstearate	1.16	0.7239	0.154	1.06	0.9303	0.5359
	646	25	52281	Lipids	Free fatty acid	2-hydroxybutyrate/2-hydroxyisobutyrate	1.74	0.2994	0.086	0.55	0.3961	0.3658
	649	181	52285	Lipids	Free fatty acid	oleate/vaccenate (18:1)	0.8	0.6333	0.1411	1.67	0.0141	0.0598
	650	35	52938	Lipids	Free fatty acid	3-hydroxystearate	0.99	0.9712	0.1886	0.16	0.0712	0.1614
	698	3	38768	Lipids	Fatty acid ester	15-methylpalmitate	0.65	0.152	0.0603	1.06	0.6926	0.4615
	729	117	15122	Lipids	Glycerolipids	glycerol	1.09	0.8389	0.1685	0.13	0.2384	0.2747
	776	5	35628	Lipids	Phospholipids	1-oleoyl-GPE (18:1)	1.94	0.3066	0.0874	1.64	0.2634	0.2888
	779	10	34428	Lipids	Phospholipids	1-palmitoyl-GPA (16:0)	0.58	0.2957	0.0854	0.68	0.133	0.2031
	781	11	35631	Lipids	Phospholipids	1-palmitoyl-GPE (16:0)	1.3	0.2196	0.0734	1.51	0.312	0.3354
	784	13	42398	Lipids	Phospholipids	1-stearoyl-GPE (18:0)	0.53	0.1938	0.0682	0.53	0.0012	0.0238
	794	118	43847	Lipids	Phospholipids	glycerol 3-phosphate	0.18	0.3659	0.1001	0.21	0.4021	0.3668
	795	119	37455	Lipids	Phospholipids	glycerophosphoethanolamine	1.32	0.0274	0.0238	1.15	0.5856	0.4125
	803	199	1600	Lipids	Phospholipids	phosphoethanolamine	2.07	0.0825	0.0469	1.24	0.1181	0.1934
	822	12	45970	Lipids	Phospholipids	1-palmitoyl-GPG (16:0)*	0.41	0.1271	0.0567	1.55	0.3927	0.3658
	857	8	19263	Lipids	Phospholipids	1-palmitoyl-2-oleoyl-GPE (16:0/18:1)	2.31	0.0085	0.012	1.02	0.919	0.5359
	859	1	52625	Lipids	Phospholipids	1,2-dipalmitoyl-GPG (16:0/16:0)	4.34	0.0675	0.0405	1.76	0.0051	0.0435
	870	7	52691	Lipids	Phospholipids	1-palmitoleoyl-GPA (16:1)*	1.07	0.7749	0.1605	0.59	0.462	0.3797
	880	120	48857	Lipids	Phospholipids	glycerophosphoglycerol	1.47	0.0118	0.0142	1	0.9268	0.5359
	883	9	52448	Lipids	Phospholipids	1-palmitoyl-2-oleoyl-GPG (16:0/18:1)	1.94	0.0864	0.0469	1.12	0.7092	0.4703
	886	14	34437	Lipids	Phospholipids	1-stearoyl-GPG (18:0)	0.15	0.1442	0.0592	0.6	0.067	0.1614
	907	29	41220	Lipids	Phospholipids	2-stearoyl-GPE (18:0)*	0.2	0.0022	0.0084	0.62	0.1104	0.1877
	927	6	45968	Lipids	Phospholipids	1-oleoyl-GPG (18:1)*	0.41	0.399	0.1061	1.64	0.4505	0.3797
	1016	70	18362	Lipids	Fatty acid, Dicarboxylate	azelate (nonanedioate)	2.57	0.0952	0.0479	0.64	0.5057	0.3819
	1021	218	32398	Lipids	Fatty acid, Dicarboxylate	sebacate (decanedioate)	0.96	0.8458	0.1692	0.42	0.073	0.1614
	1022	224	15730	Lipids	Fatty acid, Dicarboxylate	suberate (octanedioate)	8.05	0.0105	0.0132	0.96	0.9395	0.5363
	1028	114	396	Lipids	Fatty acid, Dicarboxylate	glutarate (pentanedioate)	1.6	0.2242	0.0734	1	0.9733	0.547
	1057	190	1508	Cofactors, Prosthetic Groups, Electron Carriers	CoA metabolism	pantothenate	7.68	0.0085	0.012	1.67	0.1349	0.2038
	1063	53	558	Cofactors, Prosthetic Groups, Electron Carriers	Nicotinate and nicotinamide metabolism	adenosine 5'-diphosphoribose (ADP-ribose)	0.32	0.5	0.1185	1
	1064	175	594	Cofactors, Prosthetic Groups, Electron Carriers	Nicotinate and nicotinamide metabolism	nicotinamide	0.99	0.9087	0.1787	1.11	0.4705	0.3797
	1065	176	5278	Cofactors, Prosthetic Groups, Electron Carriers	Nicotinate and nicotinamide metabolism	nicotinamide adenine dinucleotide (NAD+)	0.92	0.7498	0.1574	1.14	0.8071	0.499
	1071	177	1504	Cofactors, Prosthetic Groups, Electron Carriers	Nicotinate and nicotinamide metabolism	nicotinate	0.13	0.508	0.1189	0.88	0.7988	0.499
	1077	210	1899	Cofactors, Prosthetic Groups, Electron Carriers	Nicotinate and nicotinamide metabolism	quinolinate	1			0.67	0.002	0.0311
	1087	202	43023	Cofactors, Prosthetic Groups, Electron Carriers	Folate Metabolism	pterin	4.3	0.0208	0.0203	0.6	0.7978	0.499
	1088	252	54728	Cofactors, Prosthetic Groups, Electron Carriers	Folate Metabolism	xanthopterin	0.77	0.5695	0.13	0.68	0.7721	0.4927
	1089	47	15488	Cofactors, Prosthetic Groups, Electron Carriers	Oxidative phosphorylation	acetylphosphate	0.09	0.0005	0.0055	0.02	0.1234	0.195
	1090	152	37070	Cofactors, Prosthetic Groups, Electron Carriers	Oxidative phosphorylation	methylphosphate	0.55	0.2464	0.0781	0.75	0.9712	0.547
	1091	197	42109	Cofactors, Prosthetic Groups, Electron Carriers	Oxidative phosphorylation	phosphate	0.14	0.0008	0.0055	0.08	0.0007	0.0191
	1096	87	2134	Cofactors, Prosthetic Groups, Electron Carriers	Riboflavin and FAD metabolism	flavin adenine dinucleotide (FAD)	1.11	0.8315	0.1678	0.35	0.0397	0.1148
	1097	211	1827	Cofactors, Prosthetic Groups, Electron Carriers	Riboflavin and FAD metabolism	riboflavin (Vitamin B2)	1.31	0.3818	0.1033	0.38	0.0388	0.1148
	1098	88	15797	Cofactors, Prosthetic Groups, Electron Carriers	Riboflavin and FAD metabolism	flavin mononucleotide (FMN)	0.83	0.5	0.1185	0.43	0.1197	0.1937
	1109	233	27738	Cofactors, Prosthetic Groups, Electron Carriers	Ascorbate metabolism	threonate	1.76	0.5392	0.1249	6.44	0.03	0.1001
	1118	229	5341	Cofactors, Prosthetic Groups, Electron Carriers	Thiamine metabolism	thiamin (Vitamin B1)	0.44	0.4916	0.1185	0.49	0.0748	0.1614
	1119	231	15798	Cofactors, Prosthetic Groups, Electron Carriers	Thiamine metabolism	thiamin monophosphate	0.52	0.4834	0.1185	0.5	0.0169	0.0642
	1120	230	35670	Cofactors, Prosthetic Groups, Electron Carriers	Thiamine metabolism	thiamin diphosphate	0.26	0.0429	0.03	0.85	0.5	0.3797
	1132	204	5331	Cofactors, Prosthetic Groups, Electron Carriers	Vitamin B metabolism (B6 or B12)	pyridoxal phosphate	0.58	0.7182	0.1535	0.17	0.6051	0.4197
	1133	205	2150	Cofactors, Prosthetic Groups, Electron Carriers	Vitamin B metabolism (B6 or B12)	pyridoxamine	2.15	0.2908	0.0851	1.56	0.1105	0.1877
	1134	207	31555	Cofactors, Prosthetic Groups, Electron Carriers	Vitamin B metabolism (B6 or B12)	pyridoxate	0.8	0.3462	0.0964	0.88	0.4381	0.3797
	1136	206	3138	Cofactors, Prosthetic Groups, Electron Carriers	Vitamin B metabolism (B6 or B12)	pyridoxamine phosphate	1			0.36	0.5	0.3797
	1148	16	1553	Nucleotide	Purine metabolism	2'-deoxyadenosine	3.43	0.0218	0.0207	1.48	0.1	0.1832
	1149	20	1411	Nucleotide	Purine metabolism	2'-deoxyguanosine	1.93	0.1056	0.0509	1.09	0.7719	0.4927
	1150	21	35662	Nucleotide	Purine metabolism	2'-deoxyguanosine 5'-monophosphate (dGMP)	0.82	0.49	0.1185	0.28	0.1051	0.1832
	1151	22	15076	Nucleotide	Purine metabolism	2'-deoxyinosine	1.67	0.1909	0.068	0.99	0.8434	0.5141
	1156	49	554	Nucleotide	Purine metabolism	adenine	10.66	0.0028	0.0084	1.67	0.1563	0.219
	1157	50	555	Nucleotide	Purine metabolism	adenosine	5.82	0.0025	0.0084	1.64	0.4695	0.3797
	1160	51	35142	Nucleotide	Purine metabolism	adenosine 3'-monophosphate (3'-AMP)	0.81	0.5	0.1185	0.92	0.5	0.3797
	1161	52	3108	Nucleotide	Purine metabolism	adenosine 5'-diphosphate (ADP)	0.15	0.1479	0.0594	0.1	0.5	0.3797
	1162	54	32342	Nucleotide	Purine metabolism	adenosine 5'-monophosphate (AMP)	0.88	0.3082	0.0874	0.31	0.0021	0.0311
	1167	59	1107	Nucleotide	Purine metabolism	allantoin	0.58	0.5	0.1185	1
	1168	123	32352	Nucleotide	Purine metabolism	guanine	2.5	0.1599	0.0614	1.15	0.8265	0.5061
	1169	124	1573	Nucleotide	Purine metabolism	guanosine	2.94	0.0316	0.0262	1.22	0.6013	0.4197
	1171	125	2849	Nucleotide	Purine metabolism	guanosine 5'- monophosphate (5'-GMP)	0.76	0.089	0.0469	0.16	0.0175	0.0642
	1172	126	37139	Nucleotide	Purine metabolism	guanosine-2',3'-cyclic monophosphate	2.02	0.1704	0.0649	1.72	0.2497	0.2805
	1174	129	3127	Nucleotide	Purine metabolism	hypoxanthine	3.7	0.155	0.0605	0.89	0.4729	0.3797
	1175	131	1123	Nucleotide	Purine metabolism	inosine	4.23	0.0577	0.0375	1.19	0.5523	0.4036
	1176	132	2133	Nucleotide	Purine metabolism	inosine 5'-monophosphate (IMP)	0.8	0.9164	0.1794	0.09	0.0686	0.1614
	1184	243	1604	Nucleotide	Purine metabolism	urate	0.03	0.0871	0.0469	1.06	0.2331	0.2747
	1185	251	3147	Nucleotide	Purine metabolism	xanthine	4.67	0.0408	0.0297	2.69	0.0068	0.0435
	1186	253	15136	Nucleotide	Purine metabolism	xanthosine	5.51	0.0492	0.0329	0.97	0.8531	0.5177
	1193	158	42081	Nucleotide	Purine metabolism	N6,N6-dimethyladenosine	7.8	0.1753	0.0662	3.51	0.3604	0.3525
	1197	17	46333	Nucleotide	Purine metabolism	2'-deoxyadenosine 5'-monophosphate	1.37	0.1467	0.0594	0.47	0.3024	0.3288
	1204	18	15949	Nucleotide	Pyrimidine metabolism	2'-deoxycytidine	4.85	0.1232	0.0555	1	0.9177	0.5359
	1205	19	533	Nucleotide	Pyrimidine metabolism	2'-deoxycytidine 5'-monophosphate	2.5	0.0125	0.0147	0.55	0.1971	0.2602
	1206	23	1412	Nucleotide	Pyrimidine metabolism	2'-deoxyuridine	3.65	0.0054	0.0114	1.32	0.2323	0.2747
	1216	79	514	Nucleotide	Pyrimidine metabolism	cytidine	11.6	0.0025	0.0084	1.72	0.3791	0.3579
	1217	80	2372	Nucleotide	Pyrimidine metabolism	cytidine 5'-monophosphate (5'-CMP)	2.58	0.003	0.0084	0.55	0.0883	0.1757
	1219	81	573	Nucleotide	Pyrimidine metabolism	cytosine	6.65	0.0909	0.0469	0.99	0.9348	0.5362
	1221	82	601	Nucleotide	Pyrimidine metabolism	dihydroorotate	1			1
	1222	83	35651	Nucleotide	Pyrimidine metabolism	ectoine	1.88	0.0004	0.0055	1.22	0.0104	0.0496
	1223	156	35130	Nucleotide	Pyrimidine metabolism	N4-acetylcytidine	2.75	0.0368	0.0281	0.69	0.3597	0.3525
	1224	185	1505	Nucleotide	Pyrimidine metabolism	orotate	4.74	0.0267	0.0236	0.09	0.7239	0.476
	1225	186	35172	Nucleotide	Pyrimidine metabolism	orotidine	9.63	0.008	0.012	0.43	0.4702	0.3797
	1227	235	2183	Nucleotide	Pyrimidine metabolism	thymidine	2.18	0.0128	0.0147	1.39	0.5235	0.391
	1228	236	12023	Nucleotide	Pyrimidine metabolism	thymidine 5'-monophosphate	3.52	0.0075	0.012	1.01	0.9739	0.547
	1230	242	605	Nucleotide	Pyrimidine metabolism	uracil	2.9	0.1486	0.0594	1.67	0.1127	0.1891
	1231	244	606	Nucleotide	Pyrimidine metabolism	uridine	3.09	0.0651	0.0405	1.06	0.8171	0.5026
	1233	246	2856	Nucleotide	Pyrimidine metabolism	uridine 5'-monophosphate (UMP)	2.13	0.0659	0.0405	0.3	0.0659	0.1614
	1237	172	1594	Nucleotide	Pyrimidine metabolism	N-carbamoylaspartate	1			1
	1239	245	39764	Nucleotide	Pyrimidine metabolism	uridine 3'-monophosphate (3'-UMP)	0.96	0.5	0.1185	0.14	0.5	0.3797
	1249	249	40475	Peptide	Dipeptide	valylglycine	1.07	0.7931	0.1614	0.67	0.0428	0.118
	1263	193	41374	Peptide	Dipeptide	phenylalanylalanine	0.64	0.1578	0.061	0.86	0.785	0.4963
	1265	58	37093	Peptide	Dipeptide	alanylleucine	0.79	0.2635	0.0781	0.71	0.1642	0.2277
	1280	241	41375	Peptide	Dipeptide	tyrosylglycine	0.99	0.8609	0.1715	0.8	0.3735	0.3565
	1282	201	40703	Peptide	Dipeptide	prolylglycine	2.55	0.0199	0.0199	0.64	0.003	0.0341
	1289	122	34398	Peptide	Dipeptide	glycylleucine	0.86	0.9198	0.1794	0.84	0.6668	0.4509
	1322	141	40045	Peptide	Dipeptide	leucylglycine	0.88	0.7922	0.1614	0.93	0.806	0.499
	1340	135	40008	Peptide	Dipeptide	isoleucylglycine	1.05	0.7822	0.1613	0.72	0.3982	0.3658
	1353	139	40010	Peptide	Dipeptide	leucylalanine	0.69	0.0138	0.015	1.06	0.4139	0.3726
	1366	250	39994	Peptide	Dipeptide	valylleucine	0.52	0.0869	0.0469	0.75	0.6134	0.4233
	1390	194	41370	Peptide	Dipeptide	phenylalanylglycine	1.38	0.2607	0.0781	0.7	0.0029	0.0341
	1408	248	42079	Peptide	Dipeptide	valylglutamine	0.83	0.7703	0.1602	0.53	0.1014	0.1832
	1464	140	48189	Peptide	Dipeptide	leucylglutamine*	1.22	0.4204	0.1105	1.84	0.3741	0.3565
	1471	239	43028	Peptide	Dipeptide	tryptophylglycine	0.91	0.7355	0.1557	1.11	0.2283	0.2747
	1547	113	53163	Peptide	Dipeptide Derivative	glutamyl-meso-diaminopimelate	0.52	0.1413	0.0592	0.63	0.5	0.3797
	1549	57	53165	Peptide	Dipeptide Derivative	alanyl-glutamyl-meso-diaminopimelate	0.75	0.7384	0.1557	0.38	0.0116	0.0508
	1625	71	15778	Secondary metabolism	Benzenoids	benzoate	3.28	0.0927	0.0472	0.14	0.0191	0.0685
	1637	203	37499	Secondary metabolism	Benzenoids	p-toluic acid	5.43	0.19	0.068	0.57	0.9938	0.5536
	1640	216	1515	Secondary metabolism	Benzenoids	salicylate	2.28	0.2581	0.0781	0.28	0.0059	0.0435
	1879	32	531	Secondary metabolism	Terpenoids	3-hydroxy-3-methylglutarate	2.67	0.181	0.0672	0.84	0.5653	0.4044
	1935	226	41888	Xenobiotics	Chemicals	succinimide	1.73	0.0148	0.0158	1.38	0.3192	0.339
	1961	232	53231	Xenobiotics	Chemicals	thioproline	0.19	0.5	0.1185	0.55	0.5	0.3797

## Sheet: Supernatant_OrigScale
										CLIENT_MATRIX	Medium	Medium	Medium	Medium	Medium	Medium	Medium	Medium	Medium
										GROUP_NAME	Bioreactor	Bioreactor	Bioreactor	Methane_Ca_optimal	Methane_Ca_optimal	Methane_Ca_optimal	Methane_La_optimal	Methane_La_optimal	Methane_La_optimal
BIOCHEMICAL	SUPER_PATHWAY	SUB_PATHWAY	COMP_ID	PLATFORM	RI	MASS	PUBCHEM	CAS	KEGG	Group HMDB	Bioreactor	Bioreactor	Bioreactor	Methane_Ca_optimal	Methane_Ca_optimal	Methane_Ca_optimal	Methane_La_optimal	Methane_La_optimal	Methane_La_optimal
glycine	Amino acid	Serine family (phosphoglycerate derived)	58	LC/MS Pos Early	1375	76.0393	750	56-40-6	C00037	HMDB00123	118318		337192
N-acetylserine	Amino acid	Serine family (phosphoglycerate derived)	37076	LC/MS Polar	2000	146.046	65249	97-14-3		HMDB02931	117277		458552	1028876	1.36753e+06	1295149	101109	78291	79279
sulfate*	Amino acid	Serine family (phosphoglycerate derived)	46960	LC/MS Neg	616	96.9601	1118	14808-79-8	C00059	HMDB01448	27047708	24274040	36755184	34203072	31416280	32888968	32846058	24458188	25792900
3-(4-hydroxyphenyl)lactate (HPLA)	Amino acid	Aromatic amino acid metabolism (PEP derived)	32197	LC/MS Neg	1379	181.051	9378	6482-98-0	C03672	HMDB00755	92086	95755	76127	30463	102815	134793
phenyllactate (PLA)	Amino acid	Aromatic amino acid metabolism (PEP derived)	22130	LC/MS Neg	2208	165.056	3848	828-01-3	C05607	HMDB00779	461175	247270	208544	220810	605996	1434878		65492
p-cresol sulfate	Amino acid	Aromatic amino acid metabolism (PEP derived)	36103	LC/MS Neg	2890	187.007	4615423	3233-57-7	C01468	HMDB11635				143766
alanine	Amino acid	Aspartate family (OAA derived)	1126	LC/MS Pos Early	1700	90.055	5950	56-41-7	C00041	HMDB00161			1754594	2966423	4258958	4557375			390399
N-acetylaspartate (NAA)	Amino acid	Aspartate family (OAA derived)	22185	LC/MS Polar	3143	174.041	65065	997-55-7;997-55-7	C01042	HMDB00812	405841	130833	221411	96281	98222	158291			38273
glutamate	Amino acid	Glutamate family (alpha-ketoglutarate derived)	57	LC/MS Pos Early	1500	148.06	611	56-86-0	C00025	HMDB00148	6609385	8553383	5792732	3937808	2644458	4762134	712549	897865	774266
glutamine	Amino acid	Glutamate family (alpha-ketoglutarate derived)	53	LC/MS Pos Early	1291	147.076	5961	56-85-9	C00064	HMDB00641			769220	353294
N-acetylglutamate	Amino acid	Glutamate family (alpha-ketoglutarate derived)	15720	LC/MS Polar	3106	188.056	70914	5817-08-03	C00624	HMDB01138	738279	381716	759733	310637	260543	348906	151751	130086	128915
proline	Amino acid	Glutamate family (alpha-ketoglutarate derived)	1898	LC/MS Pos Early	1603	116.071	145742	147-85-3	C00148	HMDB00162			1627968	1749513	566744	592295
histidinol	Amino acid	Glutamate family (alpha-ketoglutarate derived)	15316	LC/MS Pos Early	3041	142.097	165271	1596-64-1	C00860	HMDB03431	123417
isoleucine	Amino acid	Branched Chain Amino Acids (OAA derived)	1125	LC/MS Pos Early	2800	132.102	6306	73-32-5	C00407	HMDB00172			1090413	1.29295e+06	1383326	1524786
2,3-dihydroxyisovalerate	Amino acid	Branched Chain Amino Acids (pyruvate derived)	38276	LC/MS Polar	1050	133.051	677	1756-18-9	C04039	HMDB12141	171972	133636		1194375	2456671	3196786			122834
3-methyl-2-oxobutyrate	Amino acid	Branched Chain Amino Acids (pyruvate derived)	44526	LC/MS Polar	911	115.04	49	3715-29-5	C00141	HMDB00019	139134			902615	1416476	1667929		77531
4-methyl-2-oxopentanoate	Amino acid	Branched Chain Amino Acids (pyruvate derived)	22116	LC/MS Neg	2170	129.056	70	816-66-0	C00233	HMDB00695				847006	1229962	1407563
alpha-hydroxyisocaproate	Amino acid	Branched Chain Amino Acids (pyruvate derived)	22132	LC/MS Neg	1840	131.071	83697	10303-64-7	C03264	HMDB00746	199523	91291	102945	1061018	2398401	3.12713e+06	49640	85382
alpha-hydroxyisovalerate	Amino acid	Branched Chain Amino Acids (pyruvate derived)	46537	LC/MS Polar	1052	117.056	99823	600-37-3		HMDB00407	2935974	1.74024e+06	2625896	1099025	988604	1.73703e+06	603702	686864	861444
beta-hydroxyisovalerate	Amino acid	Branched Chain Amino Acids (pyruvate derived)	12129	LC/MS Polar	1149.8	117.056	69362	625-08-1		HMDB00754	400732	293413	719165	289320	227400	252860	236097	246598	104603
leucine	Amino acid	Branched Chain Amino Acids (pyruvate derived)	60	LC/MS Pos Early	2864	132.102	6106	61-90-5	C00123	HMDB00687	627689	443291	1534420	4523565	5709051	7028496	461380	506521	495781
methylsuccinate	Amino acid	Branched Chain Amino Acids (pyruvate derived)	15745	LC/MS Polar	2800	131.035	10349	498-21-5		HMDB01844	278345		308035		137240	258012	839467	246168	227660
valine	Amino acid	Branched Chain Amino Acids (pyruvate derived)	1649	LC/MS Pos Early	2479	118.086	6287	72-18-4	C00183	HMDB00883			860476	5556163	7551025	8633329
2-isopropylmalate	Amino acid	Branched Chain Amino Acids (pyruvate derived)	15667	LC/MS Polar	2605	175.061	77	3237-44-3	C02504	HMDB00402	1.35739e+06	391890	908210	472658	448013	878522	401174	326017	534427
spermidine	Amino acid	Amines and polyamines	485	LC/MS Pos Early	3355	146.165	1102	124-20-9	C00315	HMDB01257	69516	513459	62199	175712	202347	373565	223693	213948	260730
pyruvate	Carbohydrate	Glycolysis	48990	LC/MS Polar	1083	87.0088	1060	127-17-3	C00022	HMDB00243			78910	2875172	4.19153e+06	3203843
alpha-ketoglutarate	Carbohydrate	TCA cycle	528	LC/MS Polar	2700	145.014	51	305-72-6;328-50-7;22202-68-2	C00026	HMDB00208	5049097	2989670	3763883	3033530	2295009	3482222	3031755	2898772	2842901
fumarate	Carbohydrate	TCA cycle	1643	LC/MS Polar	3084	115.004	444972	100-17-8	C00122	HMDB00134	336698	311060				167395	219410	305606	266315
glycerate	Carbohydrate	Photorespiration	1572	LC/MS Polar	2070.4	105.019	752	600-19-1	C00258	HMDB00139	2516783	1255473	2382674	561552	518801	744965	246858	430755	385053
erythritol	Carbohydrate	Amino sugar and nucleotide sugar	20699	LC/MS Polar	1491	167.056	222285	149-32-6	C00503	HMDB02994	74148	82513	150345
erythronate*	Carbohydrate	Amino sugar and nucleotide sugar	42420	LC/MS Polar	2186	135.03	2781043	88759-55-1		HMDB00613	18231356	14804128	72250672	2374563	2281239	2.46808e+06	2863771	3000663	2406675
ribonate (ribonolactone)	Carbohydrate	Amino sugar and nucleotide sugar	27731	LC/MS Polar	2425	165.04	5460677	5336-08-03	C01685	HMDB00867	2579925	814981	1189849	1238216	745699	1261378	253027	171411	190050
2-keto-3-deoxy-gluconate	Carbohydrate	Amino sugar and nucleotide sugar	48141	LC/MS Polar	1900	177.04	161227	17510-99-5		HMDB01353	1083326	482069	478722	669933	467444	1376604		393573	373936
gluconate	Carbohydrate	Sucrose, glucose,fructose metabolism	587	LC/MS Polar	2922	195.051	10690	527-07-1	C00257	HMDB00625	1919835	692531	903438	75780
3-hydroxydecanoate	Lipids	Free fatty acid	22053	LC/MS Neg	4634.7	187.134	26612	5561-87-5		HMDB02203			98013	142831	207563	723421	140128	338944	410774
2-hydroxyglutarate	Lipids	Free fatty acid	37253	LC/MS Polar	3352.8	147.03	43	40951-21-1	C02630	HMDB00606	8936347	4902565	14788447	1980095	1355311	3196791	2324270	1722025	1868401
1-oleoyl-GPC (18:1)	Lipids	Phospholipids	48258	LC/MS Pos Late	1540	522.355	16081932	19420-56-5		HMDB02815				612829
1-palmitoyl-GPC (16:0)	Lipids	Phospholipids	33955	LC/MS Pos Late	1525	496.34	86554	17364-16-8		HMDB10382				1574726
1-stearoyl-GPC (18:0)	Lipids	Phospholipids	33961	LC/MS Pos Late	1606	524.371	497299	19420-57-6		HMDB10384				804552
glycerophosphoethanolamine	Lipids	Phospholipids	37455	LC/MS Polar	3075	214.049	123874	33049-08-0	C01233	HMDB00114	895870	1912227	406476	209223	234186	452015		37250
glycerophosphorylcholine (GPC)	Lipids	Phospholipids	15990	LC/MS Pos Early	672	258.11	71920	28319-77-9	C00670	HMDB00086				3984974
glycerophosphoglycerol	Lipids	Phospholipids	48857	LC/MS Polar	2430	245.043	439964		C03274		1554387	2347609	694007	233196	305284	650164		94688	31836
palmitoyl sphingomyelin (d18:1/16:0)	Lipids	Sphingolipid	37506	LC/MS Pos Late	2168	703.575	9939941	6254-89-3						1363616
palmitoyl dihydrosphingomyelin (d18:0/16:0)*	Lipids	Sphingolipid	52434	LC/MS Pos Late	2290	705.591	9939965							52872
sphingomyelin	Lipids	Sphingolipid	19503	LC/MS Pos Late	2400	731.606	6453725	85187-10-6;85187-10-6	C00550	HMDB01348				243696
glutarate (pentanedioate)	Lipids	Fatty acid, Dicarboxylate	396	LC/MS Polar	2900	131.035	743	110-94-1	C00489	HMDB00661		134554	274988			241745	208141	137819
phosphate	Cofactors, Prosthetic Groups, Electron Carriers	Oxidative phosphorylation	42109	LC/MS Pos Early	576	98.9842	1061	7664-38-2	C00009	HMDB01429	2031300	16698250	4.02078e+06	20921824	21665644	14996432	16405189	19102172	19349756
threonate	Cofactors, Prosthetic Groups, Electron Carriers	Ascorbate metabolism	27738	LC/MS Polar	2384	135.03	151152	70753-61-6	C01620	HMDB00943	1989383	663856	4651298	541532	456746	391473	131300	256027
pyridoxate	Cofactors, Prosthetic Groups, Electron Carriers	Vitamin B metabolism (B6 or B12)	31555	LC/MS Polar	846	182.046	6723	82-82-6	C00847	HMDB00017	104263	259514	215915				74116	57446	65003
allantoin	Nucleotide	Purine metabolism	1107	LC/MS Polar	1672	157.037	204	97-59-6	C02350	HMDB00462	48217	47944	308673	204552
hypoxanthine	Nucleotide	Purine metabolism	3127	LC/MS Pos Early	1295	137.046	790	68-94-0	C00262	HMDB00157	88789	74072	97489	69460	41894	62684	68644	38226	40042
xanthine	Nucleotide	Purine metabolism	3147	LC/MS Polar	2023	151.026	1188	69-89-6	C00385	HMDB00292	706798	374520	635138	565048	741973	936730	232238	299729	214302
ectoine	Nucleotide	Pyrimidine metabolism	35651	LC/MS Pos Early	1980	143.082	126041	96702-03-3	C06231		3130908	11624028	2371718	3627232	3532414	4075247	1695733	1622315	1617580
orotate	Nucleotide	Pyrimidine metabolism	1505	LC/MS Polar	1638.1	155.01	967	50887-69-9	C00295	HMDB00226	4393550	2446584	1817044	1454060	1111151	1531872	1529264	2091139	2.01472e+06
thymidine	Nucleotide	Pyrimidine metabolism	2183	LC/MS Neg	1963.7	241.083	5789	50-89-5	C00214	HMDB00273	403797	619891	238809			20067
uracil	Nucleotide	Pyrimidine metabolism	605	LC/MS Polar	1089.7	111.02	1174	66-22-8	C00106	HMDB00300	203367	104695	182872	133040	233660	192194	134199	356747
benzoate	Secondary metabolism	Benzenoids	15778	LC/MS Neg	1750	121.029	243	65-85-0	C00180	HMDB01870		2091991	1798590	2516131	2241627	2.07067e+06	1597342		2053428
salicylate	Secondary metabolism	Benzenoids	1515	LC/MS Polar	802	137.024	338	69-72-7	C00805	HMDB01895	159611	159357	323549	1856036	349083	582936	123669		172353
3-hydroxy-3-methylglutarate	Secondary metabolism	Terpenoids	531	LC/MS Polar	2700	161.046	1662	503-49-1	C03761	HMDB00355	109348						982604	283661	160281
thioproline	Xenobiotics	Chemicals	53231	LC/MS Pos Early	1250	134.027	93176;6973609	34592-47-4			185338	68882	70187	35578	24255	34794	26254	31857	22776

## Sheet: Supernatant_ScaledImpData
										CLIENT_MATRIX	Medium	Medium	Medium	Medium	Medium	Medium	Medium	Medium	Medium
										GROUP_NAME	Bioreactor	Bioreactor	Bioreactor	Methane_Ca_optimal	Methane_Ca_optimal	Methane_Ca_optimal	Methane_La_optimal	Methane_La_optimal	Methane_La_optimal
BIOCHEMICAL	SUPER_PATHWAY	SUB_PATHWAY	COMP_ID	PLATFORM	RI	MASS	PUBCHEM	CAS	KEGG	Group HMDB	Bioreactor	Bioreactor	Bioreactor	Methane_Ca_optimal	Methane_Ca_optimal	Methane_Ca_optimal	Methane_La_optimal	Methane_La_optimal	Methane_La_optimal
glycine	Amino acid	Serine family (phosphoglycerate derived)	58	LC/MS Pos Early	1375	76.0393	750	56-40-6	C00037	HMDB00123	0.541953	0.541953	1.5445	0.541953	0.541953	0.541953	0.541953	0.541953	0.541953
N-acetylserine	Amino acid	Serine family (phosphoglycerate derived)	37076	LC/MS Polar	2000	146.046	65249	97-14-3		HMDB02931	0.188904	0.126107	0.738613	1.65726	2.20274	2.08616	0.162861	0.126107	0.127699
sulfate*	Amino acid	Serine family (phosphoglycerate derived)	46960	LC/MS Neg	616	96.9601	1118	14808-79-8	C00059	HMDB01448	0.836021	0.750289	1.13607	1.05719	0.97105	1.01657	1.01524	0.755981	0.797236
3-(4-hydroxyphenyl)lactate (HPLA)	Amino acid	Aromatic amino acid metabolism (PEP derived)	32197	LC/MS Neg	1379	181.051	9378	6482-98-0	C03672	HMDB00755	1	1.03984	0.826695	0.33081	1.11651	1.46377	0.33081	0.33081	0.33081
phenyllactate (PLA)	Amino acid	Aromatic amino acid metabolism (PEP derived)	22130	LC/MS Neg	2208	165.056	3848	828-01-3	C05607	HMDB00779	1.86507	1	0.843386	0.892991	2.45075	5.80288	0.26486	0.26486	0.26486
p-cresol sulfate	Amino acid	Aromatic amino acid metabolism (PEP derived)	36103	LC/MS Neg	2890	187.007	4615423	3233-57-7	C01468	HMDB11635	1	1	1	1	1	1	1	1	1
alanine	Amino acid	Aspartate family (OAA derived)	1126	LC/MS Pos Early	1700	90.055	5950	56-41-7	C00041	HMDB00161	0.125652	0.125652	0.708945	1.19859	1.72083	1.84141	0.125652	0.125652	0.157741
N-acetylaspartate (NAA)	Amino acid	Aspartate family (OAA derived)	22185	LC/MS Polar	3143	174.041	65065	997-55-7;997-55-7	C01042	HMDB00812	3.17716	1.02424	1.73334	0.753744	0.768939	1.2392	0.228422	0.228422	0.299623
glutamate	Amino acid	Glutamate family (alpha-ketoglutarate derived)	57	LC/MS Pos Early	1500	148.06	611	56-86-0	C00025	HMDB00148	2.70048	3.49477	2.36681	1.60892	1.08048	1.94573	0.291136	0.366853	0.316352
glutamine	Amino acid	Glutamate family (alpha-ketoglutarate derived)	53	LC/MS Pos Early	1291	147.076	5961	56-85-9	C00064	HMDB00641	0.290667	0.290667	2.17728	1	0.290667	0.290667	0.290667	0.290667	0.290667
N-acetylglutamate	Amino acid	Glutamate family (alpha-ketoglutarate derived)	15720	LC/MS Polar	3106	188.056	70914	5817-08-03	C00624	HMDB01138	2.83362	1.46508	2.91596	1.19227	1	1.33915	0.582441	0.499288	0.494794
proline	Amino acid	Glutamate family (alpha-ketoglutarate derived)	1898	LC/MS Pos Early	1603	116.071	145742	147-85-3	C00148	HMDB00162	0.752239	0.752239	2.80917	3.0189	0.977955	1.02205	0.752239	0.752239	0.752239
histidinol	Amino acid	Glutamate family (alpha-ketoglutarate derived)	15316	LC/MS Pos Early	3041	142.097	165271	1596-64-1	C00860	HMDB03431	0.341172	0.341172	0.341172	0.341172	0.341172	0.341172	0.341172	0.341172	0.341172
isoleucine	Amino acid	Branched Chain Amino Acids (OAA derived)	1125	LC/MS Pos Early	2800	132.102	6306	73-32-5	C00407	HMDB00172	0.261371	0.261371	1	1.18575	1.26863	1.39836	0.261371	0.261371	0.261371
2,3-dihydroxyisovalerate	Amino acid	Branched Chain Amino Acids (pyruvate derived)	38276	LC/MS Polar	1050	133.051	677	1756-18-9	C04039	HMDB12141	0.608613	0.472941	0.238994	4.22692	8.69421	11.3135	0.238994	0.238994	0.434712
3-methyl-2-oxobutyrate	Amino acid	Branched Chain Amino Acids (pyruvate derived)	44526	LC/MS Polar	911	115.04	49	3715-29-5	C00141	HMDB00019	0.39	0.217323	0.217323	2.53008	3.97046	4.67529	0.217323	0.217323	0.217323
4-methyl-2-oxopentanoate	Amino acid	Branched Chain Amino Acids (pyruvate derived)	22116	LC/MS Neg	2170	129.056	70	816-66-0	C00233	HMDB00695	0.218739	0.218739	0.218739	1.62993	2.36687	2.70864	0.218739	0.218739	0.218739
alpha-hydroxyisocaproate	Amino acid	Branched Chain Amino Acids (pyruvate derived)	22132	LC/MS Neg	1840	131.071	83697	10303-64-7	C03264	HMDB00746	1.06089	0.485407	0.547373	5.64158	12.7526	16.6274	0.263943	0.453988	0.263943
alpha-hydroxyisovalerate	Amino acid	Branched Chain Amino Acids (pyruvate derived)	46537	LC/MS Polar	1052	117.056	99823	600-37-3		HMDB00407	4.27446	2.5336	3.82302	1.60006	1.4393	2.52894	0.878925	1	1.25417
beta-hydroxyisovalerate	Amino acid	Branched Chain Amino Acids (pyruvate derived)	12129	LC/MS Polar	1149.8	117.056	69362	625-08-1		HMDB00754	1.90228	1.39284	3.41389	1.37341	1.07947	1.20033	1.12076	1.17061	0.496553
leucine	Amino acid	Branched Chain Amino Acids (pyruvate derived)	60	LC/MS Pos Early	2864	132.102	6106	61-90-5	C00123	HMDB00687	0.727609	0.513857	1.77868	5.24366	6.61786	8.14735	0.534826	0.587153	0.574703
methylsuccinate	Amino acid	Branched Chain Amino Acids (pyruvate derived)	15745	LC/MS Polar	2800	131.035	10349	498-21-5		HMDB01844	1.20503	0.594149	1.33357	0.594149	0.594149	1.117	3.63428	1.06573	0.985601
valine	Amino acid	Branched Chain Amino Acids (pyruvate derived)	1649	LC/MS Pos Early	2479	118.086	6287	72-18-4	C00183	HMDB00883	0.07038	0.07038	0.207006	1.33666	1.81656	2.07694	0.07038	0.07038	0.07038
2-isopropylmalate	Amino acid	Branched Chain Amino Acids (pyruvate derived)	15667	LC/MS Polar	2605	175.061	77	3237-44-3	C02504	HMDB00402	2.5399	0.73329	1.69941	0.88442	0.838305	1.64386	0.750662	0.610031	1
spermidine	Amino acid	Amines and polyamines	485	LC/MS Pos Early	3355	146.165	1102	124-20-9	C00315	HMDB01257	0.286521	2.1163	0.256363	0.724224	0.834004	1.53971	0.921985	0.88182	1.07464
pyruvate	Carbohydrate	Glycolysis	48990	LC/MS Polar	1083	87.0088	1060	127-17-3	C00022	HMDB00243	0.087076	0.087076	0.087076	3.1727	4.62528	3.53538	0.087076	0.087076	0.087076
alpha-ketoglutarate	Carbohydrate	TCA cycle	528	LC/MS Polar	2700	145.014	51	305-72-6;328-50-7;22202-68-2	C00026	HMDB00208	2.20003	1.30268	1.64003	1.32179	1	1.5173	1.32102	1.26308	1.23873
fumarate	Carbohydrate	TCA cycle	1643	LC/MS Polar	3084	115.004	444972	100-17-8	C00122	HMDB00134	1.10174	1.01785	0.346076	0.346076	0.346076	0.547748	0.717951	1	0.871432
glycerate	Carbohydrate	Photorespiration	1572	LC/MS Polar	2070.4	105.019	752	600-19-1	C00258	HMDB00139	3.91087	1.9509	3.70247	0.872604	0.806172	1.15761	0.383596	0.669356	0.598339
erythritol	Carbohydrate	Amino sugar and nucleotide sugar	20699	LC/MS Polar	1491	167.056	222285	149-32-6	C00503	HMDB02994	0.898622	1	1.82208	0.898622	0.898622	0.898622	0.898622	0.898622	0.898622
erythronate*	Carbohydrate	Amino sugar and nucleotide sugar	42420	LC/MS Polar	2186	135.03	2781043	88759-55-1		HMDB00613	7.67777	6.23446	30.4269	1	0.960698	1.03938	1.20602	1.26367	1.01352
ribonate (ribonolactone)	Carbohydrate	Amino sugar and nucleotide sugar	27731	LC/MS Polar	2425	165.041	5460677	5336-08-03	C01685	HMDB00867	4.29714	1.35744	1.98182	2.06238	1.24204	2.10096	0.421443	0.285503	0.316548
2-keto-3-deoxy-gluconate	Carbohydrate	Amino sugar and nucleotide sugar	48141	LC/MS Polar	1900	177.041	161227	17510-99-5		HMDB01353	2.28993	1.019	1.01192	1.4161	0.98808	2.90986	0.402635	0.831932	0.790424
gluconate	Carbohydrate	Sucrose, glucose,fructose metabolism	587	LC/MS Polar	2922	195.051	10690	527-07-1	C00257	HMDB00625	7.22884	2.60762	3.40176	0.285338	0.052877	0.052877	0.052877	0.052877	0.052877
3-hydroxydecanoate	Lipids	Free fatty acid	22053	LC/MS Neg	4634.7	187.134	26612	5561-87-5		HMDB02203	0.536767	0.536767	0.577733	0.841911	1.22347	4.26417	0.825978	1.99789	2.42129
2-hydroxyglutarate	Lipids	Free fatty acid	37253	LC/MS Polar	3352.8	147.03	43	40951-21-1	C02630	HMDB00606	4.55663	2.49981	7.54061	1.00965	0.691071	1.63004	1.18514	0.878058	0.952695
1-oleoyl-GPC (18:1)	Lipids	Phospholipids	48258	LC/MS Pos Late	1540	522.355	16081932	19420-56-5		HMDB02815	1	1	1	1	1	1	1	1	1
1-palmitoyl-GPC (16:0)	Lipids	Phospholipids	33955	LC/MS Pos Late	1525	496.34	86554	17364-16-8		HMDB10382	1	1	1	1	1	1	1	1	1
1-stearoyl-GPC (18:0)	Lipids	Phospholipids	33961	LC/MS Pos Late	1606	524.371	497299	19420-57-6		HMDB10384	1	1	1	1	1	1	1	1	1
glycerophosphoethanolamine	Lipids	Phospholipids	37455	LC/MS Polar	3075	214.049	123874	33049-08-0	C01233	HMDB00114	3.08283	6.58028	1.39875	0.71997	0.805872	1.55546	0.128183	0.128183	0.128183
glycerophosphorylcholine (GPC)	Lipids	Phospholipids	15990	LC/MS Pos Early	672	258.11	71920	28319-77-9	C00670	HMDB00086	1	1	1	1	1	1	1	1	1
glycerophosphoglycerol	Lipids	Phospholipids	48857	LC/MS Polar	2430	245.043	439964		C03274		5.24969	7.92867	2.3439	0.787582	1.03105	2.19583	0.107521	0.319794	0.107521
palmitoyl sphingomyelin (d18:1/16:0)	Lipids	Sphingolipid	37506	LC/MS Pos Late	2168	703.575	9939941	6254-89-3			1	1	1	1	1	1	1	1	1
palmitoyl dihydrosphingomyelin (d18:0/16:0)*	Lipids	Sphingolipid	52434	LC/MS Pos Late	2290	705.591	9939965				1	1	1	1	1	1	1	1	1
sphingomyelin	Lipids	Sphingolipid	19503	LC/MS Pos Late	2400	731.606	6453725	85187-10-6;85187-10-6	C00550	HMDB01348	1	1	1	1	1	1	1	1	1
glutarate (pentanedioate)	Lipids	Fatty acid, Dicarboxylate	396	LC/MS Polar	2900	131.035	743	110-94-1	C00489	HMDB00661	0.625734	0.862061	1.76179	0.625734	0.625734	1.54881	1.33352	0.88298	0.625734
phosphate	Cofactors, Prosthetic Groups, Electron Carriers	Oxidative phosphorylation	42109	LC/MS Pos Early	576	98.9842	1061	7664-38-2	C00009	HMDB01429	0.101084	0.830961	0.200088	1.04114	1.07816	0.746273	0.816378	0.950589	0.962909
threonate	Cofactors, Prosthetic Groups, Electron Carriers	Ascorbate metabolism	27738	LC/MS Polar	2384	135.03	151152	70753-61-6	C01620	HMDB00943	4.07554	1.36001	9.52887	1.10941	0.935711	0.80199	0.268987	0.524509	0.268987
pyridoxate	Cofactors, Prosthetic Groups, Electron Carriers	Vitamin B metabolism (B6 or B12)	31555	LC/MS Polar	846	182.046	6723	82-82-6	C00847	HMDB00017	1.16901	2.90969	2.42086	0.644089	0.644089	0.644089	0.830995	0.644089	0.728819
allantoin	Nucleotide	Purine metabolism	1107	LC/MS Polar	1672	157.037	204	97-59-6	C02350	HMDB00462	0.38151	0.37935	2.44233	1.61849	0.37935	0.37935	0.37935	0.37935	0.37935
hypoxanthine	Nucleotide	Purine metabolism	3127	LC/MS Pos Early	1295	137.046	790	68-94-0	C00262	HMDB00157	1.58114	1.31906	1.73607	1.23693	0.746042	1.11627	1.2224	0.680723	0.713062
xanthine	Nucleotide	Purine metabolism	3147	LC/MS Polar	2023	151.026	1188	69-89-6	C00385	HMDB00292	1.18704	0.628994	1.06669	0.948979	1.24612	1.57321	0.390036	0.503385	0.359913
ectoine	Nucleotide	Pyrimidine metabolism	35651	LC/MS Pos Early	1980	143.082	126041	96702-03-3	C06231		0.869124	3.22677	0.658376	1.0069	0.980579	1.13127	0.470727	0.450346	0.449032
orotate	Nucleotide	Pyrimidine metabolism	1505	LC/MS Polar	1638.1	155.01	967	50887-69-9	C00295	HMDB00226	2.9222	1.62725	1.20854	0.967112	0.739039	1.01886	1.01713	1.39084	1.34001
thymidine	Nucleotide	Pyrimidine metabolism	2183	LC/MS Neg	1963.7	241.083	5789	50-89-5	C00214	HMDB00273	13.7092	21.0457	8.10773	0.681288	0.681288	0.681288	0.681288	0.681288	0.681288
uracil	Nucleotide	Pyrimidine metabolism	605	LC/MS Polar	1089.7	111.02	1174	66-22-8	C00106	HMDB00300	1	0.514808	0.899222	0.654187	1.14896	0.94506	0.659886	1.7542	0.514808
benzoate	Secondary metabolism	Benzenoids	15778	LC/MS Neg	1750	121.029	243	65-85-0	C00180	HMDB01870	0.574366	1.03902	0.893298	1.24968	1.11334	1.02843	0.793345	0.574366	1.01987
salicylate	Secondary metabolism	Benzenoids	1515	LC/MS Polar	802	137.024	338	69-72-7	C00805	HMDB01895	0.495452	0.494663	1.00433	5.76136	1.0836	1.8095	0.383883	0.312675	0.535004
3-hydroxy-3-methylglutarate	Secondary metabolism	Terpenoids	531	LC/MS Polar	2700	161.046	1662	503-49-1	C03761	HMDB00355	0.691752	0.691752	0.691752	0.691752	0.691752	0.691752	6.2161	1.79448	1.01396
thioproline	Xenobiotics	Chemicals	53231	LC/MS Pos Early	1250	134.027	93176;6973609	34592-47-4			3.62441	1.34703	1.37255	0.695753	0.474323	0.680421	0.513415	0.622986	0.445401

## Sheet: Supernatant_PathwayHeatMap
	NREL-0101-15COP - Biochemical analysis of methanotrophic strains (Sup)
	Heat map of statistically significant biochemicals profiled in this study. Red and green shaded cells indicate p≤0.05 (red indicates that the mean values are significantly higher for that comparison; green values significantly lower). Light red and light green shaded cells indicate 0.05<p<0.10 (light red indicates that the mean values trend higher for that comparison; light green values trend low…
											Fold of Change (Ratios of Group Means in Scaled Imputed Data)
											Methane Ca Optimal	Methane La Optimal		Methane Ca Optimal		Methane La Optimal
														Bioreactor		Bioreactor
	Pathway Sort Order	Super Pathway	Sub Pathway	Biochemical Name	Platform	Comp ID	KEGG	PlantCyc	PUBCHEM	X	Bioreactor	Bioreactor	X	p-value	q-value	p-value	q-value
	8	Amino acid	Serine family (phosphoglycerate derived)	glycine	LC/MS pos early	58	C00037	GLY	750		0.62	0.62		0.4226	0.0543	0.4226	0.078
	13			N-acetylserine	LC/MS polar	37076		ACETYLSERINE	65249		5.64	0.4		0.0598	0.0166	0.357	0.078
	24			sulfate*	LC/MS neg	46960	C00059		1118		1.12	0.94		0.4145	0.0543	0.7593	0.1279
	32		Aromatic amino acid metabolism (PEP derived)	3-(4-hydroxyphenyl)lactate	LC/MS neg	32197	C03672	CPD-2222	9378		1.02	0.35		0.7688	0.0784	0.0045	0.0066
	64			phenyllactate (PLA)	LC/MS neg	22130	C05607		3848		2.47	0.21		0.331	0.0472	0.0256	0.0165
	96			p-cresol sulfate	LC/MS neg	36103	C01468		4615423		1	1
	113		Aspartate family (OAA derived)	alanine	LC/MS pos early	1126	C00041	L-ALPHA-ALANINE	5950		4.96	0.43		0.0712	0.0187	0.4773	0.086
	131			N-acetylaspartate (NAA)	LC/MS polar	22185	C01042		65065		0.47	0.13		0.1587	0.0281	0.0204	0.0148
	188		Glutamate family (alpha-ketoglutarate derived)	glutamate	LC/MS pos early	57	C00025	GLT	611		0.54	0.11		0.0467	0.0166	0.0003	0.0025
	190			glutamine	LC/MS pos early	53	C00064	GLN	5961		0.57	0.32		0.7616	0.0784	0.4226	0.078
	196			N-acetylglutamate	LC/MS polar	15720	C00624	ACETYL-GLU	70914		0.49	0.22		0.0808	0.0202	0.018	0.0148
	203			proline	LC/MS pos early	1898	C00148	PRO	145742		1.16	0.52		0.7289	0.0784	0.4226	0.078
	243			histidinol	LC/MS pos early	15316	C00860	HISTIDINOL	165271		1	1
	246		Branched Chain Amino Acids (OAA derived)	isoleucine	LC/MS pos early	1125	C00407	ILE	6306		2.53	0.51		0.1236	0.0247	0.4226	0.078
	260		Branched Chain Amino Acids (pyruvate derived)	2,3-dihydroxyisovalerate	LC/MS polar	38276	C04039	DIOH-ISOVALERATE	677		18.35	0.69		0.002	0.0034	0.3837	0.078
	266			3-methyl-2-oxobutyrate	LC/MS polar	44526	C00141	2-KETO-ISOVALERATE	49		13.55	0.79		0.0006	0.0022	0.4226	0.078
	268			4-methyl-2-oxopentanoate	LC/MS neg	22116	C00233	2K-4CH3-PENTANOATE&redirect=T	70		10.22	1		0.0043	0.0043
	271			alpha-hydroxyisocaproate	LC/MS neg	22132	C03264		83697		16.73	0.47		0.0031	0.0039	0.0791	0.0298
	272			alpha-hydroxyisovalerate	LC/MS polar	46537			99823		0.52	0.29		0.0501	0.0166	0.0051	0.0066
	273			beta-hydroxyisovalerate	LC/MS polar	12129			69362		0.54	0.42		0.1685	0.0281	0.0842	0.0298
	274			leucine	LC/MS pos early	60	C00123	LEU	6106		6.63	0.56		0.0225	0.0112	0.3607	0.078
	277			methylsuccinate	LC/MS polar	15745		CPD-2461	10349		0.74	1.81		0.4239	0.0543	0.4126	0.078
	283			valine	LC/MS pos early	1649	C00183	VAL	6287		15.04	0.61		0.009	0.0056	0.4226	0.078
	284			2-isopropylmalate	LC/MS polar	15667	C02504	3-CARBOXY-3-HYDROXY-ISOCAPROATE	77		0.68	0.47		0.5048	0.0615	0.2134	0.057
	305		Amines and polyamines	spermidine	LC/MS pos early	485	C00315	SPERMIDINE	1102		1.16	1.08		0.4825	0.0603	0.49	0.0863
	359	Carbohydrate	Glycolysis	pyruvate	LC/MS polar	48990	C00022	PYRUVATE	1060		43.37	1		0.0009	0.0022
	366		TCA cycle	alpha-ketoglutarate	LC/MS polar	528	C00026	2-ketoglutarate	51		0.75	0.74		0.2222	0.0347	0.2112	0.057
	369			fumarate	LC/MS polar	1643	C00122	FUM	444972		0.5	1.05		0.2497	0.0378	0.7156	0.1233
	394		Photorespiration	glycerate	LC/MS polar	1572	C00258	GLYCERATE	752		0.3	0.17		0.0189	0.0105	0.0043	0.0066
	403		Amino sugar and nucleotide sugar	erythritol	LC/MS polar	20699	C00503	2-C-METHYL-D-ERYTHRITOL-4-PHOSPHATE	222285		0.72	0.72		0.3428	0.0476	0.3428	0.078
	404			erythronate*	LC/MS polar	42420			2781043		0.07	0.08		0.0392	0.0163	0.0421	0.0204
	419			ribonate	LC/MS polar	27731	C01685		5460677		0.71	0.13		0.5513	0.0656	0.021	0.0148
	444			2-keto-3-deoxy-gluconate	LC/MS polar	48141			161227		1.23	0.47		0.6865	0.078	0.1128	0.038
	541		Sucrose, glucose,fructose metabolism	gluconate	LC/MS polar	587	C00257	GLUCONATE	10690		0.03	0.01		0.009	0.0056	0.0049	0.0066
	562	Lipids	Free fatty acid	3-hydroxydecanoate	LC/MS neg	22053			26612		3.83	3.18		0.1558	0.0281	0.0846	0.0298
	642			2-hydroxyglutarate	LC/MS polar	37253	C02630	CPD-381	43		0.23	0.21		0.0259	0.0118	0.0351	0.0189
	758		Phospholipids	1-oleoyl-GPC (18:1)	LC/MS pos late	48258			16081932		1	1
	763			1-palmitoyl-GPC (16:0)	LC/MS pos late	33955		2-Acylglycero-Phosphocholines	86554		1	1
	766			1-stearoyl-GPC (18:0)	LC/MS pos late	33961			497299		1	1
	778			glycerophosphoethanolamine	LC/MS polar	37455	C01233		123874		0.28	0.03		0.1065	0.0222	0.0193	0.0148
	779			glycerophosphorylcholine (GPC)	LC/MS pos early	15990	C00670	SN-3-GLYCEROPHOSPHOCHOLINE	71920		1	1
	863			glycerophosphoglycerol	LC/MS polar	48857	C03274		439964		0.26	0.03		0.0486	0.0166	0.0027	0.0066
	918		Sphingolipid	palmitoyl sphingomyelin (d18:1/16:0)	LC/MS pos late	37506			9939941		1	1
	921			palmitoyl dihydrosphingomyelin (d18:0/16:0)*	LC/MS pos late	52434			9939965		1	1
	922			stearoyl sphingomyelin (d18:1/18:0)	LC/MS pos late	19503	C00550	Sphingomyelins	6453725		1	1
	1000		Fatty acid, Dicarboxylate	glutarate (pentanedioate)	LC/MS polar	396	C00489	GLUTARATE	743		0.86	0.87		0.7452	0.0784	0.8337	0.1361
	1058	Cofactors, Prosthetic Groups, Electron Carriers	Oxidative phosphorylation	phosphate	LC/MS pos early	42109	C00009	Pi	1061		2.53	2.41		0.1666	0.0281	0.1775	0.054
	1076		Ascorbate metabolism	threonate	LC/MS polar	27738	C01620	L-THREONATE	151152		0.19	0.07		0.1299	0.025	0.0365	0.0189
	1101		Vitamin B metabolism (B6 or B12)	pyridoxate	LC/MS polar	31555	C00847		6723		0.3	0.34		0.0546	0.0166	0.0592	0.0255
	1134	Nucleotide	Purine metabolism	allantoin	LC/MS polar	1107	C02350	ALLANTOIN	204		0.74	0.36		0.8687	0.0868	0.4209	0.078
	1141			hypoxanthine	LC/MS pos early	3127	C00262	HYPOXANTHINE	790		0.67	0.56		0.0948	0.0222	0.068	0.0278
	1152			xanthine	LC/MS polar	3147	C00385	XANTHINE	1188		1.31	0.43		0.317	0.0466	0.0355	0.0189
	1189		Pyrimidine metabolism	ectoine	LC/MS pos early	35651	C06231		126041		0.66	0.29		0.7655	0.0784	0.1812	0.054
	1191			orotate	LC/MS polar	1505	C00295	OROTATE	967		0.47	0.65		0.1033	0.0222	0.2887	0.0746
	1194			thymidine	LC/MS neg	2183	C00214	THYMIDINE	5789		0.05	0.05		0.0085	0.0056	0.0085	0.0094
	1197			uracil	LC/MS polar	605	C00106	URACIL	1174		1.14	1.21		0.6187	0.0719	0.8559	0.1361
	1550	Secondary metabolism	Benzenoids	benzoate	LC/MS neg	15778	C00180	BENZOATE	243		1.35	0.95		0.1984	0.032	0.8601	0.1361
	1565			salicylate	LC/MS polar	1515	C00805	CPD-110	338		4.34	0.62		0.1063	0.0222	0.1992	0.057
	1803		Terpenoids	3-hydroxy-3-methylglutarate	LC/MS polar	531	C03761		1662		1	4.35				0.1589	0.0513
	1884	Xenobiotics	Chemicals	thioproline	LC/MS pos early	53231			93176;6973609		0.29	0.25		0.0597	0.0166	0.0494	0.0225
